# Supplementary material for: A longitudinal footprint of genetic epilepsies using automated electronic medical record interpretation
Source: Genet Med. 2020 Aug 10;22(12):2060–70. doi: 10.1038/s41436-020-0923-1 (PMC7708303; doi:10.1038/s41436-020-0923-1)
Supplement: Supplementary file 2 — Supplementary Table 2 [file 41436_2020_923_MOESM2_ESM.xls]

## Sheet: Table S2
Supplementary Table 2. Dictionary of Intelligent Medical Objects (IMO) terminology mapped to Human Phenotype Ontology (HPO)
* We get Base_HPO_ID after direct mapping of IMO terms to HPO
** Base_HPO_ID are propagated to Prop_HPO_ID
Diagnosis (IMO Terms)	Base_HPO_ID*	Base_HPO_definition	Prop_HPO_ID**	Prop_Hpo_definition
Abnormal brain MRI	HP:0012443	Abnormality of brain morphology	HP:0012443;HP:0002011;HP:0012639;HP:0000707;HP:0000118;HP:0000001	Abnormality of brain morphology;Morphological abnormality of the central nervous system;Abnormality of nervous system morphology;Abnormality of the nervous system;Phenotypic abnormality;All
Abnormal finding on MRI of brain	HP:0012443	Abnormality of brain morphology	HP:0012443;HP:0002011;HP:0012639;HP:0000707;HP:0000118;HP:0000001	Abnormality of brain morphology;Morphological abnormality of the central nervous system;Abnormality of nervous system morphology;Abnormality of the nervous system;Phenotypic abnormality;All
Arachnoid cyst	HP:0100702	Arachnoid cyst	HP:0100702;HP:0100700;HP:0010651;HP:0002011;HP:0012639;HP:0000707;HP:0000118;HP:0000001	Arachnoid cyst;Abnormality of the arachnoid mater;Abnormality of the meninges;Morphological abnormality of the central nervous system;Abnormality of nervous system morphology;Abnormality of the nervous system;Phenotypic abnormality;All
Brain cyst	HP:0012443	Abnormality of brain morphology	HP:0012443;HP:0002011;HP:0012639;HP:0000707;HP:0000118;HP:0000001	Abnormality of brain morphology;Morphological abnormality of the central nervous system;Abnormality of nervous system morphology;Abnormality of the nervous system;Phenotypic abnormality;All
Brain lesion	HP:0012443	Abnormality of brain morphology	HP:0012443;HP:0002011;HP:0012639;HP:0000707;HP:0000118;HP:0000001	Abnormality of brain morphology;Morphological abnormality of the central nervous system;Abnormality of nervous system morphology;Abnormality of the nervous system;Phenotypic abnormality;All
Brainstem lesion	HP:0012747	Abnormal brainstem MRI signal intensity	HP:0012747;HP:0002363;HP:0012443;HP:0002011;HP:0012639;HP:0000707;HP:0000118;HP:0000001	Abnormal brainstem MRI signal intensity;Abnormality of brainstem morphology;Abnormality of brain morphology;Morphological abnormality of the central nervous system;Abnormality of nervous system morphology;Abnormality of the nervous system;Phenotypic abnormality;All
Cerebrospinal fluid leak following surgery	HP:0010651	Abnormal meningeal morphology	HP:0010651;HP:0002011;HP:0012639;HP:0000707;HP:0000118;HP:0000001	Abnormality of the meninges;Morphological abnormality of the central nervous system;Abnormality of nervous system morphology;Abnormality of the nervous system;Phenotypic abnormality;All
Choroid plexus cyst	HP:0002190	Choroid plexus cyst	HP:0002190;HP:0007376;HP:0002118;HP:0012443;HP:0002011;HP:0012639;HP:0000707;HP:0000118;HP:0000001	Choroid plexus cyst;Abnormality of the choroid plexus;Abnormality of the cerebral ventricles;Abnormality of brain morphology;Morphological abnormality of the central nervous system;Abnormality of nervous system morphology;Abnormality of the nervous system;Phenotypic abnormality;All
Congenital anomaly, optic nerve, bilateral	HP:0000609	Optic nerve hypoplasia	HP:0000609;HP:0002977;HP:0002011;HP:0012639;HP:0000707;HP:0000118;HP:0000001;HP:0008058;HP:0000587;HP:0001098;HP:0004329;HP:0012374;HP:0012372;HP:0000478;HP:0008057;HP:0008056	Optic nerve hypoplasia;Aplasia/Hypoplasia involving the central nervous system;Morphological abnormality of the central nervous system;Abnormality of nervous system morphology;Abnormality of the nervous system;Phenotypic abnormality;All;Aplasia/Hypoplasia of the optic nerve;Abnormality of the optic nerve;Abnormality of the fundus;Abnormality of the posterior segment of the globe;Abnormal globe mo…
Corpus callosum white matter abnormalities present on MRI	HP:0002500	Abnormality of the cerebral white matter	HP:0002500;HP:0010993;HP:0002060;HP:0100547;HP:0012443;HP:0002011;HP:0012639;HP:0000707;HP:0000118;HP:0000001	Abnormality of the cerebral white matter;Abnormality of the cerebral subcortex;Abnormality of the cerebrum;Abnormality of forebrain morphology;Abnormality of brain morphology;Morphological abnormality of the central nervous system;Abnormality of nervous system morphology;Abnormality of the nervous system;Phenotypic abnormality;All
ERMARD-related periventricular nodular heterotopia	HP:0002282	Heterotopia	HP:0002282;HP:0002269;HP:0002011;HP:0012639;HP:0000707;HP:0000118;HP:0000001	Heterotopia;Abnormality of neuronal migration;Morphological abnormality of the central nervous system;Abnormality of nervous system morphology;Abnormality of the nervous system;Phenotypic abnormality;All
Hypoperfusion of brain	HP:0100659	Abnormality of the cerebral vasculature	HP:0100659;HP:0002597;HP:0001626;HP:0000118;HP:0000001;HP:0012443;HP:0002011;HP:0012639;HP:0000707	Abnormality of the cerebral vasculature;Abnormality of the vasculature;Abnormality of the cardiovascular system;Phenotypic abnormality;All;Abnormality of brain morphology;Morphological abnormality of the central nervous system;Abnormality of nervous system morphology;Abnormality of the nervous system
Intracranial arachnoid cyst	HP:0100702	Arachnoid cyst	HP:0100702;HP:0100700;HP:0010651;HP:0002011;HP:0012639;HP:0000707;HP:0000118;HP:0000001	Arachnoid cyst;Abnormality of the arachnoid mater;Abnormality of the meninges;Morphological abnormality of the central nervous system;Abnormality of nervous system morphology;Abnormality of the nervous system;Phenotypic abnormality;All
Leptomeningeal enhancement on MRI of brain	HP:0010651	Abnormality of the meninges	HP:0010651;HP:0002011;HP:0012639;HP:0000707;HP:0000118;HP:0000001	Abnormality of the meninges;Morphological abnormality of the central nervous system;Abnormality of nervous system morphology;Abnormality of the nervous system;Phenotypic abnormality;All
Lesion of brain	HP:0012443	Abnormality of brain morphology	HP:0012443;HP:0002011;HP:0012639;HP:0000707;HP:0000118;HP:0000001	Abnormality of brain morphology;Morphological abnormality of the central nervous system;Abnormality of nervous system morphology;Abnormality of the nervous system;Phenotypic abnormality;All
Lesion of brainstem	HP:0012747	Abnormal brainstem MRI signal intensity	HP:0012747;HP:0002363;HP:0012443;HP:0002011;HP:0012639;HP:0000707;HP:0000118;HP:0000001	Abnormal brainstem MRI signal intensity;Abnormality of brainstem morphology;Abnormality of brain morphology;Morphological abnormality of the central nervous system;Abnormality of nervous system morphology;Abnormality of the nervous system;Phenotypic abnormality;All
Leukoencephalopathy	HP:0002352	Leukoencephalopathy	HP:0002352;HP:0002060;HP:0100547;HP:0012443;HP:0002011;HP:0012639;HP:0000707;HP:0000118;HP:0000001	Leukoencephalopathy;Abnormality of the cerebrum;Abnormality of forebrain morphology;Abnormality of brain morphology;Morphological abnormality of the central nervous system;Abnormality of nervous system morphology;Abnormality of the nervous system;Phenotypic abnormality;All
Low lying conus medullaris	HP:0010993	Low lying conus medullaris	HP:0010993;HP:0002060;HP:0100547;HP:0012443;HP:0002011;HP:0012639;HP:0000707;HP:0000118;HP:0000001	Abnormality of the cerebral subcortex;Abnormality of the cerebrum;Abnormality of forebrain morphology;Abnormality of brain morphology;Morphological abnormality of the central nervous system;Abnormality of nervous system morphology;Abnormality of the nervous system;Phenotypic abnormality;All
Magnetic resonance imaging of brain abnormal	HP:0012443	Abnormality of brain morphology	HP:0012443;HP:0002011;HP:0012639;HP:0000707;HP:0000118;HP:0000001	Abnormality of brain morphology;Morphological abnormality of the central nervous system;Abnormality of nervous system morphology;Abnormality of the nervous system;Phenotypic abnormality;All
Malformation of cortical development of brain	HP:0002538	Abnormality of the cerebral cortex	HP:0002538;HP:0002060;HP:0100547;HP:0012443;HP:0002011;HP:0012639;HP:0000707;HP:0000118;HP:0000001	Abnormality of the cerebral cortex;Abnormality of the cerebrum;Abnormality of forebrain morphology;Abnormality of brain morphology;Morphological abnormality of the central nervous system;Abnormality of nervous system morphology;Abnormality of the nervous system;Phenotypic abnormality;All
Mass of pineal region	HP:0012681	Abnormality of pineal morphology	HP:0012681;HP:0012443;HP:0002011;HP:0012639;HP:0000707;HP:0000118;HP:0000001;HP:0012680;HP:0000818	Abnormality of pineal morphology;Abnormality of brain morphology;Morphological abnormality of the central nervous system;Abnormality of nervous system morphology;Abnormality of the nervous system;Phenotypic abnormality;All;Abnormality of the pineal gland;Abnormality of the endocrine system
Mesial temporal sclerosis	HP:0012443	Abnormality of brain morphology	HP:0012443;HP:0002011;HP:0012639;HP:0000707;HP:0000118;HP:0000001	Abnormality of brain morphology;Morphological abnormality of the central nervous system;Abnormality of nervous system morphology;Abnormality of the nervous system;Phenotypic abnormality;All
MRI of brain abnormal	HP:0012443	Abnormality of brain morphology	HP:0012443;HP:0002011;HP:0012639;HP:0000707;HP:0000118;HP:0000001	Abnormality of brain morphology;Morphological abnormality of the central nervous system;Abnormality of nervous system morphology;Abnormality of the nervous system;Phenotypic abnormality;All
Postprocedural pseudomeningocele	HP:0012443	Abnormality of brain morphology	HP:0012443;HP:0002011;HP:0012639;HP:0000707;HP:0000118;HP:0000001	Abnormality of brain morphology;Morphological abnormality of the central nervous system;Abnormality of nervous system morphology;Abnormality of the nervous system;Phenotypic abnormality;All
Pseudomeningocele	HP:0012443	Abnormality of brain morphology	HP:0012443;HP:0002011;HP:0012639;HP:0000707;HP:0000118;HP:0000001	Abnormality of brain morphology;Morphological abnormality of the central nervous system;Abnormality of nervous system morphology;Abnormality of the nervous system;Phenotypic abnormality;All
Schizencephaly	HP:0010636	Schizencephaly	HP:0010636;HP:0002060;HP:0100547;HP:0012443;HP:0002011;HP:0012639;HP:0000707;HP:0000118;HP:0000001	Schizencephaly;Abnormality of the cerebrum;Abnormality of forebrain morphology;Abnormality of brain morphology;Morphological abnormality of the central nervous system;Abnormality of nervous system morphology;Abnormality of the nervous system;Phenotypic abnormality;All
Subdural fluid collection	HP:0012443	Abnormality of brain morphology	HP:0012443;HP:0002011;HP:0012639;HP:0000707;HP:0000118;HP:0000001	Abnormality of brain morphology;Morphological abnormality of the central nervous system;Abnormality of nervous system morphology;Abnormality of the nervous system;Phenotypic abnormality;All
Subdural hygroma	HP:0012443	Abnormality of brain morphology	HP:0012443;HP:0002011;HP:0012639;HP:0000707;HP:0000118;HP:0000001	Abnormality of brain morphology;Morphological abnormality of the central nervous system;Abnormality of nervous system morphology;Abnormality of the nervous system;Phenotypic abnormality;All
Vasogenic cerebral edema	HP:0002181;HP:0000969	Cerebral edema;Edema	HP:0002181;HP:0000969;HP:0011032;HP:0001939;HP:0000118;HP:0000001;HP:0002060;HP:0100547;HP:0012443;HP:0002011;HP:0012639;HP:0000707	Cerebral edema;Edema;Abnormality of fluid regulation;Abnormality of metabolism/homeostasis;Phenotypic abnormality;All;Abnormality of the cerebrum;Abnormality of forebrain morphology;Abnormality of brain morphology;Morphological abnormality of the central nervous system;Abnormality of nervous system morphology;Abnormality of the nervous system
White matter abnormality on MRI of brain	HP:0002500	Abnormality of the cerebral white matter	HP:0002500;HP:0010993;HP:0002060;HP:0100547;HP:0012443;HP:0002011;HP:0012639;HP:0000707;HP:0000118;HP:0000001	Abnormality of the cerebral white matter;Abnormality of the cerebral subcortex;Abnormality of the cerebrum;Abnormality of forebrain morphology;Abnormality of brain morphology;Morphological abnormality of the central nervous system;Abnormality of nervous system morphology;Abnormality of the nervous system;Phenotypic abnormality;All
White matter disease, unspecified	HP:0002500	Abnormality of the cerebral white matter	HP:0002500;HP:0010993;HP:0002060;HP:0100547;HP:0012443;HP:0002011;HP:0012639;HP:0000707;HP:0000118;HP:0000001	Abnormality of the cerebral white matter;Abnormality of the cerebral subcortex;Abnormality of the cerebrum;Abnormality of forebrain morphology;Abnormality of brain morphology;Morphological abnormality of the central nervous system;Abnormality of nervous system morphology;Abnormality of the nervous system;Phenotypic abnormality;All
Hip click	HP:0001374	Congenital hip dislocation	HP:0001374;HP:0002827;HP:0001384;HP:0003272;HP:0002644;HP:0011844;HP:0011842;HP:0000924;HP:0000118;HP:0000001;HP:0005262;HP:0001367;HP:0100491;HP:0002814;HP:0040064;HP:0030311;HP:0001373	Congenital hip dislocation;Hip dislocation;Abnormality of the hip joint;Abnormality of the hip bone;Abnormality of pelvic girdle bone morphology;Abnormal appendicular skeleton morphology;Abnormality of skeletal morphology;Abnormality of the skeletal system;Phenotypic abnormality;All;Abnormality of the synovia;Abnormal joint morphology;Abnormality of lower limb joint;Abnormality of the lower limb;…
Hip tightness	HP:0001384	Abnormality of the hip joint	HP:0001384;HP:0003272;HP:0002644;HP:0011844;HP:0011842;HP:0000924;HP:0000118;HP:0000001;HP:0005262;HP:0001367;HP:0100491;HP:0002814;HP:0040064	Abnormality of the hip joint;Abnormality of the hip bone;Abnormality of pelvic girdle bone morphology;Abnormal appendicular skeleton morphology;Abnormality of skeletal morphology;Abnormality of the skeletal system;Phenotypic abnormality;All;Abnormality of the synovia;Abnormal joint morphology;Abnormality of lower limb joint;Abnormality of the lower limb;Abnormality of limbs
Knee clicking	HP:0002815	Abnormality of the knee	HP:0002815;HP:0100491;HP:0001367;HP:0011842;HP:0000924;HP:0000118;HP:0000001;HP:0002814;HP:0040064	Abnormality of the knee;Abnormality of lower limb joint;Abnormal joint morphology;Abnormality of skeletal morphology;Abnormality of the skeletal system;Phenotypic abnormality;All;Abnormality of the lower limb;Abnormality of limbs
Abnormal involuntary movement	HP:0004305	Involuntary movements	HP:0004305;HP:0100022;HP:0012638;HP:0000707;HP:0000118;HP:0000001	Involuntary movements;Abnormality of movement;Abnormality of nervous system physiology;Abnormality of the nervous system;Phenotypic abnormality;All
Abnormal involuntary movements	HP:0004305	Involuntary movements	HP:0004305;HP:0100022;HP:0012638;HP:0000707;HP:0000118;HP:0000001	Involuntary movements;Abnormality of movement;Abnormality of nervous system physiology;Abnormality of the nervous system;Phenotypic abnormality;All
Abnormal movement	HP:0100022	Abnormality of movement	HP:0100022;HP:0012638;HP:0000707;HP:0000118;HP:0000001	Abnormality of movement;Abnormality of nervous system physiology;Abnormality of the nervous system;Phenotypic abnormality;All
Abnormal movements	HP:0100022	Abnormality of movement	HP:0100022;HP:0012638;HP:0000707;HP:0000118;HP:0000001	Abnormality of movement;Abnormality of nervous system physiology;Abnormality of the nervous system;Phenotypic abnormality;All
Absence epilepsy	HP:0002121;HP:0001250	Absence seizures;Seizures	HP:0002121;HP:0002197;HP:0001250;HP:0012638;HP:0000707;HP:0000118;HP:0000001;HP:0011146	Absence seizures;Generalized seizures;Seizures;Abnormality of nervous system physiology;Abnormality of the nervous system;Phenotypic abnormality;All;Dialeptic seizures
Absence epilepsy, not intractable, without status epilepticus	HP:0002121;HP:0001250	Absence seizures;Seizures	HP:0002121;HP:0002197;HP:0001250;HP:0012638;HP:0000707;HP:0000118;HP:0000001;HP:0011146	Absence seizures;Generalized seizures;Seizures;Abnormality of nervous system physiology;Abnormality of the nervous system;Phenotypic abnormality;All;Dialeptic seizures
Absence epileptic syndrome, intractable, without status epilepticus	HP:0002121;HP:0001250	Absence seizures;Seizures	HP:0002121;HP:0002197;HP:0001250;HP:0012638;HP:0000707;HP:0000118;HP:0000001;HP:0011146	Absence seizures;Generalized seizures;Seizures;Abnormality of nervous system physiology;Abnormality of the nervous system;Phenotypic abnormality;All;Dialeptic seizures
Absence epileptic syndrome, not intractable, w/o status epilepticus	HP:0002121;HP:0001250	Absence seizures;Seizures	HP:0002121;HP:0002197;HP:0001250;HP:0012638;HP:0000707;HP:0000118;HP:0000001;HP:0011146	Absence seizures;Generalized seizures;Seizures;Abnormality of nervous system physiology;Abnormality of the nervous system;Phenotypic abnormality;All;Dialeptic seizures
Absence epileptic syndrome, not intractable, without status epilepticus	HP:0002121;HP:0001250	Absence seizures;Seizures	HP:0002121;HP:0002197;HP:0001250;HP:0012638;HP:0000707;HP:0000118;HP:0000001;HP:0011146	Absence seizures;Generalized seizures;Seizures;Abnormality of nervous system physiology;Abnormality of the nervous system;Phenotypic abnormality;All;Dialeptic seizures
Absence seizure	HP:0002121;HP:0001250	Absence seizures;Seizures	HP:0002121;HP:0002197;HP:0001250;HP:0012638;HP:0000707;HP:0000118;HP:0000001;HP:0011146	Absence seizures;Generalized seizures;Seizures;Abnormality of nervous system physiology;Abnormality of the nervous system;Phenotypic abnormality;All;Dialeptic seizures
Absence seizure disorder	HP:0002121;HP:0001250	Absence seizures;Seizures	HP:0002121;HP:0002197;HP:0001250;HP:0012638;HP:0000707;HP:0000118;HP:0000001;HP:0011146	Absence seizures;Generalized seizures;Seizures;Abnormality of nervous system physiology;Abnormality of the nervous system;Phenotypic abnormality;All;Dialeptic seizures
Atonic absences	HP:0002121;HP:0001250	Absence seizures;Seizures	HP:0002121;HP:0002197;HP:0001250;HP:0012638;HP:0000707;HP:0000118;HP:0000001;HP:0011146	Absence seizures;Generalized seizures;Seizures;Abnormality of nervous system physiology;Abnormality of the nervous system;Phenotypic abnormality;All;Dialeptic seizures
Centrencephalic epilepsy	HP:0002121;HP:0001250	Absence seizures;Seizures	HP:0002121;HP:0002197;HP:0001250;HP:0012638;HP:0000707;HP:0000118;HP:0000001;HP:0011146	Absence seizures;Generalized seizures;Seizures;Abnormality of nervous system physiology;Abnormality of the nervous system;Phenotypic abnormality;All;Dialeptic seizures
Childhood absence epilepsy	HP:0002121;HP:0001250	Absence seizures;Seizures	HP:0002121;HP:0002197;HP:0001250;HP:0012638;HP:0000707;HP:0000118;HP:0000001;HP:0011146	Absence seizures;Generalized seizures;Seizures;Abnormality of nervous system physiology;Abnormality of the nervous system;Phenotypic abnormality;All;Dialeptic seizures
Childhood absence epilepsy, non-refractory	HP:0002121;HP:0001250	Absence seizures;Seizures	HP:0002121;HP:0002197;HP:0001250;HP:0012638;HP:0000707;HP:0000118;HP:0000001;HP:0011146	Absence seizures;Generalized seizures;Seizures;Abnormality of nervous system physiology;Abnormality of the nervous system;Phenotypic abnormality;All;Dialeptic seizures
Epilepsy, absence	HP:0001250	Epilepsy	HP:0001250;HP:0012638;HP:0000707;HP:0000118;HP:0000001	Seizures;Abnormality of nervous system physiology;Abnormality of the nervous system;Phenotypic abnormality;All
Epilepsy, absence, atypical	HP:0001250	Epilepsy	HP:0001250;HP:0012638;HP:0000707;HP:0000118;HP:0000001	Seizures;Abnormality of nervous system physiology;Abnormality of the nervous system;Phenotypic abnormality;All
Nonintractable absence epilepsy without status epilepticus	HP:0002121;HP:0001250	Absence seizures;Seizures	HP:0002121;HP:0002197;HP:0001250;HP:0012638;HP:0000707;HP:0000118;HP:0000001;HP:0011146	Absence seizures;Generalized seizures;Seizures;Abnormality of nervous system physiology;Abnormality of the nervous system;Phenotypic abnormality;All;Dialeptic seizures
Seizure, absence	HP:0001250	Seizures	HP:0001250;HP:0012638;HP:0000707;HP:0000118;HP:0000001	Seizures;Abnormality of nervous system physiology;Abnormality of the nervous system;Phenotypic abnormality;All
Typical absence seizure	HP:0011147;HP:0002121;HP:0001250	Typical absence seizures;Absence seizures;Seizures	HP:0011147;HP:0002121;HP:0002197;HP:0001250;HP:0012638;HP:0000707;HP:0000118;HP:0000001;HP:0011146	Typical absence seizures;Absence seizures;Generalized seizures;Seizures;Abnormality of nervous system physiology;Abnormality of the nervous system;Phenotypic abnormality;All;Dialeptic seizures
Typical absence seizures, non-refractory	HP:0002121;HP:0001250	Absence seizures;Seizures	HP:0002121;HP:0002197;HP:0001250;HP:0012638;HP:0000707;HP:0000118;HP:0000001;HP:0011146	Absence seizures;Generalized seizures;Seizures;Abnormality of nervous system physiology;Abnormality of the nervous system;Phenotypic abnormality;All;Dialeptic seizures
Absence seizures, intractable	HP:0002121;HP:0001250	Absence seizures;Seizures	HP:0002121;HP:0002197;HP:0001250;HP:0012638;HP:0000707;HP:0000118;HP:0000001;HP:0011146	Absence seizures;Generalized seizures;Seizures;Abnormality of nervous system physiology;Abnormality of the nervous system;Phenotypic abnormality;All;Dialeptic seizures
Childhood absence epilepsy, refractory	HP:0002121;HP:0001250	Absence seizures;Seizures	HP:0002121;HP:0002197;HP:0001250;HP:0012638;HP:0000707;HP:0000118;HP:0000001;HP:0011146	Absence seizures;Generalized seizures;Seizures;Abnormality of nervous system physiology;Abnormality of the nervous system;Phenotypic abnormality;All;Dialeptic seizures
Intractable absence epilepsy with status epilepticus	HP:0002133	Status epilepticus	HP:0002133;HP:0001250;HP:0012638;HP:0000707;HP:0000118;HP:0000001	Status epilepticus;Seizures;Abnormality of nervous system physiology;Abnormality of the nervous system;Phenotypic abnormality;All
Intractable absence epilepsy without status epilepticus	HP:0002121;HP:0001250	Absence seizures;Seizures	HP:0002121;HP:0002197;HP:0001250;HP:0012638;HP:0000707;HP:0000118;HP:0000001;HP:0011146	Absence seizures;Generalized seizures;Seizures;Abnormality of nervous system physiology;Abnormality of the nervous system;Phenotypic abnormality;All;Dialeptic seizures
Intractable absence epileptic syndrome without status epilepticus	HP:0002121;HP:0001250	Absence seizures;Seizures	HP:0002121;HP:0002197;HP:0001250;HP:0012638;HP:0000707;HP:0000118;HP:0000001;HP:0011146	Absence seizures;Generalized seizures;Seizures;Abnormality of nervous system physiology;Abnormality of the nervous system;Phenotypic abnormality;All;Dialeptic seizures
Intractable atypical absence epilepsy	HP:0002121;HP:0001250	Absence seizures;Seizures	HP:0002121;HP:0002197;HP:0001250;HP:0012638;HP:0000707;HP:0000118;HP:0000001;HP:0011146	Absence seizures;Generalized seizures;Seizures;Abnormality of nervous system physiology;Abnormality of the nervous system;Phenotypic abnormality;All;Dialeptic seizures
Nonintractable absence epilepsy with status epilepticus	HP:0002133	Status epilepticus	HP:0002133;HP:0001250;HP:0012638;HP:0000707;HP:0000118;HP:0000001	Status epilepticus;Seizures;Abnormality of nervous system physiology;Abnormality of the nervous system;Phenotypic abnormality;All
Petit mal, intractable ep	HP:0002121;HP:0001250	Absence seizures;Seizures	HP:0002121;HP:0002197;HP:0001250;HP:0012638;HP:0000707;HP:0000118;HP:0000001;HP:0011146	Absence seizures;Generalized seizures;Seizures;Abnormality of nervous system physiology;Abnormality of the nervous system;Phenotypic abnormality;All;Dialeptic seizures
Absence status epilepticus	HP:0002133	Status epilepticus	HP:0002133;HP:0001250;HP:0012638;HP:0000707;HP:0000118;HP:0000001	Status epilepticus;Seizures;Abnormality of nervous system physiology;Abnormality of the nervous system;Phenotypic abnormality;All
Petit mal seizure status	HP:0002121;HP:0001250	Absence seizures;Seizures	HP:0002121;HP:0002197;HP:0001250;HP:0012638;HP:0000707;HP:0000118;HP:0000001;HP:0011146	Absence seizures;Generalized seizures;Seizures;Abnormality of nervous system physiology;Abnormality of the nervous system;Phenotypic abnormality;All;Dialeptic seizures
ADD (attention deficit disorder)	HP:0007018	Attention deficit hyperactivity disorder	HP:0007018;HP:0000736;HP:0000708;HP:0012638;HP:0000707;HP:0000118;HP:0000001;HP:0000752;HP:0100022	Attention deficit hyperactivity disorder;Short attention span;Behavioral abnormality;Abnormality of nervous system physiology;Abnormality of the nervous system;Phenotypic abnormality;All;Hyperactivity;Abnormality of movement
ADD (attention deficit hyperactivity disorder, inattentive type)	HP:0007018;HP:0000752	Attention deficit hyperactivity disorder;Hyperactivity	HP:0007018;HP:0000736;HP:0000708;HP:0012638;HP:0000707;HP:0000118;HP:0000001;HP:0000752;HP:0100022	Attention deficit hyperactivity disorder;Short attention span;Behavioral abnormality;Abnormality of nervous system physiology;Abnormality of the nervous system;Phenotypic abnormality;All;Hyperactivity;Abnormality of movement
ADHD	HP:0007018;HP:0000752	Attention deficit hyperactivity disorder;Hyperactivity	HP:0007018;HP:0000736;HP:0000708;HP:0012638;HP:0000707;HP:0000118;HP:0000001;HP:0000752;HP:0100022	Attention deficit hyperactivity disorder;Short attention span;Behavioral abnormality;Abnormality of nervous system physiology;Abnormality of the nervous system;Phenotypic abnormality;All;Hyperactivity;Abnormality of movement
ADHD (attention deficit hyperactivity disorder)	HP:0007018;HP:0000752	Attention deficit hyperactivity disorder;Hyperactivity	HP:0007018;HP:0000736;HP:0000708;HP:0012638;HP:0000707;HP:0000118;HP:0000001;HP:0000752;HP:0100022	Attention deficit hyperactivity disorder;Short attention span;Behavioral abnormality;Abnormality of nervous system physiology;Abnormality of the nervous system;Phenotypic abnormality;All;Hyperactivity;Abnormality of movement
ADHD (attention deficit hyperactivity disorder), combined type	HP:0007018;HP:0000752	Attention deficit hyperactivity disorder;Hyperactivity	HP:0007018;HP:0000736;HP:0000708;HP:0012638;HP:0000707;HP:0000118;HP:0000001;HP:0000752;HP:0100022	Attention deficit hyperactivity disorder;Short attention span;Behavioral abnormality;Abnormality of nervous system physiology;Abnormality of the nervous system;Phenotypic abnormality;All;Hyperactivity;Abnormality of movement
ADHD (attention deficit hyperactivity disorder), inattentive type	HP:0007018;HP:0000752	Attention deficit hyperactivity disorder;Hyperactivity	HP:0007018;HP:0000736;HP:0000708;HP:0012638;HP:0000707;HP:0000118;HP:0000001;HP:0000752;HP:0100022	Attention deficit hyperactivity disorder;Short attention span;Behavioral abnormality;Abnormality of nervous system physiology;Abnormality of the nervous system;Phenotypic abnormality;All;Hyperactivity;Abnormality of movement
ADHD (attention deficit hyperactivity disorder), predominantly hyperactive impulsive type	HP:0007018;HP:0000752;HP:0100710	Attention deficit hyperactivity disorder;Hyperactivity;Impulsivity	HP:0007018;HP:0000736;HP:0000708;HP:0012638;HP:0000707;HP:0000118;HP:0000001;HP:0000752;HP:0100022;HP:0100710;HP:0000734;HP:0031466	Attention deficit hyperactivity disorder;Short attention span;Behavioral abnormality;Abnormality of nervous system physiology;Abnormality of the nervous system;Phenotypic abnormality;All;Hyperactivity;Abnormality of movement;Impulsivity;Disinhibition;Impairment in personality functioning
ADHD, hyperactive-impulsive type	HP:0100710	Impulsivity	HP:0100710;HP:0000734;HP:0031466;HP:0000708;HP:0012638;HP:0000707;HP:0000118;HP:0000001	Impulsivity;Disinhibition;Impairment in personality functioning;Behavioral abnormality;Abnormality of nervous system physiology;Abnormality of the nervous system;Phenotypic abnormality;All
ADHD, predominantly hyperactive-impulsive subtype	HP:0100710	Impulsivity	HP:0100710;HP:0000734;HP:0031466;HP:0000708;HP:0012638;HP:0000707;HP:0000118;HP:0000001	Impulsivity;Disinhibition;Impairment in personality functioning;Behavioral abnormality;Abnormality of nervous system physiology;Abnormality of the nervous system;Phenotypic abnormality;All
ADHD, predominantly inattentive type	HP:0007018;HP:0000752	Attention deficit hyperactivity disorder;Hyperactivity	HP:0007018;HP:0000736;HP:0000708;HP:0012638;HP:0000707;HP:0000118;HP:0000001;HP:0000752;HP:0100022	Attention deficit hyperactivity disorder;Short attention span;Behavioral abnormality;Abnormality of nervous system physiology;Abnormality of the nervous system;Phenotypic abnormality;All;Hyperactivity;Abnormality of movement
Attention and concentration deficit	HP:0007018	Attention deficit hyperactivity disorder	HP:0007018;HP:0000736;HP:0000708;HP:0012638;HP:0000707;HP:0000118;HP:0000001;HP:0000752;HP:0100022	Attention deficit hyperactivity disorder;Short attention span;Behavioral abnormality;Abnormality of nervous system physiology;Abnormality of the nervous system;Phenotypic abnormality;All;Hyperactivity;Abnormality of movement
Attention deficit	HP:0007018	Attention deficit hyperactivity disorder	HP:0007018;HP:0000736;HP:0000708;HP:0012638;HP:0000707;HP:0000118;HP:0000001;HP:0000752;HP:0100022	Attention deficit hyperactivity disorder;Short attention span;Behavioral abnormality;Abnormality of nervous system physiology;Abnormality of the nervous system;Phenotypic abnormality;All;Hyperactivity;Abnormality of movement
Attention deficit disorder	HP:0007018	Attention deficit hyperactivity disorder	HP:0007018;HP:0000736;HP:0000708;HP:0012638;HP:0000707;HP:0000118;HP:0000001;HP:0000752;HP:0100022	Attention deficit hyperactivity disorder;Short attention span;Behavioral abnormality;Abnormality of nervous system physiology;Abnormality of the nervous system;Phenotypic abnormality;All;Hyperactivity;Abnormality of movement
Attention deficit disorder of childhood with hyperactivity	HP:0007018;HP:0011463;HP:0000752	Attention deficit hyperactivity disorder;Childhood onset;Hyperactivity	HP:0007018;HP:0000736;HP:0000708;HP:0012638;HP:0000707;HP:0000118;HP:0000001;HP:0000752;HP:0100022;HP:0011463;HP:0003674;HP:0012823	Attention deficit hyperactivity disorder;Short attention span;Behavioral abnormality;Abnormality of nervous system physiology;Abnormality of the nervous system;Phenotypic abnormality;All;Hyperactivity;Abnormality of movement;Childhood onset;Onset;Clinical modifier
Attention deficit disorder predominant inattentive type	HP:0007018	Attention deficit hyperactivity disorder	HP:0007018;HP:0000736;HP:0000708;HP:0012638;HP:0000707;HP:0000118;HP:0000001;HP:0000752;HP:0100022	Attention deficit hyperactivity disorder;Short attention span;Behavioral abnormality;Abnormality of nervous system physiology;Abnormality of the nervous system;Phenotypic abnormality;All;Hyperactivity;Abnormality of movement
Attention deficit disorder without mention of hyperactivity	HP:0007018	Attention deficit hyperactivity disorder	HP:0007018;HP:0000736;HP:0000708;HP:0012638;HP:0000707;HP:0000118;HP:0000001;HP:0000752;HP:0100022	Attention deficit hyperactivity disorder;Short attention span;Behavioral abnormality;Abnormality of nervous system physiology;Abnormality of the nervous system;Phenotypic abnormality;All;Hyperactivity;Abnormality of movement
Attention deficit disorder, unspecified hyperactivity presence	HP:0007018;HP:0000752	Attention deficit hyperactivity disorder;Hyperactivity	HP:0007018;HP:0000736;HP:0000708;HP:0012638;HP:0000707;HP:0000118;HP:0000001;HP:0000752;HP:0100022	Attention deficit hyperactivity disorder;Short attention span;Behavioral abnormality;Abnormality of nervous system physiology;Abnormality of the nervous system;Phenotypic abnormality;All;Hyperactivity;Abnormality of movement
Attention deficit hyperactivity disorder	HP:0007018;HP:0000752	Attention deficit hyperactivity disorder;Hyperactivity	HP:0007018;HP:0000736;HP:0000708;HP:0012638;HP:0000707;HP:0000118;HP:0000001;HP:0000752;HP:0100022	Attention deficit hyperactivity disorder;Short attention span;Behavioral abnormality;Abnormality of nervous system physiology;Abnormality of the nervous system;Phenotypic abnormality;All;Hyperactivity;Abnormality of movement
Attention deficit hyperactivity disorder (ADHD)	HP:0007018;HP:0000752	Attention deficit hyperactivity disorder;Hyperactivity	HP:0007018;HP:0000736;HP:0000708;HP:0012638;HP:0000707;HP:0000118;HP:0000001;HP:0000752;HP:0100022	Attention deficit hyperactivity disorder;Short attention span;Behavioral abnormality;Abnormality of nervous system physiology;Abnormality of the nervous system;Phenotypic abnormality;All;Hyperactivity;Abnormality of movement
Attention deficit hyperactivity disorder (ADHD), combined type	HP:0007018;HP:0000752	Attention deficit hyperactivity disorder;Hyperactivity	HP:0007018;HP:0000736;HP:0000708;HP:0012638;HP:0000707;HP:0000118;HP:0000001;HP:0000752;HP:0100022	Attention deficit hyperactivity disorder;Short attention span;Behavioral abnormality;Abnormality of nervous system physiology;Abnormality of the nervous system;Phenotypic abnormality;All;Hyperactivity;Abnormality of movement
Attention deficit hyperactivity disorder (ADHD), combined type, moderate	HP:0007018;HP:0000752	Attention deficit hyperactivity disorder;Hyperactivity	HP:0007018;HP:0000736;HP:0000708;HP:0012638;HP:0000707;HP:0000118;HP:0000001;HP:0000752;HP:0100022	Attention deficit hyperactivity disorder;Short attention span;Behavioral abnormality;Abnormality of nervous system physiology;Abnormality of the nervous system;Phenotypic abnormality;All;Hyperactivity;Abnormality of movement
Attention deficit hyperactivity disorder (ADHD), inattentive type, mild	HP:0007018;HP:0000752	Attention deficit hyperactivity disorder;Hyperactivity	HP:0007018;HP:0000736;HP:0000708;HP:0012638;HP:0000707;HP:0000118;HP:0000001;HP:0000752;HP:0100022	Attention deficit hyperactivity disorder;Short attention span;Behavioral abnormality;Abnormality of nervous system physiology;Abnormality of the nervous system;Phenotypic abnormality;All;Hyperactivity;Abnormality of movement
Attention deficit hyperactivity disorder (ADHD), other type	HP:0007018;HP:0000752	Attention deficit hyperactivity disorder;Hyperactivity	HP:0007018;HP:0000736;HP:0000708;HP:0012638;HP:0000707;HP:0000118;HP:0000001;HP:0000752;HP:0100022	Attention deficit hyperactivity disorder;Short attention span;Behavioral abnormality;Abnormality of nervous system physiology;Abnormality of the nervous system;Phenotypic abnormality;All;Hyperactivity;Abnormality of movement
Attention deficit hyperactivity disorder (ADHD), predominantly hyperactive impulsive type	HP:0007018;HP:0000752;HP:0100710	Attention deficit hyperactivity disorder;Hyperactivity;Impulsivity	HP:0007018;HP:0000736;HP:0000708;HP:0012638;HP:0000707;HP:0000118;HP:0000001;HP:0000752;HP:0100022;HP:0100710;HP:0000734;HP:0031466	Attention deficit hyperactivity disorder;Short attention span;Behavioral abnormality;Abnormality of nervous system physiology;Abnormality of the nervous system;Phenotypic abnormality;All;Hyperactivity;Abnormality of movement;Impulsivity;Disinhibition;Impairment in personality functioning
Attention deficit hyperactivity disorder (ADHD), predominantly hyperactive type	HP:0007018;HP:0000752	Attention deficit hyperactivity disorder;Hyperactivity	HP:0007018;HP:0000736;HP:0000708;HP:0012638;HP:0000707;HP:0000118;HP:0000001;HP:0000752;HP:0100022	Attention deficit hyperactivity disorder;Short attention span;Behavioral abnormality;Abnormality of nervous system physiology;Abnormality of the nervous system;Phenotypic abnormality;All;Hyperactivity;Abnormality of movement
Attention deficit hyperactivity disorder (ADHD), predominantly inattentive type	HP:0007018;HP:0000752	Attention deficit hyperactivity disorder;Hyperactivity	HP:0007018;HP:0000736;HP:0000708;HP:0012638;HP:0000707;HP:0000118;HP:0000001;HP:0000752;HP:0100022	Attention deficit hyperactivity disorder;Short attention span;Behavioral abnormality;Abnormality of nervous system physiology;Abnormality of the nervous system;Phenotypic abnormality;All;Hyperactivity;Abnormality of movement
Attention deficit hyperactivity disorder (ADHD), unspecified ADHD type	HP:0007018;HP:0000752	Attention deficit hyperactivity disorder;Hyperactivity	HP:0007018;HP:0000736;HP:0000708;HP:0012638;HP:0000707;HP:0000118;HP:0000001;HP:0000752;HP:0100022	Attention deficit hyperactivity disorder;Short attention span;Behavioral abnormality;Abnormality of nervous system physiology;Abnormality of the nervous system;Phenotypic abnormality;All;Hyperactivity;Abnormality of movement
Attention deficit hyperactivity disorder, combined type	HP:0007018;HP:0000752	Attention deficit hyperactivity disorder;Hyperactivity	HP:0007018;HP:0000736;HP:0000708;HP:0012638;HP:0000707;HP:0000118;HP:0000001;HP:0000752;HP:0100022	Attention deficit hyperactivity disorder;Short attention span;Behavioral abnormality;Abnormality of nervous system physiology;Abnormality of the nervous system;Phenotypic abnormality;All;Hyperactivity;Abnormality of movement
Attention deficit hyperactivity disorder, predominantly inattentive type	HP:0007018;HP:0000752	Attention deficit hyperactivity disorder;Hyperactivity	HP:0007018;HP:0000736;HP:0000708;HP:0012638;HP:0000707;HP:0000118;HP:0000001;HP:0000752;HP:0100022	Attention deficit hyperactivity disorder;Short attention span;Behavioral abnormality;Abnormality of nervous system physiology;Abnormality of the nervous system;Phenotypic abnormality;All;Hyperactivity;Abnormality of movement
Attention disturbance	HP:0007018	Attention deficit hyperactivity disorder	HP:0007018;HP:0000736;HP:0000708;HP:0012638;HP:0000707;HP:0000118;HP:0000001;HP:0000752;HP:0100022	Attention deficit hyperactivity disorder;Short attention span;Behavioral abnormality;Abnormality of nervous system physiology;Abnormality of the nervous system;Phenotypic abnormality;All;Hyperactivity;Abnormality of movement
Attention or concentration deficit	HP:0007018	Attention deficit hyperactivity disorder	HP:0007018;HP:0000736;HP:0000708;HP:0012638;HP:0000707;HP:0000118;HP:0000001;HP:0000752;HP:0100022	Attention deficit hyperactivity disorder;Short attention span;Behavioral abnormality;Abnormality of nervous system physiology;Abnormality of the nervous system;Phenotypic abnormality;All;Hyperactivity;Abnormality of movement
Attention-deficit hyperactivity disorder, other type	HP:0000752	Hyperactivity	HP:0000752;HP:0100022;HP:0012638;HP:0000707;HP:0000118;HP:0000001	Hyperactivity;Abnormality of movement;Abnormality of nervous system physiology;Abnormality of the nervous system;Phenotypic abnormality;All
Attention-deficit hyperactivity disorder, predominantly hyperactive type	HP:0000752	Hyperactivity	HP:0000752;HP:0100022;HP:0012638;HP:0000707;HP:0000118;HP:0000001	Hyperactivity;Abnormality of movement;Abnormality of nervous system physiology;Abnormality of the nervous system;Phenotypic abnormality;All
Attention-deficit hyperactivity disorder, predominantly inattentive type	HP:0000752	Hyperactivity	HP:0000752;HP:0100022;HP:0012638;HP:0000707;HP:0000118;HP:0000001	Hyperactivity;Abnormality of movement;Abnormality of nervous system physiology;Abnormality of the nervous system;Phenotypic abnormality;All
Attention-deficit hyperactivity disorder, unspecified type	HP:0000752	Hyperactivity	HP:0000752;HP:0100022;HP:0012638;HP:0000707;HP:0000118;HP:0000001	Hyperactivity;Abnormality of movement;Abnormality of nervous system physiology;Abnormality of the nervous system;Phenotypic abnormality;All
Encounter for medication management in attention deficit hyperactivity disorder (ADHD)	HP:0007018;HP:0000752	Attention deficit hyperactivity disorder;Hyperactivity	HP:0007018;HP:0000736;HP:0000708;HP:0012638;HP:0000707;HP:0000118;HP:0000001;HP:0000752;HP:0100022	Attention deficit hyperactivity disorder;Short attention span;Behavioral abnormality;Abnormality of nervous system physiology;Abnormality of the nervous system;Phenotypic abnormality;All;Hyperactivity;Abnormality of movement
Hyperactivity	HP:0000752	Hyperactivity	HP:0000752;HP:0100022;HP:0012638;HP:0000707;HP:0000118;HP:0000001	Hyperactivity;Abnormality of movement;Abnormality of nervous system physiology;Abnormality of the nervous system;Phenotypic abnormality;All
Hyperactivity (behavior)	HP:0000752	Hyperactivity	HP:0000752;HP:0100022;HP:0012638;HP:0000707;HP:0000118;HP:0000001	Hyperactivity;Abnormality of movement;Abnormality of nervous system physiology;Abnormality of the nervous system;Phenotypic abnormality;All
Hyperkinetic behavior	HP:0000752	Hyperactivity	HP:0000752;HP:0100022;HP:0012638;HP:0000707;HP:0000118;HP:0000001	Hyperactivity;Abnormality of movement;Abnormality of nervous system physiology;Abnormality of the nervous system;Phenotypic abnormality;All
ADEM (acute disseminated encephalomyelitis)	HP:0002500	Abnormality of the cerebral white matter	HP:0002500;HP:0010993;HP:0002060;HP:0100547;HP:0012443;HP:0002011;HP:0012639;HP:0000707;HP:0000118;HP:0000001	Abnormality of the cerebral white matter;Abnormality of the cerebral subcortex;Abnormality of the cerebrum;Abnormality of forebrain morphology;Abnormality of brain morphology;Morphological abnormality of the central nervous system;Abnormality of nervous system morphology;Abnormality of the nervous system;Phenotypic abnormality;All
Adjustment disorder	HP:0000708	Behavioral abnormality	HP:0000708;HP:0012638;HP:0000707;HP:0000118;HP:0000001	Behavioral abnormality;Abnormality of nervous system physiology;Abnormality of the nervous system;Phenotypic abnormality;All
Adjustment disorder with depressed mood	HP:0000716	Depressivity	HP:0000716;HP:0031466;HP:0000708;HP:0012638;HP:0000707;HP:0000118;HP:0000001	Depressivity;Impairment in personality functioning;Behavioral abnormality;Abnormality of nervous system physiology;Abnormality of the nervous system;Phenotypic abnormality;All
Adjustment disorder with disturbance of conduct	HP:0010865	Oppositional defiant disorder	HP:0010865;HP:0000708;HP:0012638;HP:0000707;HP:0000118;HP:0000001	Oppositional defiant disorder;Behavioral abnormality;Abnormality of nervous system physiology;Abnormality of the nervous system;Phenotypic abnormality;All
Adjustment disorder with mixed anxiety and depressed mood	HP:0000739	Anxiety	HP:0000739;HP:0100852;HP:0031466;HP:0000708;HP:0012638;HP:0000707;HP:0000118;HP:0000001	Anxiety;Abnormal fear/anxiety-related behavior;Impairment in personality functioning;Behavioral abnormality;Abnormality of nervous system physiology;Abnormality of the nervous system;Phenotypic abnormality;All
Adjustment disorder with mixed disturbance of emotions and conduct	HP:0000739	Anxiety	HP:0000739;HP:0100852;HP:0031466;HP:0000708;HP:0012638;HP:0000707;HP:0000118;HP:0000001	Anxiety;Abnormal fear/anxiety-related behavior;Impairment in personality functioning;Behavioral abnormality;Abnormality of nervous system physiology;Abnormality of the nervous system;Phenotypic abnormality;All
Adjustment disorder, unspecified type	HP:0000739	Anxiety	HP:0000739;HP:0100852;HP:0031466;HP:0000708;HP:0012638;HP:0000707;HP:0000118;HP:0000001	Anxiety;Abnormal fear/anxiety-related behavior;Impairment in personality functioning;Behavioral abnormality;Abnormality of nervous system physiology;Abnormality of the nervous system;Phenotypic abnormality;All
Aerophagia	HP:0002015	Dysphagia	HP:0002015;HP:0012638;HP:0000707;HP:0000118;HP:0000001;HP:0025270;HP:0012719;HP:0011024;HP:0025031;HP:0025032	Dysphagia;Abnormality of nervous system physiology;Abnormality of the nervous system;Phenotypic abnormality;All;Abnormality of esophagus physiology;Functional abnormality of the gastrointestinal tract;Abnormality of the gastrointestinal tract;Abnormality of the digestive system;Abnormality of digestive system physiology
Absent corpus callosum	HP:0001274	Agenesis of corpus callosum	HP:0001274;HP:0007370;HP:0001273;HP:0002500;HP:0010993;HP:0002060;HP:0100547;HP:0012443;HP:0002011;HP:0012639;HP:0000707;HP:0000118;HP:0000001;HP:0007364;HP:0002977	Agenesis of corpus callosum;Aplasia/Hypoplasia of the corpus callosum;Abnormality of the corpus callosum;Abnormality of the cerebral white matter;Abnormality of the cerebral subcortex;Abnormality of the cerebrum;Abnormality of forebrain morphology;Abnormality of brain morphology;Morphological abnormality of the central nervous system;Abnormality of nervous system morphology;Abnormality of the ner…
Agenesis of corpus callosum	HP:0001274	Agenesis of corpus callosum	HP:0001274;HP:0007370;HP:0001273;HP:0002500;HP:0010993;HP:0002060;HP:0100547;HP:0012443;HP:0002011;HP:0012639;HP:0000707;HP:0000118;HP:0000001;HP:0007364;HP:0002977	Agenesis of corpus callosum;Aplasia/Hypoplasia of the corpus callosum;Abnormality of the corpus callosum;Abnormality of the cerebral white matter;Abnormality of the cerebral subcortex;Abnormality of the cerebrum;Abnormality of forebrain morphology;Abnormality of brain morphology;Morphological abnormality of the central nervous system;Abnormality of nervous system morphology;Abnormality of the ner…
Agenesis, corpus callosum	HP:0001274	Agenesis of corpus callosum	HP:0001274;HP:0007370;HP:0001273;HP:0002500;HP:0010993;HP:0002060;HP:0100547;HP:0012443;HP:0002011;HP:0012639;HP:0000707;HP:0000118;HP:0000001;HP:0007364;HP:0002977	Agenesis of corpus callosum;Aplasia/Hypoplasia of the corpus callosum;Abnormality of the corpus callosum;Abnormality of the cerebral white matter;Abnormality of the cerebral subcortex;Abnormality of the cerebrum;Abnormality of forebrain morphology;Abnormality of brain morphology;Morphological abnormality of the central nervous system;Abnormality of nervous system morphology;Abnormality of the ner…
Congenital anomaly of corpus callosum	HP:0001274	Agenesis of corpus callosum	HP:0001274;HP:0007370;HP:0001273;HP:0002500;HP:0010993;HP:0002060;HP:0100547;HP:0012443;HP:0002011;HP:0012639;HP:0000707;HP:0000118;HP:0000001;HP:0007364;HP:0002977	Agenesis of corpus callosum;Aplasia/Hypoplasia of the corpus callosum;Abnormality of the corpus callosum;Abnormality of the cerebral white matter;Abnormality of the cerebral subcortex;Abnormality of the cerebrum;Abnormality of forebrain morphology;Abnormality of brain morphology;Morphological abnormality of the central nervous system;Abnormality of nervous system morphology;Abnormality of the ner…
Corpus callosum, agenesis	HP:0001274	Agenesis of corpus callosum	HP:0001274;HP:0007370;HP:0001273;HP:0002500;HP:0010993;HP:0002060;HP:0100547;HP:0012443;HP:0002011;HP:0012639;HP:0000707;HP:0000118;HP:0000001;HP:0007364;HP:0002977	Agenesis of corpus callosum;Aplasia/Hypoplasia of the corpus callosum;Abnormality of the corpus callosum;Abnormality of the cerebral white matter;Abnormality of the cerebral subcortex;Abnormality of the cerebrum;Abnormality of forebrain morphology;Abnormality of brain morphology;Morphological abnormality of the central nervous system;Abnormality of nervous system morphology;Abnormality of the ner…
Dysgenesis of corpus callosum	HP:0006989	Dysplastic corpus callosum	HP:0006989;HP:0001273;HP:0002500;HP:0010993;HP:0002060;HP:0100547;HP:0012443;HP:0002011;HP:0012639;HP:0000707;HP:0000118;HP:0000001	Dysplastic corpus callosum;Abnormality of the corpus callosum;Abnormality of the cerebral white matter;Abnormality of the cerebral subcortex;Abnormality of the cerebrum;Abnormality of forebrain morphology;Abnormality of brain morphology;Morphological abnormality of the central nervous system;Abnormality of nervous system morphology;Abnormality of the nervous system;Phenotypic abnormality;All
Hypogenesis of corpus callosum	HP:0001274	Agenesis of corpus callosum	HP:0001274;HP:0007370;HP:0001273;HP:0002500;HP:0010993;HP:0002060;HP:0100547;HP:0012443;HP:0002011;HP:0012639;HP:0000707;HP:0000118;HP:0000001;HP:0007364;HP:0002977	Agenesis of corpus callosum;Aplasia/Hypoplasia of the corpus callosum;Abnormality of the corpus callosum;Abnormality of the cerebral white matter;Abnormality of the cerebral subcortex;Abnormality of the cerebrum;Abnormality of forebrain morphology;Abnormality of brain morphology;Morphological abnormality of the central nervous system;Abnormality of nervous system morphology;Abnormality of the ner…
Aggression	HP:0000718	Aggressive behavior	HP:0000718;HP:0006919;HP:0100851;HP:0000708;HP:0012638;HP:0000707;HP:0000118;HP:0000001	Aggressive behavior;Abnormal aggressive, impulsive or violent behavior;Abnormal emotion/affect behavior;Behavioral abnormality;Abnormality of nervous system physiology;Abnormality of the nervous system;Phenotypic abnormality;All
Aggressive behavior	HP:0000718	Aggressive behavior	HP:0000718;HP:0006919;HP:0100851;HP:0000708;HP:0012638;HP:0000707;HP:0000118;HP:0000001	Aggressive behavior;Abnormal aggressive, impulsive or violent behavior;Abnormal emotion/affect behavior;Behavioral abnormality;Abnormality of nervous system physiology;Abnormality of the nervous system;Phenotypic abnormality;All
Aggressive behavior in pediatric patient	HP:0000718	Aggressive behavior	HP:0000718;HP:0006919;HP:0100851;HP:0000708;HP:0012638;HP:0000707;HP:0000118;HP:0000001	Aggressive behavior;Abnormal aggressive, impulsive or violent behavior;Abnormal emotion/affect behavior;Behavioral abnormality;Abnormality of nervous system physiology;Abnormality of the nervous system;Phenotypic abnormality;All
Anger reaction	HP:0000718	Aggressive behavior	HP:0000718;HP:0006919;HP:0100851;HP:0000708;HP:0012638;HP:0000707;HP:0000118;HP:0000001	Aggressive behavior;Abnormal aggressive, impulsive or violent behavior;Abnormal emotion/affect behavior;Behavioral abnormality;Abnormality of nervous system physiology;Abnormality of the nervous system;Phenotypic abnormality;All
Outbursts of anger	HP:0000718	Aggressive behavior	HP:0000718;HP:0006919;HP:0100851;HP:0000708;HP:0012638;HP:0000707;HP:0000118;HP:0000001	Aggressive behavior;Abnormal aggressive, impulsive or violent behavior;Abnormal emotion/affect behavior;Behavioral abnormality;Abnormality of nervous system physiology;Abnormality of the nervous system;Phenotypic abnormality;All
Agitation	HP:0000713	Agitation	HP:0000713;HP:0000711;HP:0000708;HP:0012638;HP:0000707;HP:0000118;HP:0000001	Agitation;Restlessness;Behavioral abnormality;Abnormality of nervous system physiology;Abnormality of the nervous system;Phenotypic abnormality;All
Agitation requiring sedation protocol	HP:0000713	Agitation	HP:0000713;HP:0000711;HP:0000708;HP:0012638;HP:0000707;HP:0000118;HP:0000001	Agitation;Restlessness;Behavioral abnormality;Abnormality of nervous system physiology;Abnormality of the nervous system;Phenotypic abnormality;All
Aicardi syndrome	HP:0000707	Abnormality of the nervous system	HP:0000707;HP:0000118;HP:0000001	Abnormality of the nervous system;Phenotypic abnormality;All
Akinetic seizures	HP:0010819;HP:0001250	Atonic seizures;Seizures	HP:0010819;HP:0002197;HP:0001250;HP:0012638;HP:0000707;HP:0000118;HP:0000001	Atonic seizures;Generalized seizures;Seizures;Abnormality of nervous system physiology;Abnormality of the nervous system;Phenotypic abnormality;All
Alteration consciousness	HP:0004372	Reduced consciousness	HP:0004372;HP:0011446;HP:0012638;HP:0000707;HP:0000118;HP:0000001	Reduced consciousness/confusion;Abnormality of higher mental function;Abnormality of nervous system physiology;Abnormality of the nervous system;Phenotypic abnormality;All
Alteration of consciousness	HP:0004372	Reduced consciousness	HP:0004372;HP:0011446;HP:0012638;HP:0000707;HP:0000118;HP:0000001	Reduced consciousness/confusion;Abnormality of higher mental function;Abnormality of nervous system physiology;Abnormality of the nervous system;Phenotypic abnormality;All
Altered consciousness	HP:0004372	Reduced consciousness	HP:0004372;HP:0011446;HP:0012638;HP:0000707;HP:0000118;HP:0000001	Reduced consciousness/confusion;Abnormality of higher mental function;Abnormality of nervous system physiology;Abnormality of the nervous system;Phenotypic abnormality;All
Altered mental state	HP:0004372	Reduced consciousness	HP:0004372;HP:0011446;HP:0012638;HP:0000707;HP:0000118;HP:0000001	Reduced consciousness/confusion;Abnormality of higher mental function;Abnormality of nervous system physiology;Abnormality of the nervous system;Phenotypic abnormality;All
Altered mental status	HP:0004372	Reduced consciousness	HP:0004372;HP:0011446;HP:0012638;HP:0000707;HP:0000118;HP:0000001	Reduced consciousness/confusion;Abnormality of higher mental function;Abnormality of nervous system physiology;Abnormality of the nervous system;Phenotypic abnormality;All
Altered mental status, unspecified	HP:0004372	Reduced consciousness	HP:0004372;HP:0011446;HP:0012638;HP:0000707;HP:0000118;HP:0000001	Reduced consciousness/confusion;Abnormality of higher mental function;Abnormality of nervous system physiology;Abnormality of the nervous system;Phenotypic abnormality;All
Altered mental status, unspecified altered mental status type	HP:0004372	Reduced consciousness	HP:0004372;HP:0011446;HP:0012638;HP:0000707;HP:0000118;HP:0000001	Reduced consciousness/confusion;Abnormality of higher mental function;Abnormality of nervous system physiology;Abnormality of the nervous system;Phenotypic abnormality;All
Awareness alteration, transient	HP:0004372	Reduced consciousness	HP:0004372;HP:0011446;HP:0012638;HP:0000707;HP:0000118;HP:0000001	Reduced consciousness/confusion;Abnormality of higher mental function;Abnormality of nervous system physiology;Abnormality of the nervous system;Phenotypic abnormality;All
Change in mental state	HP:0004372	Reduced consciousness	HP:0004372;HP:0011446;HP:0012638;HP:0000707;HP:0000118;HP:0000001	Reduced consciousness/confusion;Abnormality of higher mental function;Abnormality of nervous system physiology;Abnormality of the nervous system;Phenotypic abnormality;All
Change in mental status	HP:0004372	Reduced consciousness	HP:0004372;HP:0011446;HP:0012638;HP:0000707;HP:0000118;HP:0000001	Reduced consciousness/confusion;Abnormality of higher mental function;Abnormality of nervous system physiology;Abnormality of the nervous system;Phenotypic abnormality;All
Episode of unresponsiveness	HP:0004372	Reduced consciousness	HP:0004372;HP:0011446;HP:0012638;HP:0000707;HP:0000118;HP:0000001	Reduced consciousness/confusion;Abnormality of higher mental function;Abnormality of nervous system physiology;Abnormality of the nervous system;Phenotypic abnormality;All
Episodic altered awareness	HP:0004372	Reduced consciousness	HP:0004372;HP:0011446;HP:0012638;HP:0000707;HP:0000118;HP:0000001	Reduced consciousness/confusion;Abnormality of higher mental function;Abnormality of nervous system physiology;Abnormality of the nervous system;Phenotypic abnormality;All
Mental status alteration	HP:0004372	Reduced consciousness	HP:0004372;HP:0011446;HP:0012638;HP:0000707;HP:0000118;HP:0000001	Reduced consciousness/confusion;Abnormality of higher mental function;Abnormality of nervous system physiology;Abnormality of the nervous system;Phenotypic abnormality;All
Mental status change	HP:0004372	Reduced consciousness	HP:0004372;HP:0011446;HP:0012638;HP:0000707;HP:0000118;HP:0000001	Reduced consciousness/confusion;Abnormality of higher mental function;Abnormality of nervous system physiology;Abnormality of the nervous system;Phenotypic abnormality;All
Mental status, decreased	HP:0004372	Reduced consciousness	HP:0004372;HP:0011446;HP:0012638;HP:0000707;HP:0000118;HP:0000001	Reduced consciousness/confusion;Abnormality of higher mental function;Abnormality of nervous system physiology;Abnormality of the nervous system;Phenotypic abnormality;All
Other alteration of consciousness	HP:0004372	Reduced consciousness	HP:0004372;HP:0011446;HP:0012638;HP:0000707;HP:0000118;HP:0000001	Reduced consciousness/confusion;Abnormality of higher mental function;Abnormality of nervous system physiology;Abnormality of the nervous system;Phenotypic abnormality;All
Post-ictal confusion	HP:0001289	Confusion	HP:0001289;HP:0004372;HP:0011446;HP:0012638;HP:0000707;HP:0000118;HP:0000001	Confusion;Reduced consciousness/confusion;Abnormality of higher mental function;Abnormality of nervous system physiology;Abnormality of the nervous system;Phenotypic abnormality;All
Post-ictal state	HP:0004372	Reduced consciousness	HP:0004372;HP:0011446;HP:0012638;HP:0000707;HP:0000118;HP:0000001	Reduced consciousness/confusion;Abnormality of higher mental function;Abnormality of nervous system physiology;Abnormality of the nervous system;Phenotypic abnormality;All
Postictal state	HP:0004372	Reduced consciousness	HP:0004372;HP:0011446;HP:0012638;HP:0000707;HP:0000118;HP:0000001	Reduced consciousness/confusion;Abnormality of higher mental function;Abnormality of nervous system physiology;Abnormality of the nervous system;Phenotypic abnormality;All
Postoperative delirium	HP:0031258	Delirium	HP:0031258;HP:0001289;HP:0004372;HP:0011446;HP:0012638;HP:0000707;HP:0000118;HP:0000001	Delirium;Confusion;Reduced consciousness/confusion;Abnormality of higher mental function;Abnormality of nervous system physiology;Abnormality of the nervous system;Phenotypic abnormality;All
Recurrent episodes of unresponsiveness	HP:0004372	Reduced consciousness	HP:0004372;HP:0011446;HP:0012638;HP:0000707;HP:0000118;HP:0000001	Reduced consciousness/confusion;Abnormality of higher mental function;Abnormality of nervous system physiology;Abnormality of the nervous system;Phenotypic abnormality;All
Spell of altered cognition	HP:0004372	Reduced consciousness	HP:0004372;HP:0011446;HP:0012638;HP:0000707;HP:0000118;HP:0000001	Reduced consciousness/confusion;Abnormality of higher mental function;Abnormality of nervous system physiology;Abnormality of the nervous system;Phenotypic abnormality;All
Spell of altered consciousness	HP:0004372	Reduced consciousness	HP:0004372;HP:0011446;HP:0012638;HP:0000707;HP:0000118;HP:0000001	Reduced consciousness/confusion;Abnormality of higher mental function;Abnormality of nervous system physiology;Abnormality of the nervous system;Phenotypic abnormality;All
Spell of change in speech	HP:0009088	Speech articulation difficulties	HP:0009088;HP:0001608;HP:0000118;HP:0000001	Speech articulation difficulties;Abnormality of the voice;Phenotypic abnormality;All
Staring episodes	HP:0004372	Reduced consciousness	HP:0004372;HP:0011446;HP:0012638;HP:0000707;HP:0000118;HP:0000001	Reduced consciousness/confusion;Abnormality of higher mental function;Abnormality of nervous system physiology;Abnormality of the nervous system;Phenotypic abnormality;All
Transient alteration of awareness	HP:0004372	Reduced consciousness	HP:0004372;HP:0011446;HP:0012638;HP:0000707;HP:0000118;HP:0000001	Reduced consciousness/confusion;Abnormality of higher mental function;Abnormality of nervous system physiology;Abnormality of the nervous system;Phenotypic abnormality;All
Unresponsive episode	HP:0004372	Reduced consciousness	HP:0004372;HP:0011446;HP:0012638;HP:0000707;HP:0000118;HP:0000001	Reduced consciousness/confusion;Abnormality of higher mental function;Abnormality of nervous system physiology;Abnormality of the nervous system;Phenotypic abnormality;All
Alternating hemiplegia	HP:0002301	Hemiplegia	HP:0002301;HP:0004374;HP:0010549;HP:0002493;HP:0011442;HP:0012638;HP:0000707;HP:0000118;HP:0000001	Hemiplegia;Hemiplegia/hemiparesis;Weakness due to upper motor neuron dysfunction;Upper motor neuron dysfunction;Abnormality of central motor function;Abnormality of nervous system physiology;Abnormality of the nervous system;Phenotypic abnormality;All
Alternating hemiplegia of childhood	HP:0002301;HP:0011463	Hemiplegia;Childhood onset	HP:0002301;HP:0004374;HP:0010549;HP:0002493;HP:0011442;HP:0012638;HP:0000707;HP:0000118;HP:0000001;HP:0011463;HP:0003674;HP:0012823	Hemiplegia;Hemiplegia/hemiparesis;Weakness due to upper motor neuron dysfunction;Upper motor neuron dysfunction;Abnormality of central motor function;Abnormality of nervous system physiology;Abnormality of the nervous system;Phenotypic abnormality;All;Childhood onset;Onset;Clinical modifier
Anti-N-methyl-D-aspartate (NMDA) receptor encephalitis	HP:0002383	Encephalitis	HP:0002383;HP:0011450;HP:0002011;HP:0012639;HP:0000707;HP:0000118;HP:0000001	Encephalitis;CNS infection;Morphological abnormality of the central nervous system;Abnormality of nervous system morphology;Abnormality of the nervous system;Phenotypic abnormality;All
Anti-NMDA receptor encephalitis	HP:0002383	Encephalitis	HP:0002383;HP:0011450;HP:0002011;HP:0012639;HP:0000707;HP:0000118;HP:0000001	Encephalitis;CNS infection;Morphological abnormality of the central nervous system;Abnormality of nervous system morphology;Abnormality of the nervous system;Phenotypic abnormality;All
Anti-NMDAR encephalitis	HP:0002383	Encephalitis	HP:0002383;HP:0011450;HP:0002011;HP:0012639;HP:0000707;HP:0000118;HP:0000001	Encephalitis;CNS infection;Morphological abnormality of the central nervous system;Abnormality of nervous system morphology;Abnormality of the nervous system;Phenotypic abnormality;All
Anxiety	HP:0000739	Anxiety	HP:0000739;HP:0100852;HP:0031466;HP:0000708;HP:0012638;HP:0000707;HP:0000118;HP:0000001	Anxiety;Abnormal fear/anxiety-related behavior;Impairment in personality functioning;Behavioral abnormality;Abnormality of nervous system physiology;Abnormality of the nervous system;Phenotypic abnormality;All
Anxiety disorder	HP:0000739	Anxiety	HP:0000739;HP:0100852;HP:0031466;HP:0000708;HP:0012638;HP:0000707;HP:0000118;HP:0000001	Anxiety;Abnormal fear/anxiety-related behavior;Impairment in personality functioning;Behavioral abnormality;Abnormality of nervous system physiology;Abnormality of the nervous system;Phenotypic abnormality;All
Anxiety disorder due to known physiological condition	HP:0000739	Anxiety	HP:0000739;HP:0100852;HP:0031466;HP:0000708;HP:0012638;HP:0000707;HP:0000118;HP:0000001	Anxiety;Abnormal fear/anxiety-related behavior;Impairment in personality functioning;Behavioral abnormality;Abnormality of nervous system physiology;Abnormality of the nervous system;Phenotypic abnormality;All
Anxiety disorder in conditions classified elsewhere	HP:0000739	Anxiety	HP:0000739;HP:0100852;HP:0031466;HP:0000708;HP:0012638;HP:0000707;HP:0000118;HP:0000001	Anxiety;Abnormal fear/anxiety-related behavior;Impairment in personality functioning;Behavioral abnormality;Abnormality of nervous system physiology;Abnormality of the nervous system;Phenotypic abnormality;All
Anxiety disorder, unspecified	HP:0000739	Anxiety	HP:0000739;HP:0100852;HP:0031466;HP:0000708;HP:0012638;HP:0000707;HP:0000118;HP:0000001	Anxiety;Abnormal fear/anxiety-related behavior;Impairment in personality functioning;Behavioral abnormality;Abnormality of nervous system physiology;Abnormality of the nervous system;Phenotypic abnormality;All
Anxiety disorder, unspecified anxiety disorder type	HP:0000739	Anxiety	HP:0000739;HP:0100852;HP:0031466;HP:0000708;HP:0012638;HP:0000707;HP:0000118;HP:0000001	Anxiety;Abnormal fear/anxiety-related behavior;Impairment in personality functioning;Behavioral abnormality;Abnormality of nervous system physiology;Abnormality of the nervous system;Phenotypic abnormality;All
Anxiety disorder, unspecified type	HP:0000739	Anxiety	HP:0000739;HP:0100852;HP:0031466;HP:0000708;HP:0012638;HP:0000707;HP:0000118;HP:0000001	Anxiety;Abnormal fear/anxiety-related behavior;Impairment in personality functioning;Behavioral abnormality;Abnormality of nervous system physiology;Abnormality of the nervous system;Phenotypic abnormality;All
Anxiety in pediatric patient	HP:0000739	Anxiety	HP:0000739;HP:0100852;HP:0031466;HP:0000708;HP:0012638;HP:0000707;HP:0000118;HP:0000001	Anxiety;Abnormal fear/anxiety-related behavior;Impairment in personality functioning;Behavioral abnormality;Abnormality of nervous system physiology;Abnormality of the nervous system;Phenotypic abnormality;All
Anxiety state	HP:0000739	Anxiety	HP:0000739;HP:0100852;HP:0031466;HP:0000708;HP:0012638;HP:0000707;HP:0000118;HP:0000001	Anxiety;Abnormal fear/anxiety-related behavior;Impairment in personality functioning;Behavioral abnormality;Abnormality of nervous system physiology;Abnormality of the nervous system;Phenotypic abnormality;All
Anxiety state, unspecified	HP:0000739	Anxiety	HP:0000739;HP:0100852;HP:0031466;HP:0000708;HP:0012638;HP:0000707;HP:0000118;HP:0000001	Anxiety;Abnormal fear/anxiety-related behavior;Impairment in personality functioning;Behavioral abnormality;Abnormality of nervous system physiology;Abnormality of the nervous system;Phenotypic abnormality;All
Generalized anxiety disorder	HP:0000739	Anxiety	HP:0000739;HP:0100852;HP:0031466;HP:0000708;HP:0012638;HP:0000707;HP:0000118;HP:0000001	Anxiety;Abnormal fear/anxiety-related behavior;Impairment in personality functioning;Behavioral abnormality;Abnormality of nervous system physiology;Abnormality of the nervous system;Phenotypic abnormality;All
Other specified anxiety disorders	HP:0000739	Anxiety	HP:0000739;HP:0100852;HP:0031466;HP:0000708;HP:0012638;HP:0000707;HP:0000118;HP:0000001	Anxiety;Abnormal fear/anxiety-related behavior;Impairment in personality functioning;Behavioral abnormality;Abnormality of nervous system physiology;Abnormality of the nervous system;Phenotypic abnormality;All
Separation anxiety	HP:0000739	Anxiety	HP:0000739;HP:0100852;HP:0031466;HP:0000708;HP:0012638;HP:0000707;HP:0000118;HP:0000001	Anxiety;Abnormal fear/anxiety-related behavior;Impairment in personality functioning;Behavioral abnormality;Abnormality of nervous system physiology;Abnormality of the nervous system;Phenotypic abnormality;All
Separation anxiety disorder	HP:0000739	Anxiety	HP:0000739;HP:0100852;HP:0031466;HP:0000708;HP:0012638;HP:0000707;HP:0000118;HP:0000001	Anxiety;Abnormal fear/anxiety-related behavior;Impairment in personality functioning;Behavioral abnormality;Abnormality of nervous system physiology;Abnormality of the nervous system;Phenotypic abnormality;All
Specific phobia	HP:0000739	Anxiety	HP:0000739;HP:0100852;HP:0031466;HP:0000708;HP:0012638;HP:0000707;HP:0000118;HP:0000001	Anxiety;Abnormal fear/anxiety-related behavior;Impairment in personality functioning;Behavioral abnormality;Abnormality of nervous system physiology;Abnormality of the nervous system;Phenotypic abnormality;All
Acquired aphasia	HP:0002381	Aphasia	HP:0002381;HP:0002167;HP:0011446;HP:0012638;HP:0000707;HP:0000118;HP:0000001	Aphasia;Neurological speech impairment;Abnormality of higher mental function;Abnormality of nervous system physiology;Abnormality of the nervous system;Phenotypic abnormality;All
Aphasia	HP:0002381	Aphasia	HP:0002381;HP:0002167;HP:0011446;HP:0012638;HP:0000707;HP:0000118;HP:0000001	Aphasia;Neurological speech impairment;Abnormality of higher mental function;Abnormality of nervous system physiology;Abnormality of the nervous system;Phenotypic abnormality;All
Apraxia	HP:0002186	Apraxia	HP:0002186;HP:0011442;HP:0012638;HP:0000707;HP:0000118;HP:0000001;HP:0011446	Apraxia;Abnormality of central motor function;Abnormality of nervous system physiology;Abnormality of the nervous system;Phenotypic abnormality;All;Abnormality of higher mental function
Dyspraxia	HP:0002186	Apraxia	HP:0002186;HP:0011442;HP:0012638;HP:0000707;HP:0000118;HP:0000001;HP:0011446	Apraxia;Abnormality of central motor function;Abnormality of nervous system physiology;Abnormality of the nervous system;Phenotypic abnormality;All;Abnormality of higher mental function
Dyspraxia syndrome	HP:0002186	Apraxia	HP:0002186;HP:0011442;HP:0012638;HP:0000707;HP:0000118;HP:0000001;HP:0011446	Apraxia;Abnormality of central motor function;Abnormality of nervous system physiology;Abnormality of the nervous system;Phenotypic abnormality;All;Abnormality of higher mental function
Motor apraxia	HP:0002186	Apraxia	HP:0002186;HP:0011442;HP:0012638;HP:0000707;HP:0000118;HP:0000001;HP:0011446	Apraxia;Abnormality of central motor function;Abnormality of nervous system physiology;Abnormality of the nervous system;Phenotypic abnormality;All;Abnormality of higher mental function
Articulation deficiency	HP:0009088	Speech articulation difficulties	HP:0009088;HP:0001608;HP:0000118;HP:0000001	Speech articulation difficulties;Abnormality of the voice;Phenotypic abnormality;All
Articulation delay	HP:0009088	Speech articulation difficulties	HP:0009088;HP:0001608;HP:0000118;HP:0000001	Speech articulation difficulties;Abnormality of the voice;Phenotypic abnormality;All
Articulation disorder	HP:0009088	Speech articulation difficulties	HP:0009088;HP:0001608;HP:0000118;HP:0000001	Speech articulation difficulties;Abnormality of the voice;Phenotypic abnormality;All
Acute cerebellar ataxia	HP:0001251	Ataxia	HP:0001251;HP:0001317;HP:0011283;HP:0011282;HP:0012443;HP:0002011;HP:0012639;HP:0000707;HP:0000118;HP:0000001;HP:0011443;HP:0011442;HP:0012638	Ataxia;Abnormality of the cerebellum;Abnormality of the metencephalon;Abnormality of hindbrain morphology;Abnormality of brain morphology;Morphological abnormality of the central nervous system;Abnormality of nervous system morphology;Abnormality of the nervous system;Phenotypic abnormality;All;Abnormality of coordination;Abnormality of central motor function;Abnormality of nervous system physiol…
Ataxia	HP:0001251	Ataxia	HP:0001251;HP:0001317;HP:0011283;HP:0011282;HP:0012443;HP:0002011;HP:0012639;HP:0000707;HP:0000118;HP:0000001;HP:0011443;HP:0011442;HP:0012638	Ataxia;Abnormality of the cerebellum;Abnormality of the metencephalon;Abnormality of hindbrain morphology;Abnormality of brain morphology;Morphological abnormality of the central nervous system;Abnormality of nervous system morphology;Abnormality of the nervous system;Phenotypic abnormality;All;Abnormality of coordination;Abnormality of central motor function;Abnormality of nervous system physiol…
Ataxic cerebral palsy	HP:0100021	Cerebral palsy	HP:0100021;HP:0011442;HP:0012638;HP:0000707;HP:0000118;HP:0000001;HP:0100022	Cerebral palsy;Abnormality of central motor function;Abnormality of nervous system physiology;Abnormality of the nervous system;Phenotypic abnormality;All;Abnormality of movement
Autosomal recessive spinocerebellar ataxia associated with mutation in WWOX gene	HP:0000007;HP:0001251	Autosomal recessive inheritance;Ataxia	HP:0000007;HP:0000005;HP:0000001;HP:0001251;HP:0001317;HP:0011283;HP:0011282;HP:0012443;HP:0002011;HP:0012639;HP:0000707;HP:0000118;HP:0011443;HP:0011442;HP:0012638	Autosomal recessive inheritance;Mode of inheritance;All;Ataxia;Abnormality of the cerebellum;Abnormality of the metencephalon;Abnormality of hindbrain morphology;Abnormality of brain morphology;Morphological abnormality of the central nervous system;Abnormality of nervous system morphology;Abnormality of the nervous system;Phenotypic abnormality;Abnormality of coordination;Abnormality of central …
Cerebellar ataxia	HP:0001251	Ataxia	HP:0001251;HP:0001317;HP:0011283;HP:0011282;HP:0012443;HP:0002011;HP:0012639;HP:0000707;HP:0000118;HP:0000001;HP:0011443;HP:0011442;HP:0012638	Ataxia;Abnormality of the cerebellum;Abnormality of the metencephalon;Abnormality of hindbrain morphology;Abnormality of brain morphology;Morphological abnormality of the central nervous system;Abnormality of nervous system morphology;Abnormality of the nervous system;Phenotypic abnormality;All;Abnormality of coordination;Abnormality of central motor function;Abnormality of nervous system physiol…
Titubation	HP:0030187	Titubation	HP:0030187;HP:0002345;HP:0001337;HP:0004305;HP:0100022;HP:0012638;HP:0000707;HP:0000118;HP:0000001	Titubation;Action tremor;Tremor;Involuntary movements;Abnormality of movement;Abnormality of nervous system physiology;Abnormality of the nervous system;Phenotypic abnormality;All
Truncal ataxia	HP:0002078;HP:0001251	Truncal ataxia;Ataxia	HP:0002078;HP:0001251;HP:0001317;HP:0011283;HP:0011282;HP:0012443;HP:0002011;HP:0012639;HP:0000707;HP:0000118;HP:0000001;HP:0011443;HP:0011442;HP:0012638	Truncal ataxia;Ataxia;Abnormality of the cerebellum;Abnormality of the metencephalon;Abnormality of hindbrain morphology;Abnormality of brain morphology;Morphological abnormality of the central nervous system;Abnormality of nervous system morphology;Abnormality of the nervous system;Phenotypic abnormality;All;Abnormality of coordination;Abnormality of central motor function;Abnormality of nervous…
Atonic absence seizure	HP:0002121;HP:0001250	Absence seizures;Seizures	HP:0002121;HP:0002197;HP:0001250;HP:0012638;HP:0000707;HP:0000118;HP:0000001;HP:0011146	Absence seizures;Generalized seizures;Seizures;Abnormality of nervous system physiology;Abnormality of the nervous system;Phenotypic abnormality;All;Dialeptic seizures
Atonic epilepsy	HP:0010819;HP:0001250	Atonic seizures;Seizures	HP:0010819;HP:0002197;HP:0001250;HP:0012638;HP:0000707;HP:0000118;HP:0000001	Atonic seizures;Generalized seizures;Seizures;Abnormality of nervous system physiology;Abnormality of the nervous system;Phenotypic abnormality;All
Atonic seizure	HP:0010819;HP:0001250	Atonic seizures;Seizures	HP:0010819;HP:0002197;HP:0001250;HP:0012638;HP:0000707;HP:0000118;HP:0000001	Atonic seizures;Generalized seizures;Seizures;Abnormality of nervous system physiology;Abnormality of the nervous system;Phenotypic abnormality;All
Atonic seizure disorder	HP:0010819;HP:0001250	Atonic seizures;Seizures	HP:0010819;HP:0002197;HP:0001250;HP:0012638;HP:0000707;HP:0000118;HP:0000001	Atonic seizures;Generalized seizures;Seizures;Abnormality of nervous system physiology;Abnormality of the nervous system;Phenotypic abnormality;All
Atonic seizures	HP:0010819;HP:0001250	Atonic seizures;Seizures	HP:0010819;HP:0002197;HP:0001250;HP:0012638;HP:0000707;HP:0000118;HP:0000001	Atonic seizures;Generalized seizures;Seizures;Abnormality of nervous system physiology;Abnormality of the nervous system;Phenotypic abnormality;All
Atonic seizures, intractable	HP:0010819;HP:0001250	Atonic seizures;Seizures	HP:0010819;HP:0002197;HP:0001250;HP:0012638;HP:0000707;HP:0000118;HP:0000001	Atonic seizures;Generalized seizures;Seizures;Abnormality of nervous system physiology;Abnormality of the nervous system;Phenotypic abnormality;All
Epileptic drop attack	HP:0010819;HP:0001250	Atonic seizures;Seizures	HP:0010819;HP:0002197;HP:0001250;HP:0012638;HP:0000707;HP:0000118;HP:0000001	Atonic seizures;Generalized seizures;Seizures;Abnormality of nervous system physiology;Abnormality of the nervous system;Phenotypic abnormality;All
Atypical absence epilepsy	HP:0002121;HP:0001250	Absence seizures;Seizures	HP:0002121;HP:0002197;HP:0001250;HP:0012638;HP:0000707;HP:0000118;HP:0000001;HP:0011146	Absence seizures;Generalized seizures;Seizures;Abnormality of nervous system physiology;Abnormality of the nervous system;Phenotypic abnormality;All;Dialeptic seizures
Atypical absence epilepsy, intractable	HP:0002121;HP:0001250	Absence seizures;Seizures	HP:0002121;HP:0002197;HP:0001250;HP:0012638;HP:0000707;HP:0000118;HP:0000001;HP:0011146	Absence seizures;Generalized seizures;Seizures;Abnormality of nervous system physiology;Abnormality of the nervous system;Phenotypic abnormality;All;Dialeptic seizures
Atypical absence seizure	HP:0007270;HP:0002121;HP:0001250	Atypical absence seizures;Absence seizures;Seizures	HP:0007270;HP:0002121;HP:0002197;HP:0001250;HP:0012638;HP:0000707;HP:0000118;HP:0000001;HP:0011146	Atypical absence seizures;Absence seizures;Generalized seizures;Seizures;Abnormality of nervous system physiology;Abnormality of the nervous system;Phenotypic abnormality;All;Dialeptic seizures
Active autistic disorder	HP:0000717	Autism	HP:0000717;HP:0000729;HP:0000708;HP:0012638;HP:0000707;HP:0000118;HP:0000001	Autism;Autistic behavior;Behavioral abnormality;Abnormality of nervous system physiology;Abnormality of the nervous system;Phenotypic abnormality;All
Asperger syndrome	HP:0000717	Autism	HP:0000717;HP:0000729;HP:0000708;HP:0012638;HP:0000707;HP:0000118;HP:0000001	Autism;Autistic behavior;Behavioral abnormality;Abnormality of nervous system physiology;Abnormality of the nervous system;Phenotypic abnormality;All
Asperger's syndrome	HP:0000717	Autism	HP:0000717;HP:0000729;HP:0000708;HP:0012638;HP:0000707;HP:0000118;HP:0000001	Autism;Autistic behavior;Behavioral abnormality;Abnormality of nervous system physiology;Abnormality of the nervous system;Phenotypic abnormality;All
Autism	HP:0000717	Autism	HP:0000717;HP:0000729;HP:0000708;HP:0012638;HP:0000707;HP:0000118;HP:0000001	Autism;Autistic behavior;Behavioral abnormality;Abnormality of nervous system physiology;Abnormality of the nervous system;Phenotypic abnormality;All
Autism disorder	HP:0000717	Autism	HP:0000717;HP:0000729;HP:0000708;HP:0012638;HP:0000707;HP:0000118;HP:0000001	Autism;Autistic behavior;Behavioral abnormality;Abnormality of nervous system physiology;Abnormality of the nervous system;Phenotypic abnormality;All
Autism spectrum	HP:0000717	Autism	HP:0000717;HP:0000729;HP:0000708;HP:0012638;HP:0000707;HP:0000118;HP:0000001	Autism;Autistic behavior;Behavioral abnormality;Abnormality of nervous system physiology;Abnormality of the nervous system;Phenotypic abnormality;All
Autism spectrum disorder	HP:0000729;HP:0000717	Autism spectrum disorder;Autism	HP:0000729;HP:0000708;HP:0012638;HP:0000707;HP:0000118;HP:0000001;HP:0000717	Autistic behavior;Behavioral abnormality;Abnormality of nervous system physiology;Abnormality of the nervous system;Phenotypic abnormality;All;Autism
Autism spectrum disorder associated with known medical or genetic condition or environmental factor, requiring substantial support (level 2)	HP:0000729;HP:0000717	Autism spectrum disorder;Autism	HP:0000729;HP:0000708;HP:0012638;HP:0000707;HP:0000118;HP:0000001;HP:0000717	Autistic behavior;Behavioral abnormality;Abnormality of nervous system physiology;Abnormality of the nervous system;Phenotypic abnormality;All;Autism
Autism spectrum disorder associated with known medical or genetic condition or environmental factor, requiring very substantial support (level 3)	HP:0000729;HP:0000717	Autism spectrum disorder;Autism	HP:0000729;HP:0000708;HP:0012638;HP:0000707;HP:0000118;HP:0000001;HP:0000717	Autistic behavior;Behavioral abnormality;Abnormality of nervous system physiology;Abnormality of the nervous system;Phenotypic abnormality;All;Autism
Autism, current or active	HP:0000717	Autism	HP:0000717;HP:0000729;HP:0000708;HP:0012638;HP:0000707;HP:0000118;HP:0000001	Autism;Autistic behavior;Behavioral abnormality;Abnormality of nervous system physiology;Abnormality of the nervous system;Phenotypic abnormality;All
Autistic behavior	HP:0000717	Autism	HP:0000717;HP:0000729;HP:0000708;HP:0012638;HP:0000707;HP:0000118;HP:0000001	Autism;Autistic behavior;Behavioral abnormality;Abnormality of nervous system physiology;Abnormality of the nervous system;Phenotypic abnormality;All
Autistic disorder	HP:0000717	Autism	HP:0000717;HP:0000729;HP:0000708;HP:0012638;HP:0000707;HP:0000118;HP:0000001	Autism;Autistic behavior;Behavioral abnormality;Abnormality of nervous system physiology;Abnormality of the nervous system;Phenotypic abnormality;All
Autistic disorder, active	HP:0000717	Autism	HP:0000717;HP:0000729;HP:0000708;HP:0012638;HP:0000707;HP:0000118;HP:0000001	Autism;Autistic behavior;Behavioral abnormality;Abnormality of nervous system physiology;Abnormality of the nervous system;Phenotypic abnormality;All
Autistic disorder, current or active state	HP:0000717	Autism	HP:0000717;HP:0000729;HP:0000708;HP:0012638;HP:0000707;HP:0000118;HP:0000001	Autism;Autistic behavior;Behavioral abnormality;Abnormality of nervous system physiology;Abnormality of the nervous system;Phenotypic abnormality;All
Autistic spectrum disorder	HP:0000729;HP:0000717	Autism spectrum disorder;Autism	HP:0000729;HP:0000708;HP:0012638;HP:0000707;HP:0000118;HP:0000001;HP:0000717	Autistic behavior;Behavioral abnormality;Abnormality of nervous system physiology;Abnormality of the nervous system;Phenotypic abnormality;All;Autism
Childhood autism	HP:0000717	Autism	HP:0000717;HP:0000729;HP:0000708;HP:0012638;HP:0000707;HP:0000118;HP:0000001	Autism;Autistic behavior;Behavioral abnormality;Abnormality of nervous system physiology;Abnormality of the nervous system;Phenotypic abnormality;All
Autoimmune encephalomyelitis	HP:0002383	Encephalitis	HP:0002383;HP:0011450;HP:0002011;HP:0012639;HP:0000707;HP:0000118;HP:0000001	Encephalitis;CNS infection;Morphological abnormality of the central nervous system;Abnormality of nervous system morphology;Abnormality of the nervous system;Phenotypic abnormality;All
Balance disorder	HP:0002311	Incoordination	HP:0002311;HP:0011443;HP:0011442;HP:0012638;HP:0000707;HP:0000118;HP:0000001	Incoordination;Abnormality of coordination;Abnormality of central motor function;Abnormality of nervous system physiology;Abnormality of the nervous system;Phenotypic abnormality;All
Balance disturbance due to old head injury	HP:0002311	Incoordination	HP:0002311;HP:0011443;HP:0011442;HP:0012638;HP:0000707;HP:0000118;HP:0000001	Incoordination;Abnormality of coordination;Abnormality of central motor function;Abnormality of nervous system physiology;Abnormality of the nervous system;Phenotypic abnormality;All
Balance problem	HP:0002311	Incoordination	HP:0002311;HP:0011443;HP:0011442;HP:0012638;HP:0000707;HP:0000118;HP:0000001	Incoordination;Abnormality of coordination;Abnormality of central motor function;Abnormality of nervous system physiology;Abnormality of the nervous system;Phenotypic abnormality;All
Balance problems	HP:0002311	Incoordination	HP:0002311;HP:0011443;HP:0011442;HP:0012638;HP:0000707;HP:0000118;HP:0000001	Incoordination;Abnormality of coordination;Abnormality of central motor function;Abnormality of nervous system physiology;Abnormality of the nervous system;Phenotypic abnormality;All
Unable to balance when sitting	HP:0002311	Incoordination	HP:0002311;HP:0011443;HP:0011442;HP:0012638;HP:0000707;HP:0000118;HP:0000001	Incoordination;Abnormality of coordination;Abnormality of central motor function;Abnormality of nervous system physiology;Abnormality of the nervous system;Phenotypic abnormality;All
Unstable balance	HP:0002311	Incoordination	HP:0002311;HP:0011443;HP:0011442;HP:0012638;HP:0000707;HP:0000118;HP:0000001	Incoordination;Abnormality of coordination;Abnormality of central motor function;Abnormality of nervous system physiology;Abnormality of the nervous system;Phenotypic abnormality;All
Abnormal behavior	HP:0000708	Behavioral abnormality	HP:0000708;HP:0012638;HP:0000707;HP:0000118;HP:0000001	Behavioral abnormality;Abnormality of nervous system physiology;Abnormality of the nervous system;Phenotypic abnormality;All
Adolescent behavior problems	HP:0000708	Behavioral abnormality	HP:0000708;HP:0012638;HP:0000707;HP:0000118;HP:0000001	Behavioral abnormality;Abnormality of nervous system physiology;Abnormality of the nervous system;Phenotypic abnormality;All
Axis V diagnosis	HP:0000708	Behavioral abnormality	HP:0000708;HP:0012638;HP:0000707;HP:0000118;HP:0000001	Behavioral abnormality;Abnormality of nervous system physiology;Abnormality of the nervous system;Phenotypic abnormality;All
Behavior concern	HP:0000708	Behavioral abnormality	HP:0000708;HP:0012638;HP:0000707;HP:0000118;HP:0000001	Behavioral abnormality;Abnormality of nervous system physiology;Abnormality of the nervous system;Phenotypic abnormality;All
Behavior disturbance	HP:0000708	Behavioral abnormality	HP:0000708;HP:0012638;HP:0000707;HP:0000118;HP:0000001	Behavioral abnormality;Abnormality of nervous system physiology;Abnormality of the nervous system;Phenotypic abnormality;All
Behavior hyperactive	HP:0000708	Behavioral abnormality	HP:0000708;HP:0012638;HP:0000707;HP:0000118;HP:0000001	Behavioral abnormality;Abnormality of nervous system physiology;Abnormality of the nervous system;Phenotypic abnormality;All
Behavior problem in child	HP:0000708	Behavioral abnormality	HP:0000708;HP:0012638;HP:0000707;HP:0000118;HP:0000001	Behavioral abnormality;Abnormality of nervous system physiology;Abnormality of the nervous system;Phenotypic abnormality;All
Behavior problem in pediatric patient	HP:0000708	Behavioral abnormality	HP:0000708;HP:0012638;HP:0000707;HP:0000118;HP:0000001	Behavioral abnormality;Abnormality of nervous system physiology;Abnormality of the nervous system;Phenotypic abnormality;All
Behavior-irritability	HP:0000737	Irritability	HP:0000737;HP:0100851;HP:0000708;HP:0012638;HP:0000707;HP:0000118;HP:0000001	Irritability;Abnormal emotion/affect behavior;Behavioral abnormality;Abnormality of nervous system physiology;Abnormality of the nervous system;Phenotypic abnormality;All
Behavioral and emotional disorder with onset in childhood	HP:0011463	Childhood onset	HP:0011463;HP:0003674;HP:0012823;HP:0000001	Childhood onset;Onset;Clinical modifier;All
Behavioral change	HP:0000708	Behavioral abnormality	HP:0000708;HP:0012638;HP:0000707;HP:0000118;HP:0000001	Behavioral abnormality;Abnormality of nervous system physiology;Abnormality of the nervous system;Phenotypic abnormality;All
Behavioral disorder in pediatric patient	HP:0000708	Behavioral abnormality	HP:0000708;HP:0012638;HP:0000707;HP:0000118;HP:0000001	Behavioral abnormality;Abnormality of nervous system physiology;Abnormality of the nervous system;Phenotypic abnormality;All
Bruxism	HP:0003763	Bruxism	HP:0003763;HP:0002360;HP:0000708;HP:0012638;HP:0000707;HP:0000118;HP:0000001	Bruxism;Sleep disturbance;Behavioral abnormality;Abnormality of nervous system physiology;Abnormality of the nervous system;Phenotypic abnormality;All
Change in behavior	HP:0000708	Behavioral abnormality	HP:0000708;HP:0012638;HP:0000707;HP:0000118;HP:0000001	Behavioral abnormality;Abnormality of nervous system physiology;Abnormality of the nervous system;Phenotypic abnormality;All
Childhood emotional problem	HP:0000708	Behavioral abnormality	HP:0000708;HP:0012638;HP:0000707;HP:0000118;HP:0000001	Behavioral abnormality;Abnormality of nervous system physiology;Abnormality of the nervous system;Phenotypic abnormality;All
Cognitive and behavioral changes	HP:0000708	Behavioral abnormality	HP:0000708;HP:0012638;HP:0000707;HP:0000118;HP:0000001	Behavioral abnormality;Abnormality of nervous system physiology;Abnormality of the nervous system;Phenotypic abnormality;All
Cognitive and neurobehavioral dysfunction	HP:0000708	Behavioral abnormality	HP:0000708;HP:0012638;HP:0000707;HP:0000118;HP:0000001	Behavioral abnormality;Abnormality of nervous system physiology;Abnormality of the nervous system;Phenotypic abnormality;All
Cognitive and neurobehavioral dysfunction following brain injury	HP:0000708	Behavioral abnormality	HP:0000708;HP:0012638;HP:0000707;HP:0000118;HP:0000001	Behavioral abnormality;Abnormality of nervous system physiology;Abnormality of the nervous system;Phenotypic abnormality;All
Compulsive self-biting behavior	HP:0012169	Self-biting	HP:0012169;HP:0100716;HP:0006919;HP:0100851;HP:0000708;HP:0012638;HP:0000707;HP:0000118;HP:0000001	Self-biting;Self-injurious behavior;Abnormal aggressive, impulsive or violent behavior;Abnormal emotion/affect behavior;Behavioral abnormality;Abnormality of nervous system physiology;Abnormality of the nervous system;Phenotypic abnormality;All
Difficulty controlling behavior	HP:0000708	Behavioral abnormality	HP:0000708;HP:0012638;HP:0000707;HP:0000118;HP:0000001	Behavioral abnormality;Abnormality of nervous system physiology;Abnormality of the nervous system;Phenotypic abnormality;All
Disruptive behavior	HP:0000708	Behavioral abnormality	HP:0000708;HP:0012638;HP:0000707;HP:0000118;HP:0000001	Behavioral abnormality;Abnormality of nervous system physiology;Abnormality of the nervous system;Phenotypic abnormality;All
Disruptive behavior disorder	HP:0000708	Behavioral abnormality	HP:0000708;HP:0012638;HP:0000707;HP:0000118;HP:0000001	Behavioral abnormality;Abnormality of nervous system physiology;Abnormality of the nervous system;Phenotypic abnormality;All
Disturbance of conduct	HP:0000708	Behavioral abnormality	HP:0000708;HP:0012638;HP:0000707;HP:0000118;HP:0000001	Behavioral abnormality;Abnormality of nervous system physiology;Abnormality of the nervous system;Phenotypic abnormality;All
Eating disorder	HP:0000708	Behavioral abnormality	HP:0000708;HP:0012638;HP:0000707;HP:0000118;HP:0000001	Behavioral abnormality;Abnormality of nervous system physiology;Abnormality of the nervous system;Phenotypic abnormality;All
Emotional lability	HP:0001575;HP:0000712;HP:0000720	Mood swings;Mood swings;Mood swings	HP:0001575;HP:0100851;HP:0000708;HP:0012638;HP:0000707;HP:0000118;HP:0000001;HP:0000712;HP:0031466;HP:0000720	Mood changes;Abnormal emotion/affect behavior;Behavioral abnormality;Abnormality of nervous system physiology;Abnormality of the nervous system;Phenotypic abnormality;All;Emotional lability;Impairment in personality functioning;Mood swings
Encopresis, nonorganic	HP:0040183	Encopresis	HP:0040183;HP:0002607;HP:0012700;HP:0025032;HP:0025031;HP:0000118;HP:0000001;HP:0031064;HP:0031058;HP:0025142	Encopresis;Bowel incontinence;Abnormal large intestine physiology;Abnormality of digestive system physiology;Abnormality of the digestive system;Phenotypic abnormality;All;Impaired continence;Impairment of activities of daily living;Constitutional symptom
Episode of abnormal behavior	HP:0000708	Behavioral abnormality	HP:0000708;HP:0012638;HP:0000707;HP:0000118;HP:0000001	Behavioral abnormality;Abnormality of nervous system physiology;Abnormality of the nervous system;Phenotypic abnormality;All
Grief	HP:0000708	Behavioral abnormality	HP:0000708;HP:0012638;HP:0000707;HP:0000118;HP:0000001	Behavioral abnormality;Abnormality of nervous system physiology;Abnormality of the nervous system;Phenotypic abnormality;All
Grinding teeth	HP:0000708	Behavioral abnormality	HP:0000708;HP:0012638;HP:0000707;HP:0000118;HP:0000001	Behavioral abnormality;Abnormality of nervous system physiology;Abnormality of the nervous system;Phenotypic abnormality;All
Habit disorder	HP:0000708	Behavioral abnormality	HP:0000708;HP:0012638;HP:0000707;HP:0000118;HP:0000001	Behavioral abnormality;Abnormality of nervous system physiology;Abnormality of the nervous system;Phenotypic abnormality;All
Head-banging	HP:0012168	Head-banging	HP:0012168;HP:0100716;HP:0006919;HP:0100851;HP:0000708;HP:0012638;HP:0000707;HP:0000118;HP:0000001	Head-banging;Self-injurious behavior;Abnormal aggressive, impulsive or violent behavior;Abnormal emotion/affect behavior;Behavioral abnormality;Abnormality of nervous system physiology;Abnormality of the nervous system;Phenotypic abnormality;All
Hypersexuality	HP:0030214	Hypersexuality	HP:0030214;HP:0008768;HP:0000719;HP:0031466;HP:0000708;HP:0012638;HP:0000707;HP:0000118;HP:0000001	Hypersexuality;Inappropriate sexual behavior;Inappropriate behavior;Impairment in personality functioning;Behavioral abnormality;Abnormality of nervous system physiology;Abnormality of the nervous system;Phenotypic abnormality;All
Hypochondriasis	HP:0000708	Behavioral abnormality	HP:0000708;HP:0012638;HP:0000707;HP:0000118;HP:0000001	Behavioral abnormality;Abnormality of nervous system physiology;Abnormality of the nervous system;Phenotypic abnormality;All
Impulse disorder, unspecified	HP:0000708	Behavioral abnormality	HP:0000708;HP:0012638;HP:0000707;HP:0000118;HP:0000001	Behavioral abnormality;Abnormality of nervous system physiology;Abnormality of the nervous system;Phenotypic abnormality;All
Impulsive	HP:0100710	Impulsivity	HP:0100710;HP:0000734;HP:0031466;HP:0000708;HP:0012638;HP:0000707;HP:0000118;HP:0000001	Impulsivity;Disinhibition;Impairment in personality functioning;Behavioral abnormality;Abnormality of nervous system physiology;Abnormality of the nervous system;Phenotypic abnormality;All
Impulsiveness	HP:0000708	Behavioral abnormality	HP:0000708;HP:0012638;HP:0000707;HP:0000118;HP:0000001	Behavioral abnormality;Abnormality of nervous system physiology;Abnormality of the nervous system;Phenotypic abnormality;All
Intermittent explosive disorder	HP:0000708	Behavioral abnormality	HP:0000708;HP:0012638;HP:0000707;HP:0000118;HP:0000001	Behavioral abnormality;Abnormality of nervous system physiology;Abnormality of the nervous system;Phenotypic abnormality;All
Masturbation	HP:0000708	Behavioral abnormality	HP:0000708;HP:0012638;HP:0000707;HP:0000118;HP:0000001	Behavioral abnormality;Abnormality of nervous system physiology;Abnormality of the nervous system;Phenotypic abnormality;All
Mental and behavioral problem in pediatric patient	HP:0000708	Behavioral abnormality	HP:0000708;HP:0012638;HP:0000707;HP:0000118;HP:0000001	Behavioral abnormality;Abnormality of nervous system physiology;Abnormality of the nervous system;Phenotypic abnormality;All
Narcotic dependence	HP:0000708	Behavioral abnormality	HP:0000708;HP:0012638;HP:0000707;HP:0000118;HP:0000001	Behavioral abnormality;Abnormality of nervous system physiology;Abnormality of the nervous system;Phenotypic abnormality;All
Non-suicidal self harm	HP:0000708	Behavioral abnormality	HP:0000708;HP:0012638;HP:0000707;HP:0000118;HP:0000001	Behavioral abnormality;Abnormality of nervous system physiology;Abnormality of the nervous system;Phenotypic abnormality;All
Nonorganic enuresis	HP:0000805	Enuresis	HP:0000805;HP:0000009;HP:0000014;HP:0010936;HP:0000079;HP:0000119;HP:0000118;HP:0000001	Enuresis;Functional abnormality of the bladder;Abnormality of the bladder;Abnormality of the lower urinary tract;Abnormality of the urinary system;Abnormality of the genitourinary system;Phenotypic abnormality;All
Onychophagia	HP:0000708	Behavioral abnormality	HP:0000708;HP:0012638;HP:0000707;HP:0000118;HP:0000001	Behavioral abnormality;Abnormality of nervous system physiology;Abnormality of the nervous system;Phenotypic abnormality;All
Pathological demand avoidance	HP:0000708	Behavioral abnormality	HP:0000708;HP:0012638;HP:0000707;HP:0000118;HP:0000001	Behavioral abnormality;Abnormality of nervous system physiology;Abnormality of the nervous system;Phenotypic abnormality;All
Personality change	HP:0000751	Personality changes	HP:0000751;HP:0000708;HP:0012638;HP:0000707;HP:0000118;HP:0000001	Personality changes;Behavioral abnormality;Abnormality of nervous system physiology;Abnormality of the nervous system;Phenotypic abnormality;All
Pica	HP:0011856	Pica	HP:0011856;HP:0100738;HP:0040202;HP:0000708;HP:0012638;HP:0000707;HP:0000118;HP:0000001	Pica;Abnormal eating behavior;Abnormal consumption behavior;Behavioral abnormality;Abnormality of nervous system physiology;Abnormality of the nervous system;Phenotypic abnormality;All
Pica of infancy and childhood	HP:0011856;HP:0011463	Pica;Childhood onset	HP:0011856;HP:0100738;HP:0040202;HP:0000708;HP:0012638;HP:0000707;HP:0000118;HP:0000001;HP:0011463;HP:0003674;HP:0012823	Pica;Abnormal eating behavior;Abnormal consumption behavior;Behavioral abnormality;Abnormality of nervous system physiology;Abnormality of the nervous system;Phenotypic abnormality;All;Childhood onset;Onset;Clinical modifier
Psychogenic rumination	HP:0000708	Behavioral abnormality	HP:0000708;HP:0012638;HP:0000707;HP:0000118;HP:0000001	Behavioral abnormality;Abnormality of nervous system physiology;Abnormality of the nervous system;Phenotypic abnormality;All
Psychophysiological insomnia	HP:0100785	Insomnia	HP:0100785;HP:0002360;HP:0000708;HP:0012638;HP:0000707;HP:0000118;HP:0000001	Insomnia;Sleep disturbance;Behavioral abnormality;Abnormality of nervous system physiology;Abnormality of the nervous system;Phenotypic abnormality;All
Pyromania	HP:0000708	Behavioral abnormality	HP:0000708;HP:0012638;HP:0000707;HP:0000118;HP:0000001	Behavioral abnormality;Abnormality of nervous system physiology;Abnormality of the nervous system;Phenotypic abnormality;All
Self stimulative behavior	HP:0000708	Behavioral abnormality	HP:0000708;HP:0012638;HP:0000707;HP:0000118;HP:0000001	Behavioral abnormality;Abnormality of nervous system physiology;Abnormality of the nervous system;Phenotypic abnormality;All
Self-excoriation disorder	HP:0000708	Behavioral abnormality	HP:0000708;HP:0012638;HP:0000707;HP:0000118;HP:0000001	Behavioral abnormality;Abnormality of nervous system physiology;Abnormality of the nervous system;Phenotypic abnormality;All
Self-injurious behavior	HP:0100716	Self-injurious behavior	HP:0100716;HP:0006919;HP:0100851;HP:0000708;HP:0012638;HP:0000707;HP:0000118;HP:0000001	Self-injurious behavior;Abnormal aggressive, impulsive or violent behavior;Abnormal emotion/affect behavior;Behavioral abnormality;Abnormality of nervous system physiology;Abnormality of the nervous system;Phenotypic abnormality;All
Skin-picking disorder	HP:0012166	Skin-picking	HP:0012166;HP:0100716;HP:0006919;HP:0100851;HP:0000708;HP:0012638;HP:0000707;HP:0000118;HP:0000001	Skin-picking;Self-injurious behavior;Abnormal aggressive, impulsive or violent behavior;Abnormal emotion/affect behavior;Behavioral abnormality;Abnormality of nervous system physiology;Abnormality of the nervous system;Phenotypic abnormality;All
Spell of abnormal behavior	HP:0000708	Behavioral abnormality	HP:0000708;HP:0012638;HP:0000707;HP:0000118;HP:0000001	Behavioral abnormality;Abnormality of nervous system physiology;Abnormality of the nervous system;Phenotypic abnormality;All
Stress	HP:0000708	Behavioral abnormality	HP:0000708;HP:0012638;HP:0000707;HP:0000118;HP:0000001	Behavioral abnormality;Abnormality of nervous system physiology;Abnormality of the nervous system;Phenotypic abnormality;All
Suicidal behavior	HP:0000708	Behavioral abnormality	HP:0000708;HP:0012638;HP:0000707;HP:0000118;HP:0000001	Behavioral abnormality;Abnormality of nervous system physiology;Abnormality of the nervous system;Phenotypic abnormality;All
Suicidal ideation	HP:0031589	Suicidal ideation	HP:0031589;HP:0100851;HP:0000708;HP:0012638;HP:0000707;HP:0000118;HP:0000001	Suicidal ideation;Abnormal emotion/affect behavior;Behavioral abnormality;Abnormality of nervous system physiology;Abnormality of the nervous system;Phenotypic abnormality;All
Temper tantrum	HP:0000708	Behavioral abnormality	HP:0000708;HP:0012638;HP:0000707;HP:0000118;HP:0000001	Behavioral abnormality;Abnormality of nervous system physiology;Abnormality of the nervous system;Phenotypic abnormality;All
Temper tantrums	HP:0000708	Behavioral abnormality	HP:0000708;HP:0012638;HP:0000707;HP:0000118;HP:0000001	Behavioral abnormality;Abnormality of nervous system physiology;Abnormality of the nervous system;Phenotypic abnormality;All
Unspecified behavioral and emotional disorders with onset usually occurring in childhood and adolescence	HP:0011463	Childhood onset	HP:0011463;HP:0003674;HP:0012823;HP:0000001	Childhood onset;Onset;Clinical modifier;All
Unspecified disturbance of conduct	HP:0000708	Behavioral abnormality	HP:0000708;HP:0012638;HP:0000707;HP:0000118;HP:0000001	Behavioral abnormality;Abnormality of nervous system physiology;Abnormality of the nervous system;Phenotypic abnormality;All
Violent behavior	HP:0000708	Behavioral abnormality	HP:0000708;HP:0012638;HP:0000707;HP:0000118;HP:0000001	Behavioral abnormality;Abnormality of nervous system physiology;Abnormality of the nervous system;Phenotypic abnormality;All
Benign focal childhood epilepsy	HP:0011463	Childhood onset	HP:0011463;HP:0003674;HP:0012823;HP:0000001	Childhood onset;Onset;Clinical modifier;All
Autosomal dominant benign familial infantile seizures associated with mutation in PRRT2 gene	HP:0000006;HP:0003593	Autosomal dominant inheritance;Infantile onset	HP:0000006;HP:0000005;HP:0000001;HP:0003593;HP:0003674;HP:0012823	Autosomal dominant inheritance;Mode of inheritance;All;Infantile onset;Onset;Clinical modifier
Benign familial infantile seizures type 1	HP:0003593	Infantile onset	HP:0003593;HP:0003674;HP:0012823;HP:0000001	Infantile onset;Onset;Clinical modifier;All
Bradykinesia	HP:0002067	Bradykinesia	HP:0002067;HP:0002071;HP:0011442;HP:0012638;HP:0000707;HP:0000118;HP:0000001	Bradykinesia;Abnormality of extrapyramidal motor function;Abnormality of central motor function;Abnormality of nervous system physiology;Abnormality of the nervous system;Phenotypic abnormality;All
Brain atrophy	HP:0012444	Brain atrophy	HP:0012444;HP:0001322;HP:0012443;HP:0002011;HP:0012639;HP:0000707;HP:0000118;HP:0000001;HP:0007367	Brain atrophy;Brain very small;Abnormality of brain morphology;Morphological abnormality of the central nervous system;Abnormality of nervous system morphology;Abnormality of the nervous system;Phenotypic abnormality;All;Atrophy/Degeneration affecting the central nervous system
Compression of brain	HP:0012443	Abnormality of brain morphology	HP:0012443;HP:0002011;HP:0012639;HP:0000707;HP:0000118;HP:0000001	Abnormality of brain morphology;Morphological abnormality of the central nervous system;Abnormality of nervous system morphology;Abnormality of the nervous system;Phenotypic abnormality;All
Temporal lobe lesion	HP:0002538	Abnormality of the cerebral cortex	HP:0002538;HP:0002060;HP:0100547;HP:0012443;HP:0002011;HP:0012639;HP:0000707;HP:0000118;HP:0000001	Abnormality of the cerebral cortex;Abnormality of the cerebrum;Abnormality of forebrain morphology;Abnormality of brain morphology;Morphological abnormality of the central nervous system;Abnormality of nervous system morphology;Abnormality of the nervous system;Phenotypic abnormality;All
Anomalous optic nerve	HP:0000587	Abnormality of the optic nerve	HP:0000587;HP:0001098;HP:0004329;HP:0012374;HP:0012372;HP:0000478;HP:0000118;HP:0000001	Abnormality of the optic nerve;Abnormality of the fundus;Abnormality of the posterior segment of the globe;Abnormal globe morphology;Abnormal eye morphology;Abnormality of the eye;Phenotypic abnormality;All
Congenital anomaly of brain	HP:0012443	Abnormality of brain morphology	HP:0012443;HP:0002011;HP:0012639;HP:0000707;HP:0000118;HP:0000001	Abnormality of brain morphology;Morphological abnormality of the central nervous system;Abnormality of nervous system morphology;Abnormality of the nervous system;Phenotypic abnormality;All
Congenital brain anomaly	HP:0012443	Abnormality of brain morphology	HP:0012443;HP:0002011;HP:0012639;HP:0000707;HP:0000118;HP:0000001	Abnormality of brain morphology;Morphological abnormality of the central nervous system;Abnormality of nervous system morphology;Abnormality of the nervous system;Phenotypic abnormality;All
Congenital hydrencephalus	HP:0012443	Abnormality of brain morphology	HP:0012443;HP:0002011;HP:0012639;HP:0000707;HP:0000118;HP:0000001	Abnormality of brain morphology;Morphological abnormality of the central nervous system;Abnormality of nervous system morphology;Abnormality of the nervous system;Phenotypic abnormality;All
Congenital malformation of brain	HP:0012443	Abnormality of brain morphology	HP:0012443;HP:0002011;HP:0012639;HP:0000707;HP:0000118;HP:0000001	Abnormality of brain morphology;Morphological abnormality of the central nervous system;Abnormality of nervous system morphology;Abnormality of the nervous system;Phenotypic abnormality;All
Congenital reduction deformities of brain	HP:0012443	Abnormality of brain morphology	HP:0012443;HP:0002011;HP:0012639;HP:0000707;HP:0000118;HP:0000001	Abnormality of brain morphology;Morphological abnormality of the central nervous system;Abnormality of nervous system morphology;Abnormality of the nervous system;Phenotypic abnormality;All
Nodular heterotopia	HP:0002282	Heterotopia	HP:0002282;HP:0002269;HP:0002011;HP:0012639;HP:0000707;HP:0000118;HP:0000001	Heterotopia;Abnormality of neuronal migration;Morphological abnormality of the central nervous system;Abnormality of nervous system morphology;Abnormality of the nervous system;Phenotypic abnormality;All
Other specified congenital anomalies of brain	HP:0012443	Abnormality of brain morphology	HP:0012443;HP:0002011;HP:0012639;HP:0000707;HP:0000118;HP:0000001	Abnormality of brain morphology;Morphological abnormality of the central nervous system;Abnormality of nervous system morphology;Abnormality of the nervous system;Phenotypic abnormality;All
Pachygyria	HP:0001302;HP:0007227	Pachygyria;Pachygyria	HP:0001302;HP:0002536;HP:0002269;HP:0002011;HP:0012639;HP:0000707;HP:0000118;HP:0000001;HP:0002538;HP:0002060;HP:0100547;HP:0012443;HP:0007227	Pachygyria;Abnormal cortical gyration;Abnormality of neuronal migration;Morphological abnormality of the central nervous system;Abnormality of nervous system morphology;Abnormality of the nervous system;Phenotypic abnormality;All;Abnormality of the cerebral cortex;Abnormality of the cerebrum;Abnormality of forebrain morphology;Abnormality of brain morphology;Macrogyria
Pontocerebellar hypoplasia	HP:0012110	Hypoplasia of the pons	HP:0012110;HP:0007361;HP:0002363;HP:0012443;HP:0002011;HP:0012639;HP:0000707;HP:0000118;HP:0000001;HP:0011283;HP:0011282	Hypoplasia of the pons;Abnormality of the pons;Abnormality of brainstem morphology;Abnormality of brain morphology;Morphological abnormality of the central nervous system;Abnormality of nervous system morphology;Abnormality of the nervous system;Phenotypic abnormality;All;Abnormality of the metencephalon;Abnormality of hindbrain morphology
Unspecified congenital anomaly of brain, spinal cord, and nervous system	HP:0012443	Abnormality of brain morphology	HP:0012443;HP:0002011;HP:0012639;HP:0000707;HP:0000118;HP:0000001	Abnormality of brain morphology;Morphological abnormality of the central nervous system;Abnormality of nervous system morphology;Abnormality of the nervous system;Phenotypic abnormality;All
Breakthrough seizure	HP:0001250	Seizures	HP:0001250;HP:0012638;HP:0000707;HP:0000118;HP:0000001	Seizures;Abnormality of nervous system physiology;Abnormality of the nervous system;Phenotypic abnormality;All
Catamenial epilepsy	HP:0001250	Seizures	HP:0001250;HP:0012638;HP:0000707;HP:0000118;HP:0000001	Seizures;Abnormality of nervous system physiology;Abnormality of the nervous system;Phenotypic abnormality;All
Cerebellar atrophy	HP:0001272	Cerebellar atrophy	HP:0001272;HP:0001317;HP:0011283;HP:0011282;HP:0012443;HP:0002011;HP:0012639;HP:0000707;HP:0000118;HP:0000001	Cerebellar atrophy;Abnormality of the cerebellum;Abnormality of the metencephalon;Abnormality of hindbrain morphology;Abnormality of brain morphology;Morphological abnormality of the central nervous system;Abnormality of nervous system morphology;Abnormality of the nervous system;Phenotypic abnormality;All
Degeneration, cerebellar, primary	HP:0001272	Cerebellar atrophy	HP:0001272;HP:0001317;HP:0011283;HP:0011282;HP:0012443;HP:0002011;HP:0012639;HP:0000707;HP:0000118;HP:0000001	Cerebellar atrophy;Abnormality of the cerebellum;Abnormality of the metencephalon;Abnormality of hindbrain morphology;Abnormality of brain morphology;Morphological abnormality of the central nervous system;Abnormality of nervous system morphology;Abnormality of the nervous system;Phenotypic abnormality;All
Primary cerebellar degeneration	HP:0001272	Cerebellar atrophy	HP:0001272;HP:0001317;HP:0011283;HP:0011282;HP:0012443;HP:0002011;HP:0012639;HP:0000707;HP:0000118;HP:0000001	Cerebellar atrophy;Abnormality of the cerebellum;Abnormality of the metencephalon;Abnormality of hindbrain morphology;Abnormality of brain morphology;Morphological abnormality of the central nervous system;Abnormality of nervous system morphology;Abnormality of the nervous system;Phenotypic abnormality;All
Cerebellar hypoplasia	HP:0001321	Cerebellar hypoplasia	HP:0001321;HP:0007360;HP:0001317;HP:0011283;HP:0011282;HP:0012443;HP:0002011;HP:0012639;HP:0000707;HP:0000118;HP:0000001;HP:0002977	Cerebellar hypoplasia;Aplasia/Hypoplasia of the cerebellum;Abnormality of the cerebellum;Abnormality of the metencephalon;Abnormality of hindbrain morphology;Abnormality of brain morphology;Morphological abnormality of the central nervous system;Abnormality of nervous system morphology;Abnormality of the nervous system;Phenotypic abnormality;All;Aplasia/Hypoplasia involving the central nervous sy…
Cerebellar lesion	HP:0001317	Abnormal cerebellum morphology	HP:0001317;HP:0011283;HP:0011282;HP:0012443;HP:0002011;HP:0012639;HP:0000707;HP:0000118;HP:0000001	Abnormality of the cerebellum;Abnormality of the metencephalon;Abnormality of hindbrain morphology;Abnormality of brain morphology;Morphological abnormality of the central nervous system;Abnormality of nervous system morphology;Abnormality of the nervous system;Phenotypic abnormality;All
Cerebral atrophy	HP:0002059	Cerebral atrophy	HP:0002059;HP:0007369;HP:0002060;HP:0100547;HP:0012443;HP:0002011;HP:0012639;HP:0000707;HP:0000118;HP:0000001;HP:0002977;HP:0012444;HP:0001322;HP:0007367	Cerebral atrophy;Atrophy/Degeneration affecting the cerebrum;Abnormality of the cerebrum;Abnormality of forebrain morphology;Abnormality of brain morphology;Morphological abnormality of the central nervous system;Abnormality of nervous system morphology;Abnormality of the nervous system;Phenotypic abnormality;All;Aplasia/Hypoplasia involving the central nervous system;Brain atrophy;Brain very sma…
Cerebral atrophy, mild	HP:0002059	Cerebral atrophy	HP:0002059;HP:0007369;HP:0002060;HP:0100547;HP:0012443;HP:0002011;HP:0012639;HP:0000707;HP:0000118;HP:0000001;HP:0002977;HP:0012444;HP:0001322;HP:0007367	Cerebral atrophy;Atrophy/Degeneration affecting the cerebrum;Abnormality of the cerebrum;Abnormality of forebrain morphology;Abnormality of brain morphology;Morphological abnormality of the central nervous system;Abnormality of nervous system morphology;Abnormality of the nervous system;Phenotypic abnormality;All;Aplasia/Hypoplasia involving the central nervous system;Brain atrophy;Brain very sma…
Diffuse brain atrophy	HP:0002283;HP:0012444	Global brain atrophy;Brain atrophy	HP:0002283;HP:0002977;HP:0002011;HP:0012639;HP:0000707;HP:0000118;HP:0000001;HP:0012444;HP:0001322;HP:0012443;HP:0007367	Global brain atrophy;Aplasia/Hypoplasia involving the central nervous system;Morphological abnormality of the central nervous system;Abnormality of nervous system morphology;Abnormality of the nervous system;Phenotypic abnormality;All;Brain atrophy;Brain very small;Abnormality of brain morphology;Atrophy/Degeneration affecting the central nervous system
Diffuse cerebral atrophy	HP:0002506;HP:0002059	Diffuse cerebral atrophy;Cerebral atrophy	HP:0002506;HP:0002059;HP:0007369;HP:0002060;HP:0100547;HP:0012443;HP:0002011;HP:0012639;HP:0000707;HP:0000118;HP:0000001;HP:0002977;HP:0012444;HP:0001322;HP:0007367	Diffuse cerebral atrophy;Cerebral atrophy;Atrophy/Degeneration affecting the cerebrum;Abnormality of the cerebrum;Abnormality of forebrain morphology;Abnormality of brain morphology;Morphological abnormality of the central nervous system;Abnormality of nervous system morphology;Abnormality of the nervous system;Phenotypic abnormality;All;Aplasia/Hypoplasia involving the central nervous system;Bra…
Other specified cerebral degenerations in childhood	HP:0011463	Childhood onset	HP:0011463;HP:0003674;HP:0012823;HP:0000001	Childhood onset;Onset;Clinical modifier;All
Cerebral edema	HP:0002181;HP:0000969	Cerebral edema;Edema	HP:0002181;HP:0000969;HP:0011032;HP:0001939;HP:0000118;HP:0000001;HP:0002060;HP:0100547;HP:0012443;HP:0002011;HP:0012639;HP:0000707	Cerebral edema;Edema;Abnormality of fluid regulation;Abnormality of metabolism/homeostasis;Phenotypic abnormality;All;Abnormality of the cerebrum;Abnormality of forebrain morphology;Abnormality of brain morphology;Morphological abnormality of the central nervous system;Abnormality of nervous system morphology;Abnormality of the nervous system
Atonic cerebral palsy	HP:0100021	Cerebral palsy	HP:0100021;HP:0011442;HP:0012638;HP:0000707;HP:0000118;HP:0000001;HP:0100022	Cerebral palsy;Abnormality of central motor function;Abnormality of nervous system physiology;Abnormality of the nervous system;Phenotypic abnormality;All;Abnormality of movement
Cerebral palsy	HP:0100021	Cerebral palsy	HP:0100021;HP:0011442;HP:0012638;HP:0000707;HP:0000118;HP:0000001;HP:0100022	Cerebral palsy;Abnormality of central motor function;Abnormality of nervous system physiology;Abnormality of the nervous system;Phenotypic abnormality;All;Abnormality of movement
Cerebral palsy, unspecified	HP:0100021	Cerebral palsy	HP:0100021;HP:0011442;HP:0012638;HP:0000707;HP:0000118;HP:0000001;HP:0100022	Cerebral palsy;Abnormality of central motor function;Abnormality of nervous system physiology;Abnormality of the nervous system;Phenotypic abnormality;All;Abnormality of movement
Cerebral palsy, unspecified type	HP:0100021	Cerebral palsy	HP:0100021;HP:0011442;HP:0012638;HP:0000707;HP:0000118;HP:0000001;HP:0100022	Cerebral palsy;Abnormality of central motor function;Abnormality of nervous system physiology;Abnormality of the nervous system;Phenotypic abnormality;All;Abnormality of movement
CP (cerebral palsy)	HP:0100021	Cerebral palsy	HP:0100021;HP:0011442;HP:0012638;HP:0000707;HP:0000118;HP:0000001;HP:0100022	Cerebral palsy;Abnormality of central motor function;Abnormality of nervous system physiology;Abnormality of the nervous system;Phenotypic abnormality;All;Abnormality of movement
CP (cerebral palsy), hypotonic	HP:0100021	Cerebral palsy	HP:0100021;HP:0011442;HP:0012638;HP:0000707;HP:0000118;HP:0000001;HP:0100022	Cerebral palsy;Abnormality of central motor function;Abnormality of nervous system physiology;Abnormality of the nervous system;Phenotypic abnormality;All;Abnormality of movement
CP (cerebral palsy), mixed	HP:0100021	Cerebral palsy	HP:0100021;HP:0011442;HP:0012638;HP:0000707;HP:0000118;HP:0000001;HP:0100022	Cerebral palsy;Abnormality of central motor function;Abnormality of nervous system physiology;Abnormality of the nervous system;Phenotypic abnormality;All;Abnormality of movement
CP (cerebral palsy), spastic, diplegic	HP:0100021	Cerebral palsy	HP:0100021;HP:0011442;HP:0012638;HP:0000707;HP:0000118;HP:0000001;HP:0100022	Cerebral palsy;Abnormality of central motor function;Abnormality of nervous system physiology;Abnormality of the nervous system;Phenotypic abnormality;All;Abnormality of movement
Diplegic cerebral palsy	HP:0100021	Cerebral palsy	HP:0100021;HP:0011442;HP:0012638;HP:0000707;HP:0000118;HP:0000001;HP:0100022	Cerebral palsy;Abnormality of central motor function;Abnormality of nervous system physiology;Abnormality of the nervous system;Phenotypic abnormality;All;Abnormality of movement
Hypotonic cerebral palsy	HP:0100021	Cerebral palsy	HP:0100021;HP:0011442;HP:0012638;HP:0000707;HP:0000118;HP:0000001;HP:0100022	Cerebral palsy;Abnormality of central motor function;Abnormality of nervous system physiology;Abnormality of the nervous system;Phenotypic abnormality;All;Abnormality of movement
Hypotonic CP (cerebral palsy)	HP:0100021	Cerebral palsy	HP:0100021;HP:0011442;HP:0012638;HP:0000707;HP:0000118;HP:0000001;HP:0100022	Cerebral palsy;Abnormality of central motor function;Abnormality of nervous system physiology;Abnormality of the nervous system;Phenotypic abnormality;All;Abnormality of movement
Infantile cerebral palsy	HP:0100021	Cerebral palsy	HP:0100021;HP:0011442;HP:0012638;HP:0000707;HP:0000118;HP:0000001;HP:0100022	Cerebral palsy;Abnormality of central motor function;Abnormality of nervous system physiology;Abnormality of the nervous system;Phenotypic abnormality;All;Abnormality of movement
Infantile cerebral palsy, unspecified	HP:0100021	Cerebral palsy	HP:0100021;HP:0011442;HP:0012638;HP:0000707;HP:0000118;HP:0000001;HP:0100022	Cerebral palsy;Abnormality of central motor function;Abnormality of nervous system physiology;Abnormality of the nervous system;Phenotypic abnormality;All;Abnormality of movement
Other cerebral palsy	HP:0100021	Cerebral palsy	HP:0100021;HP:0011442;HP:0012638;HP:0000707;HP:0000118;HP:0000001;HP:0100022	Cerebral palsy;Abnormality of central motor function;Abnormality of nervous system physiology;Abnormality of the nervous system;Phenotypic abnormality;All;Abnormality of movement
Other specified infantile cerebral palsy	HP:0003593;HP:0100021	Infantile onset;Cerebral palsy	HP:0003593;HP:0003674;HP:0012823;HP:0000001;HP:0100021;HP:0011442;HP:0012638;HP:0000707;HP:0000118;HP:0100022	Infantile onset;Onset;Clinical modifier;All;Cerebral palsy;Abnormality of central motor function;Abnormality of nervous system physiology;Abnormality of the nervous system;Phenotypic abnormality;Abnormality of movement
Spastic diplegic cerebral palsy	HP:0100021	Cerebral palsy	HP:0100021;HP:0011442;HP:0012638;HP:0000707;HP:0000118;HP:0000001;HP:0100022	Cerebral palsy;Abnormality of central motor function;Abnormality of nervous system physiology;Abnormality of the nervous system;Phenotypic abnormality;All;Abnormality of movement
Cerebral venous sinus thrombosis	HP:0012480	Abnormality of cerebral veins	HP:0012480;HP:0100659;HP:0002597;HP:0001626;HP:0000118;HP:0000001;HP:0012443;HP:0002011;HP:0012639;HP:0000707	Abnormality of cerebral veins;Abnormality of the cerebral vasculature;Abnormality of the vasculature;Abnormality of the cardiovascular system;Phenotypic abnormality;All;Abnormality of brain morphology;Morphological abnormality of the central nervous system;Abnormality of nervous system morphology;Abnormality of the nervous system
Cerebral venous sinus thrombosis, chronic	HP:0012480	Abnormality of cerebral veins	HP:0012480;HP:0100659;HP:0002597;HP:0001626;HP:0000118;HP:0000001;HP:0012443;HP:0002011;HP:0012639;HP:0000707	Abnormality of cerebral veins;Abnormality of the cerebral vasculature;Abnormality of the vasculature;Abnormality of the cardiovascular system;Phenotypic abnormality;All;Abnormality of brain morphology;Morphological abnormality of the central nervous system;Abnormality of nervous system morphology;Abnormality of the nervous system
Phlebitis and thrombophlebitis of intracranial venous sinuses	HP:0004418	Thrombophlebitis	HP:0004418;HP:0004936;HP:0001977;HP:0001871;HP:0000118;HP:0000001	Thrombophlebitis;Venous thrombosis;Abnormal thrombosis;Abnormality of blood and blood-forming tissues;Phenotypic abnormality;All
Thrombosis of intracranial venous sinus	HP:0012480	Abnormality of cerebral veins	HP:0012480;HP:0100659;HP:0002597;HP:0001626;HP:0000118;HP:0000001;HP:0012443;HP:0002011;HP:0012639;HP:0000707	Abnormality of cerebral veins;Abnormality of the cerebral vasculature;Abnormality of the vasculature;Abnormality of the cardiovascular system;Phenotypic abnormality;All;Abnormality of brain morphology;Morphological abnormality of the central nervous system;Abnormality of nervous system morphology;Abnormality of the nervous system
Chiari I malformation	HP:0007099	Arnold-Chiari type I malformation	HP:0007099;HP:0002308;HP:0002438;HP:0001317;HP:0011283;HP:0011282;HP:0012443;HP:0002011;HP:0012639;HP:0000707;HP:0000118;HP:0000001	Arnold-Chiari type I malformation;Arnold-Chiari malformation;Cerebellar malformation;Abnormality of the cerebellum;Abnormality of the metencephalon;Abnormality of hindbrain morphology;Abnormality of brain morphology;Morphological abnormality of the central nervous system;Abnormality of nervous system morphology;Abnormality of the nervous system;Phenotypic abnormality;All
Chiari malformation type I	HP:0002308	Arnold-Chiari malformation	HP:0002308;HP:0002438;HP:0001317;HP:0011283;HP:0011282;HP:0012443;HP:0002011;HP:0012639;HP:0000707;HP:0000118;HP:0000001	Arnold-Chiari malformation;Cerebellar malformation;Abnormality of the cerebellum;Abnormality of the metencephalon;Abnormality of hindbrain morphology;Abnormality of brain morphology;Morphological abnormality of the central nervous system;Abnormality of nervous system morphology;Abnormality of the nervous system;Phenotypic abnormality;All
Arnold-Chiari malformation, type I	HP:0002308	Arnold-Chiari malformation	HP:0002308;HP:0002438;HP:0001317;HP:0011283;HP:0011282;HP:0012443;HP:0002011;HP:0012639;HP:0000707;HP:0000118;HP:0000001	Arnold-Chiari malformation;Cerebellar malformation;Abnormality of the cerebellum;Abnormality of the metencephalon;Abnormality of hindbrain morphology;Abnormality of brain morphology;Morphological abnormality of the central nervous system;Abnormality of nervous system morphology;Abnormality of the nervous system;Phenotypic abnormality;All
Chronic brain syndrome	HP:0001298	Encephalopathy	HP:0001298;HP:0012638;HP:0000707;HP:0000118;HP:0000001	Encephalopathy;Abnormality of nervous system physiology;Abnormality of the nervous system;Phenotypic abnormality;All
Clonic seizures	HP:0001250	Seizures	HP:0001250;HP:0012638;HP:0000707;HP:0000118;HP:0000001	Seizures;Abnormality of nervous system physiology;Abnormality of the nervous system;Phenotypic abnormality;All
Clonic seizures, intractable	HP:0001250	Seizures	HP:0001250;HP:0012638;HP:0000707;HP:0000118;HP:0000001	Seizures;Abnormality of nervous system physiology;Abnormality of the nervous system;Phenotypic abnormality;All
Headaches, cluster	HP:0002315	Headache	HP:0002315;HP:0012638;HP:0000707;HP:0000118;HP:0000001	Headache;Abnormality of nervous system physiology;Abnormality of the nervous system;Phenotypic abnormality;All
Intractable cluster headache syndrome, unspecified chronicity pattern	HP:0012199;HP:0002315	Cluster headache;Headache	HP:0012199;HP:0002315;HP:0012638;HP:0000707;HP:0000118;HP:0000001	Cluster headache;Headache;Abnormality of nervous system physiology;Abnormality of the nervous system;Phenotypic abnormality;All
Cognitive decline	HP:0001268	Mental deterioration	HP:0001268;HP:0100543;HP:0011446;HP:0012638;HP:0000707;HP:0000118;HP:0000001	Mental deterioration;Cognitive impairment;Abnormality of higher mental function;Abnormality of nervous system physiology;Abnormality of the nervous system;Phenotypic abnormality;All
Cognitive deficits	HP:0100543	Cognitive impairment	HP:0100543;HP:0011446;HP:0012638;HP:0000707;HP:0000118;HP:0000001	Cognitive impairment;Abnormality of higher mental function;Abnormality of nervous system physiology;Abnormality of the nervous system;Phenotypic abnormality;All
Cognitive disorder	HP:0100543	Cognitive impairment	HP:0100543;HP:0011446;HP:0012638;HP:0000707;HP:0000118;HP:0000001	Cognitive impairment;Abnormality of higher mental function;Abnormality of nervous system physiology;Abnormality of the nervous system;Phenotypic abnormality;All
Cognitive impairment	HP:0100543	Cognitive impairment	HP:0100543;HP:0011446;HP:0012638;HP:0000707;HP:0000118;HP:0000001	Cognitive impairment;Abnormality of higher mental function;Abnormality of nervous system physiology;Abnormality of the nervous system;Phenotypic abnormality;All
Confusion	HP:0001289	Confusion	HP:0001289;HP:0004372;HP:0011446;HP:0012638;HP:0000707;HP:0000118;HP:0000001	Confusion;Reduced consciousness/confusion;Abnormality of higher mental function;Abnormality of nervous system physiology;Abnormality of the nervous system;Phenotypic abnormality;All
Delay of cognitive development	HP:0100543	Cognitive impairment	HP:0100543;HP:0011446;HP:0012638;HP:0000707;HP:0000118;HP:0000001	Cognitive impairment;Abnormality of higher mental function;Abnormality of nervous system physiology;Abnormality of the nervous system;Phenotypic abnormality;All
Executive function deficit	HP:0100543	Cognitive impairment	HP:0100543;HP:0011446;HP:0012638;HP:0000707;HP:0000118;HP:0000001	Cognitive impairment;Abnormality of higher mental function;Abnormality of nervous system physiology;Abnormality of the nervous system;Phenotypic abnormality;All
Impaired cognition	HP:0100543	Cognitive impairment	HP:0100543;HP:0011446;HP:0012638;HP:0000707;HP:0000118;HP:0000001	Cognitive impairment;Abnormality of higher mental function;Abnormality of nervous system physiology;Abnormality of the nervous system;Phenotypic abnormality;All
Impaired communication with impaired cognition	HP:0100543	Cognitive impairment	HP:0100543;HP:0011446;HP:0012638;HP:0000707;HP:0000118;HP:0000001	Cognitive impairment;Abnormality of higher mental function;Abnormality of nervous system physiology;Abnormality of the nervous system;Phenotypic abnormality;All
Memory changes	HP:0100543	Cognitive impairment	HP:0100543;HP:0011446;HP:0012638;HP:0000707;HP:0000118;HP:0000001	Cognitive impairment;Abnormality of higher mental function;Abnormality of nervous system physiology;Abnormality of the nervous system;Phenotypic abnormality;All
Memory deficits	HP:0100543	Cognitive impairment	HP:0100543;HP:0011446;HP:0012638;HP:0000707;HP:0000118;HP:0000001	Cognitive impairment;Abnormality of higher mental function;Abnormality of nervous system physiology;Abnormality of the nervous system;Phenotypic abnormality;All
Memory loss	HP:0002354	Memory loss	HP:0002354;HP:0100543;HP:0011446;HP:0012638;HP:0000707;HP:0000118;HP:0000001	Memory impairment;Cognitive impairment;Abnormality of higher mental function;Abnormality of nervous system physiology;Abnormality of the nervous system;Phenotypic abnormality;All
Poor short-term memory	HP:0100543	Cognitive impairment	HP:0100543;HP:0011446;HP:0012638;HP:0000707;HP:0000118;HP:0000001	Cognitive impairment;Abnormality of higher mental function;Abnormality of nervous system physiology;Abnormality of the nervous system;Phenotypic abnormality;All
Unspecified persistent mental disorders due to conditions classified elsewhere	HP:0100543	Cognitive impairment	HP:0100543;HP:0011446;HP:0012638;HP:0000707;HP:0000118;HP:0000001	Cognitive impairment;Abnormality of higher mental function;Abnormality of nervous system physiology;Abnormality of the nervous system;Phenotypic abnormality;All
Colpocephaly	HP:0030048	Colpocephaly	HP:0030048;HP:0030047;HP:0002118;HP:0012443;HP:0002011;HP:0012639;HP:0000707;HP:0000118;HP:0000001	Colpocephaly;Abnormality of lateral ventricle;Abnormality of the cerebral ventricles;Abnormality of brain morphology;Morphological abnormality of the central nervous system;Abnormality of nervous system morphology;Abnormality of the nervous system;Phenotypic abnormality;All
Communication disorder	HP:0000708	Behavioral abnormality	HP:0000708;HP:0012638;HP:0000707;HP:0000118;HP:0000001	Behavioral abnormality;Abnormality of nervous system physiology;Abnormality of the nervous system;Phenotypic abnormality;All
Deficiencies of limbs	HP:0040064	Abnormality of limbs	HP:0040064;HP:0000118;HP:0000001	Abnormality of limbs;Phenotypic abnormality;All
Consultation regarding lobectomy for seizures	HP:0001250	Seizures	HP:0001250;HP:0012638;HP:0000707;HP:0000118;HP:0000001	Seizures;Abnormality of nervous system physiology;Abnormality of the nervous system;Phenotypic abnormality;All
Conversion disorder	HP:0000708	Behavioral abnormality	HP:0000708;HP:0012638;HP:0000707;HP:0000118;HP:0000001	Behavioral abnormality;Abnormality of nervous system physiology;Abnormality of the nervous system;Phenotypic abnormality;All
Conversion disorder with abnormal movement	HP:0000708	Behavioral abnormality	HP:0000708;HP:0012638;HP:0000707;HP:0000118;HP:0000001	Behavioral abnormality;Abnormality of nervous system physiology;Abnormality of the nervous system;Phenotypic abnormality;All
Conversion disorder with seizures or convulsions	HP:0000708	Behavioral abnormality	HP:0000708;HP:0012638;HP:0000707;HP:0000118;HP:0000001	Behavioral abnormality;Abnormality of nervous system physiology;Abnormality of the nervous system;Phenotypic abnormality;All
Conversion reaction	HP:0000708	Behavioral abnormality	HP:0000708;HP:0012638;HP:0000707;HP:0000118;HP:0000001	Behavioral abnormality;Abnormality of nervous system physiology;Abnormality of the nervous system;Phenotypic abnormality;All
Functional movement disorder	HP:0100022	Abnormality of movement	HP:0100022;HP:0012638;HP:0000707;HP:0000118;HP:0000001	Abnormality of movement;Abnormality of nervous system physiology;Abnormality of the nervous system;Phenotypic abnormality;All
Atrophy, cortical	HP:0002059	Cerebral atrophy	HP:0002059;HP:0007369;HP:0002060;HP:0100547;HP:0012443;HP:0002011;HP:0012639;HP:0000707;HP:0000118;HP:0000001;HP:0002977;HP:0012444;HP:0001322;HP:0007367	Cerebral atrophy;Atrophy/Degeneration affecting the cerebrum;Abnormality of the cerebrum;Abnormality of forebrain morphology;Abnormality of brain morphology;Morphological abnormality of the central nervous system;Abnormality of nervous system morphology;Abnormality of the nervous system;Phenotypic abnormality;All;Aplasia/Hypoplasia involving the central nervous system;Brain atrophy;Brain very sma…
Cerebral cortical dysgenesis	HP:0002539	Cortical dysplasia	HP:0002539;HP:0002538;HP:0002060;HP:0100547;HP:0012443;HP:0002011;HP:0012639;HP:0000707;HP:0000118;HP:0000001	Cortical dysplasia;Abnormality of the cerebral cortex;Abnormality of the cerebrum;Abnormality of forebrain morphology;Abnormality of brain morphology;Morphological abnormality of the central nervous system;Abnormality of nervous system morphology;Abnormality of the nervous system;Phenotypic abnormality;All
Cerebral dysgenesis	HP:0002539	Cortical dysplasia	HP:0002539;HP:0002538;HP:0002060;HP:0100547;HP:0012443;HP:0002011;HP:0012639;HP:0000707;HP:0000118;HP:0000001	Cortical dysplasia;Abnormality of the cerebral cortex;Abnormality of the cerebrum;Abnormality of forebrain morphology;Abnormality of brain morphology;Morphological abnormality of the central nervous system;Abnormality of nervous system morphology;Abnormality of the nervous system;Phenotypic abnormality;All
Cortical dysplasia	HP:0002539	Cortical dysplasia	HP:0002539;HP:0002538;HP:0002060;HP:0100547;HP:0012443;HP:0002011;HP:0012639;HP:0000707;HP:0000118;HP:0000001	Cortical dysplasia;Abnormality of the cerebral cortex;Abnormality of the cerebrum;Abnormality of forebrain morphology;Abnormality of brain morphology;Morphological abnormality of the central nervous system;Abnormality of nervous system morphology;Abnormality of the nervous system;Phenotypic abnormality;All
Cortical dysplasia with focal epilepsy syndrome	HP:0002539	Cortical dysplasia	HP:0002539;HP:0002538;HP:0002060;HP:0100547;HP:0012443;HP:0002011;HP:0012639;HP:0000707;HP:0000118;HP:0000001	Cortical dysplasia;Abnormality of the cerebral cortex;Abnormality of the cerebrum;Abnormality of forebrain morphology;Abnormality of brain morphology;Morphological abnormality of the central nervous system;Abnormality of nervous system morphology;Abnormality of the nervous system;Phenotypic abnormality;All
Dysplasia of cerebral cortex	HP:0002539	Cortical dysplasia	HP:0002539;HP:0002538;HP:0002060;HP:0100547;HP:0012443;HP:0002011;HP:0012639;HP:0000707;HP:0000118;HP:0000001	Cortical dysplasia;Abnormality of the cerebral cortex;Abnormality of the cerebrum;Abnormality of forebrain morphology;Abnormality of brain morphology;Morphological abnormality of the central nervous system;Abnormality of nervous system morphology;Abnormality of the nervous system;Phenotypic abnormality;All
CSF leak	HP:0010651	Abnormal meningeal morphology	HP:0010651;HP:0002011;HP:0012639;HP:0000707;HP:0000118;HP:0000001	Abnormality of the meninges;Morphological abnormality of the central nervous system;Abnormality of nervous system morphology;Abnormality of the nervous system;Phenotypic abnormality;All
Cursive epilepsy	HP:0001250	Seizures	HP:0001250;HP:0012638;HP:0000707;HP:0000118;HP:0000001	Seizures;Abnormality of nervous system physiology;Abnormality of the nervous system;Phenotypic abnormality;All
Cyclic vomiting syndrome, intractability of vomiting not specified, presence of nausea not specified	HP:0002013	Vomiting	HP:0002013;HP:0002017;HP:0011458;HP:0025032;HP:0025031;HP:0000118;HP:0000001	Vomiting;Nausea and vomiting;Abdominal symptom;Abnormality of digestive system physiology;Abnormality of the digestive system;Phenotypic abnormality;All
Cyclical vomiting syndrome	HP:0002013	Vomiting	HP:0002013;HP:0002017;HP:0011458;HP:0025032;HP:0025031;HP:0000118;HP:0000001	Vomiting;Nausea and vomiting;Abdominal symptom;Abnormality of digestive system physiology;Abnormality of the digestive system;Phenotypic abnormality;All
Non-intractable cyclical vomiting with nausea	HP:0002013;HP:0002018	Vomiting;Nausea	HP:0002013;HP:0002017;HP:0011458;HP:0025032;HP:0025031;HP:0000118;HP:0000001;HP:0002018	Vomiting;Nausea and vomiting;Abdominal symptom;Abnormality of digestive system physiology;Abnormality of the digestive system;Phenotypic abnormality;All;Nausea
Non-intractable cyclical vomiting without nausea	HP:0002013	Vomiting	HP:0002013;HP:0002017;HP:0011458;HP:0025032;HP:0025031;HP:0000118;HP:0000001	Vomiting;Nausea and vomiting;Abdominal symptom;Abnormality of digestive system physiology;Abnormality of the digestive system;Phenotypic abnormality;All
Decreased growth	HP:0004322	Short stature	HP:0004322;HP:0000002;HP:0001507;HP:0000118;HP:0000001;HP:0001510	Short stature;Abnormality of body height;Growth abnormality;Phenotypic abnormality;All;Growth delay
Decreased growth velocity, height	HP:0001510	Growth delay	HP:0001510;HP:0001507;HP:0000118;HP:0000001	Growth delay;Growth abnormality;Phenotypic abnormality;All
Delayed growth and development	HP:0001510	Growth delay	HP:0001510;HP:0001507;HP:0000118;HP:0000001	Growth delay;Growth abnormality;Phenotypic abnormality;All
Delayed linear growth	HP:0004322	Short stature	HP:0004322;HP:0000002;HP:0001507;HP:0000118;HP:0000001;HP:0001510	Short stature;Abnormality of body height;Growth abnormality;Phenotypic abnormality;All;Growth delay
Height below average	HP:0001510	Growth delay	HP:0001510;HP:0001507;HP:0000118;HP:0000001	Growth delay;Growth abnormality;Phenotypic abnormality;All
Demyelinating disease of central nervous system	HP:0002500	Abnormality of the cerebral white matter	HP:0002500;HP:0010993;HP:0002060;HP:0100547;HP:0012443;HP:0002011;HP:0012639;HP:0000707;HP:0000118;HP:0000001	Abnormality of the cerebral white matter;Abnormality of the cerebral subcortex;Abnormality of the cerebrum;Abnormality of forebrain morphology;Abnormality of brain morphology;Morphological abnormality of the central nervous system;Abnormality of nervous system morphology;Abnormality of the nervous system;Phenotypic abnormality;All
Demyelinating disease of central nervous system, unspecified	HP:0007305	CNS demyelination	HP:0007305;HP:0011400;HP:0002011;HP:0012639;HP:0000707;HP:0000118;HP:0000001;HP:0012447	CNS demyelination;Abnormal CNS myelination;Morphological abnormality of the central nervous system;Abnormality of nervous system morphology;Abnormality of the nervous system;Phenotypic abnormality;All;Abnormal myelination
Depressed mood	HP:0001575;HP:0000712;HP:0000720	Mood swings;Mood swings;Mood swings	HP:0001575;HP:0100851;HP:0000708;HP:0012638;HP:0000707;HP:0000118;HP:0000001;HP:0000712;HP:0031466;HP:0000720	Mood changes;Abnormal emotion/affect behavior;Behavioral abnormality;Abnormality of nervous system physiology;Abnormality of the nervous system;Phenotypic abnormality;All;Emotional lability;Impairment in personality functioning;Mood swings
Depression	HP:0000716	Depressivity	HP:0000716;HP:0031466;HP:0000708;HP:0012638;HP:0000707;HP:0000118;HP:0000001	Depressivity;Impairment in personality functioning;Behavioral abnormality;Abnormality of nervous system physiology;Abnormality of the nervous system;Phenotypic abnormality;All
Depression with suicidal ideation	HP:0000716;HP:0031589	Depressivity;Suicidal ideation	HP:0000716;HP:0031466;HP:0000708;HP:0012638;HP:0000707;HP:0000118;HP:0000001;HP:0031589;HP:0100851	Depressivity;Impairment in personality functioning;Behavioral abnormality;Abnormality of nervous system physiology;Abnormality of the nervous system;Phenotypic abnormality;All;Suicidal ideation;Abnormal emotion/affect behavior
Depression, unspecified depression type	HP:0000716	Depressivity	HP:0000716;HP:0031466;HP:0000708;HP:0012638;HP:0000707;HP:0000118;HP:0000001	Depressivity;Impairment in personality functioning;Behavioral abnormality;Abnormality of nervous system physiology;Abnormality of the nervous system;Phenotypic abnormality;All
Depressive disorder	HP:0000716	Depressivity	HP:0000716;HP:0031466;HP:0000708;HP:0012638;HP:0000707;HP:0000118;HP:0000001	Depressivity;Impairment in personality functioning;Behavioral abnormality;Abnormality of nervous system physiology;Abnormality of the nervous system;Phenotypic abnormality;All
Depressive disorder, not elsewhere classified	HP:0000716	Depressivity	HP:0000716;HP:0031466;HP:0000708;HP:0012638;HP:0000707;HP:0000118;HP:0000001	Depressivity;Impairment in personality functioning;Behavioral abnormality;Abnormality of nervous system physiology;Abnormality of the nervous system;Phenotypic abnormality;All
Major depressive disorder, recurrent episode, mild	HP:0000716	Depressivity	HP:0000716;HP:0031466;HP:0000708;HP:0012638;HP:0000707;HP:0000118;HP:0000001	Depressivity;Impairment in personality functioning;Behavioral abnormality;Abnormality of nervous system physiology;Abnormality of the nervous system;Phenotypic abnormality;All
Major depressive disorder, recurrent episode, moderate	HP:0000716	Depressivity	HP:0000716;HP:0031466;HP:0000708;HP:0012638;HP:0000707;HP:0000118;HP:0000001	Depressivity;Impairment in personality functioning;Behavioral abnormality;Abnormality of nervous system physiology;Abnormality of the nervous system;Phenotypic abnormality;All
Major depressive disorder, single episode, unspecified	HP:0000716	Depressivity	HP:0000716;HP:0031466;HP:0000708;HP:0012638;HP:0000707;HP:0000118;HP:0000001	Depressivity;Impairment in personality functioning;Behavioral abnormality;Abnormality of nervous system physiology;Abnormality of the nervous system;Phenotypic abnormality;All
MDD (major depressive disorder), recurrent severe, without psychosis	HP:0000716;HP:0012828	Depressivity;Severe	HP:0000716;HP:0031466;HP:0000708;HP:0012638;HP:0000707;HP:0000118;HP:0000001;HP:0012828;HP:0012824;HP:0012823	Depressivity;Impairment in personality functioning;Behavioral abnormality;Abnormality of nervous system physiology;Abnormality of the nervous system;Phenotypic abnormality;All;Severe;Severity;Clinical modifier
Mild episode of recurrent major depressive disorder	HP:0000716	Depressivity	HP:0000716;HP:0031466;HP:0000708;HP:0012638;HP:0000707;HP:0000118;HP:0000001	Depressivity;Impairment in personality functioning;Behavioral abnormality;Abnormality of nervous system physiology;Abnormality of the nervous system;Phenotypic abnormality;All
Mild major depression, single episode	HP:0000716	Depressivity	HP:0000716;HP:0031466;HP:0000708;HP:0012638;HP:0000707;HP:0000118;HP:0000001	Depressivity;Impairment in personality functioning;Behavioral abnormality;Abnormality of nervous system physiology;Abnormality of the nervous system;Phenotypic abnormality;All
Moderate single current episode of major depressive disorder	HP:0000716	Depressivity	HP:0000716;HP:0031466;HP:0000708;HP:0012638;HP:0000707;HP:0000118;HP:0000001	Depressivity;Impairment in personality functioning;Behavioral abnormality;Abnormality of nervous system physiology;Abnormality of the nervous system;Phenotypic abnormality;All
Other depression	HP:0000716	Depressivity	HP:0000716;HP:0031466;HP:0000708;HP:0012638;HP:0000707;HP:0000118;HP:0000001	Depressivity;Impairment in personality functioning;Behavioral abnormality;Abnormality of nervous system physiology;Abnormality of the nervous system;Phenotypic abnormality;All
Persistent depressive disorder	HP:0000716	Depressivity	HP:0000716;HP:0031466;HP:0000708;HP:0012638;HP:0000707;HP:0000118;HP:0000001	Depressivity;Impairment in personality functioning;Behavioral abnormality;Abnormality of nervous system physiology;Abnormality of the nervous system;Phenotypic abnormality;All
Severe episode of recurrent major depressive disorder, without psychotic features	HP:0012828;HP:0000716	Severe;Depressivity	HP:0012828;HP:0012824;HP:0012823;HP:0000001;HP:0000716;HP:0031466;HP:0000708;HP:0012638;HP:0000707;HP:0000118	Severe;Severity;Clinical modifier;All;Depressivity;Impairment in personality functioning;Behavioral abnormality;Abnormality of nervous system physiology;Abnormality of the nervous system;Phenotypic abnormality
Developmental delay	HP:0001263	Global developmental delay	HP:0001263;HP:0012758;HP:0012759;HP:0012638;HP:0000707;HP:0000118;HP:0000001	Global developmental delay;Neurodevelopmental delay;Neurodevelopmental abnormality;Abnormality of nervous system physiology;Abnormality of the nervous system;Phenotypic abnormality;All
Global developmental delay	HP:0001263	Global developmental delay	HP:0001263;HP:0012758;HP:0012759;HP:0012638;HP:0000707;HP:0000118;HP:0000001	Global developmental delay;Neurodevelopmental delay;Neurodevelopmental abnormality;Abnormality of nervous system physiology;Abnormality of the nervous system;Phenotypic abnormality;All
Delayed milestones	HP:0001263	Global developmental delay	HP:0001263;HP:0012758;HP:0012759;HP:0012638;HP:0000707;HP:0000118;HP:0000001	Global developmental delay;Neurodevelopmental delay;Neurodevelopmental abnormality;Abnormality of nervous system physiology;Abnormality of the nervous system;Phenotypic abnormality;All
Delayed developmental milestones	HP:0001263	Global developmental delay	HP:0001263;HP:0012758;HP:0012759;HP:0012638;HP:0000707;HP:0000118;HP:0000001	Global developmental delay;Neurodevelopmental delay;Neurodevelopmental abnormality;Abnormality of nervous system physiology;Abnormality of the nervous system;Phenotypic abnormality;All
Other specified delay in development	HP:0001263	Global developmental delay	HP:0001263;HP:0012758;HP:0012759;HP:0012638;HP:0000707;HP:0000118;HP:0000001	Global developmental delay;Neurodevelopmental delay;Neurodevelopmental abnormality;Abnormality of nervous system physiology;Abnormality of the nervous system;Phenotypic abnormality;All
Development delay	HP:0001263	Global developmental delay	HP:0001263;HP:0012758;HP:0012759;HP:0012638;HP:0000707;HP:0000118;HP:0000001	Global developmental delay;Neurodevelopmental delay;Neurodevelopmental abnormality;Abnormality of nervous system physiology;Abnormality of the nervous system;Phenotypic abnormality;All
Gross motor delay	HP:0002194;HP:0001270	Delayed gross motor development;Motor delay	HP:0002194;HP:0001270;HP:0012758;HP:0012759;HP:0012638;HP:0000707;HP:0000118;HP:0000001	Delayed gross motor development;Motor delay;Neurodevelopmental delay;Neurodevelopmental abnormality;Abnormality of nervous system physiology;Abnormality of the nervous system;Phenotypic abnormality;All
Delay in development	HP:0001263	Global developmental delay	HP:0001263;HP:0012758;HP:0012759;HP:0012638;HP:0000707;HP:0000118;HP:0000001	Global developmental delay;Neurodevelopmental delay;Neurodevelopmental abnormality;Abnormality of nervous system physiology;Abnormality of the nervous system;Phenotypic abnormality;All
Fine motor delay	HP:0001270	Motor delay	HP:0001270;HP:0012758;HP:0012759;HP:0012638;HP:0000707;HP:0000118;HP:0000001	Motor delay;Neurodevelopmental delay;Neurodevelopmental abnormality;Abnormality of nervous system physiology;Abnormality of the nervous system;Phenotypic abnormality;All
Delayed walking in infant	HP:0001263	Global developmental delay	HP:0001263;HP:0012758;HP:0012759;HP:0012638;HP:0000707;HP:0000118;HP:0000001	Global developmental delay;Neurodevelopmental delay;Neurodevelopmental abnormality;Abnormality of nervous system physiology;Abnormality of the nervous system;Phenotypic abnormality;All
Gross motor development delay	HP:0001263	Global developmental delay	HP:0001263;HP:0012758;HP:0012759;HP:0012638;HP:0000707;HP:0000118;HP:0000001	Global developmental delay;Neurodevelopmental delay;Neurodevelopmental abnormality;Abnormality of nervous system physiology;Abnormality of the nervous system;Phenotypic abnormality;All
Fine motor impairment	HP:0007010	Poor fine motor coordination	HP:0007010;HP:0002275;HP:0011443;HP:0011442;HP:0012638;HP:0000707;HP:0000118;HP:0000001	Poor fine motor coordination;Poor motor coordination;Abnormality of coordination;Abnormality of central motor function;Abnormality of nervous system physiology;Abnormality of the nervous system;Phenotypic abnormality;All
Delayed social and emotional development	HP:0001263	Global developmental delay	HP:0001263;HP:0012758;HP:0012759;HP:0012638;HP:0000707;HP:0000118;HP:0000001	Global developmental delay;Neurodevelopmental delay;Neurodevelopmental abnormality;Abnormality of nervous system physiology;Abnormality of the nervous system;Phenotypic abnormality;All
Motor developmental delay	HP:0001270;HP:0001263	Motor delay;Global developmental delay	HP:0001270;HP:0012758;HP:0012759;HP:0012638;HP:0000707;HP:0000118;HP:0000001;HP:0001263	Motor delay;Neurodevelopmental delay;Neurodevelopmental abnormality;Abnormality of nervous system physiology;Abnormality of the nervous system;Phenotypic abnormality;All;Global developmental delay
Mild developmental delay	HP:0001263	Global developmental delay	HP:0001263;HP:0012758;HP:0012759;HP:0012638;HP:0000707;HP:0000118;HP:0000001	Global developmental delay;Neurodevelopmental delay;Neurodevelopmental abnormality;Abnormality of nervous system physiology;Abnormality of the nervous system;Phenotypic abnormality;All
Failure to toilet train for bowel movements	HP:0001263	Global developmental delay	HP:0001263;HP:0012758;HP:0012759;HP:0012638;HP:0000707;HP:0000118;HP:0000001	Global developmental delay;Neurodevelopmental delay;Neurodevelopmental abnormality;Abnormality of nervous system physiology;Abnormality of the nervous system;Phenotypic abnormality;All
Motor delay	HP:0001270	Motor delay	HP:0001270;HP:0012758;HP:0012759;HP:0012638;HP:0000707;HP:0000118;HP:0000001	Motor delay;Neurodevelopmental delay;Neurodevelopmental abnormality;Abnormality of nervous system physiology;Abnormality of the nervous system;Phenotypic abnormality;All
Toilet training concerns	HP:0001263	Global developmental delay	HP:0001263;HP:0012758;HP:0012759;HP:0012638;HP:0000707;HP:0000118;HP:0000001	Global developmental delay;Neurodevelopmental delay;Neurodevelopmental abnormality;Abnormality of nervous system physiology;Abnormality of the nervous system;Phenotypic abnormality;All
Developmental delay, mild	HP:0001263	Global developmental delay	HP:0001263;HP:0012758;HP:0012759;HP:0012638;HP:0000707;HP:0000118;HP:0000001	Global developmental delay;Neurodevelopmental delay;Neurodevelopmental abnormality;Abnormality of nervous system physiology;Abnormality of the nervous system;Phenotypic abnormality;All
Mixed development disorder	HP:0001263	Global developmental delay	HP:0001263;HP:0012758;HP:0012759;HP:0012638;HP:0000707;HP:0000118;HP:0000001	Global developmental delay;Neurodevelopmental delay;Neurodevelopmental abnormality;Abnormality of nervous system physiology;Abnormality of the nervous system;Phenotypic abnormality;All
Developmental delay disorder	HP:0001263	Global developmental delay	HP:0001263;HP:0012758;HP:0012759;HP:0012638;HP:0000707;HP:0000118;HP:0000001	Global developmental delay;Neurodevelopmental delay;Neurodevelopmental abnormality;Abnormality of nervous system physiology;Abnormality of the nervous system;Phenotypic abnormality;All
Developmental reading disorder	HP:0001263	Global developmental delay	HP:0001263;HP:0012758;HP:0012759;HP:0012638;HP:0000707;HP:0000118;HP:0000001	Global developmental delay;Neurodevelopmental delay;Neurodevelopmental abnormality;Abnormality of nervous system physiology;Abnormality of the nervous system;Phenotypic abnormality;All
Delayed social development	HP:0012434	Delayed social development	HP:0012434;HP:0012433;HP:0000708;HP:0012638;HP:0000707;HP:0000118;HP:0000001;HP:0012758;HP:0012759	Delayed social development;Abnormal social behavior;Behavioral abnormality;Abnormality of nervous system physiology;Abnormality of the nervous system;Phenotypic abnormality;All;Neurodevelopmental delay;Neurodevelopmental abnormality
Developmental concern	HP:0001263	Global developmental delay	HP:0001263;HP:0012758;HP:0012759;HP:0012638;HP:0000707;HP:0000118;HP:0000001	Global developmental delay;Neurodevelopmental delay;Neurodevelopmental abnormality;Abnormality of nervous system physiology;Abnormality of the nervous system;Phenotypic abnormality;All
Developmental reading disability	HP:0010522	Dyslexia	HP:0010522;HP:0001328;HP:0012759;HP:0012638;HP:0000707;HP:0000118;HP:0000001	Dyslexia;Specific learning disability;Neurodevelopmental abnormality;Abnormality of nervous system physiology;Abnormality of the nervous system;Phenotypic abnormality;All
Sensory processing difficulty	HP:0001263	Global developmental delay	HP:0001263;HP:0012758;HP:0012759;HP:0012638;HP:0000707;HP:0000118;HP:0000001	Global developmental delay;Neurodevelopmental delay;Neurodevelopmental abnormality;Abnormality of nervous system physiology;Abnormality of the nervous system;Phenotypic abnormality;All
Sensory integration dysfunction	HP:0001263	Global developmental delay	HP:0001263;HP:0012758;HP:0012759;HP:0012638;HP:0000707;HP:0000118;HP:0000001	Global developmental delay;Neurodevelopmental delay;Neurodevelopmental abnormality;Abnormality of nervous system physiology;Abnormality of the nervous system;Phenotypic abnormality;All
Specific delays in development	HP:0001263	Global developmental delay	HP:0001263;HP:0012758;HP:0012759;HP:0012638;HP:0000707;HP:0000118;HP:0000001	Global developmental delay;Neurodevelopmental delay;Neurodevelopmental abnormality;Abnormality of nervous system physiology;Abnormality of the nervous system;Phenotypic abnormality;All
Specific developmental disorder of motor function	HP:0001263	Global developmental delay	HP:0001263;HP:0012758;HP:0012759;HP:0012638;HP:0000707;HP:0000118;HP:0000001	Global developmental delay;Neurodevelopmental delay;Neurodevelopmental abnormality;Abnormality of nervous system physiology;Abnormality of the nervous system;Phenotypic abnormality;All
Specific reading disorder	HP:0001263	Global developmental delay	HP:0001263;HP:0012758;HP:0012759;HP:0012638;HP:0000707;HP:0000118;HP:0000001	Global developmental delay;Neurodevelopmental delay;Neurodevelopmental abnormality;Abnormality of nervous system physiology;Abnormality of the nervous system;Phenotypic abnormality;All
Cognitive developmental delay	HP:0001263	Global developmental delay	HP:0001263;HP:0012758;HP:0012759;HP:0012638;HP:0000707;HP:0000118;HP:0000001	Global developmental delay;Neurodevelopmental delay;Neurodevelopmental abnormality;Abnormality of nervous system physiology;Abnormality of the nervous system;Phenotypic abnormality;All
Delayed social skills	HP:0001263	Global developmental delay	HP:0001263;HP:0012758;HP:0012759;HP:0012638;HP:0000707;HP:0000118;HP:0000001	Global developmental delay;Neurodevelopmental delay;Neurodevelopmental abnormality;Abnormality of nervous system physiology;Abnormality of the nervous system;Phenotypic abnormality;All
Social pragmatic communication disorder	HP:0001263	Global developmental delay	HP:0001263;HP:0012758;HP:0012759;HP:0012638;HP:0000707;HP:0000118;HP:0000001	Global developmental delay;Neurodevelopmental delay;Neurodevelopmental abnormality;Abnormality of nervous system physiology;Abnormality of the nervous system;Phenotypic abnormality;All
Delayed milestone	HP:0001263	Global developmental delay	HP:0001263;HP:0012758;HP:0012759;HP:0012638;HP:0000707;HP:0000118;HP:0000001	Global developmental delay;Neurodevelopmental delay;Neurodevelopmental abnormality;Abnormality of nervous system physiology;Abnormality of the nervous system;Phenotypic abnormality;All
Developmental reading disorder, unspecified	HP:0001263	Global developmental delay	HP:0001263;HP:0012758;HP:0012759;HP:0012638;HP:0000707;HP:0000118;HP:0000001	Global developmental delay;Neurodevelopmental delay;Neurodevelopmental abnormality;Abnormality of nervous system physiology;Abnormality of the nervous system;Phenotypic abnormality;All
Developmental delay in child	HP:0001263	Global developmental delay	HP:0001263;HP:0012758;HP:0012759;HP:0012638;HP:0000707;HP:0000118;HP:0000001	Global developmental delay;Neurodevelopmental delay;Neurodevelopmental abnormality;Abnormality of nervous system physiology;Abnormality of the nervous system;Phenotypic abnormality;All
Developmental delay, severe	HP:0001263;HP:0012828	Global developmental delay;Severe	HP:0001263;HP:0012758;HP:0012759;HP:0012638;HP:0000707;HP:0000118;HP:0000001;HP:0012828;HP:0012824;HP:0012823	Global developmental delay;Neurodevelopmental delay;Neurodevelopmental abnormality;Abnormality of nervous system physiology;Abnormality of the nervous system;Phenotypic abnormality;All;Severe;Severity;Clinical modifier
Growing pains	HP:0001263	Global developmental delay	HP:0001263;HP:0012758;HP:0012759;HP:0012638;HP:0000707;HP:0000118;HP:0000001	Global developmental delay;Neurodevelopmental delay;Neurodevelopmental abnormality;Abnormality of nervous system physiology;Abnormality of the nervous system;Phenotypic abnormality;All
Mental developmental delay	HP:0001263	Global developmental delay	HP:0001263;HP:0012758;HP:0012759;HP:0012638;HP:0000707;HP:0000118;HP:0000001	Global developmental delay;Neurodevelopmental delay;Neurodevelopmental abnormality;Abnormality of nervous system physiology;Abnormality of the nervous system;Phenotypic abnormality;All
Motor skills developmental delay	HP:0001263	Global developmental delay	HP:0001263;HP:0012758;HP:0012759;HP:0012638;HP:0000707;HP:0000118;HP:0000001	Global developmental delay;Neurodevelopmental delay;Neurodevelopmental abnormality;Abnormality of nervous system physiology;Abnormality of the nervous system;Phenotypic abnormality;All
Multisystem developmental disorder with global developmental delay in patient younger than 2 years of age	HP:0001263	Global developmental delay	HP:0001263;HP:0012758;HP:0012759;HP:0012638;HP:0000707;HP:0000118;HP:0000001	Global developmental delay;Neurodevelopmental delay;Neurodevelopmental abnormality;Abnormality of nervous system physiology;Abnormality of the nervous system;Phenotypic abnormality;All
Neurodevelopmental disorder	HP:0001263	Global developmental delay	HP:0001263;HP:0012758;HP:0012759;HP:0012638;HP:0000707;HP:0000118;HP:0000001	Global developmental delay;Neurodevelopmental delay;Neurodevelopmental abnormality;Abnormality of nervous system physiology;Abnormality of the nervous system;Phenotypic abnormality;All
Sensory integration disorder	HP:0001263	Global developmental delay	HP:0001263;HP:0012758;HP:0012759;HP:0012638;HP:0000707;HP:0000118;HP:0000001	Global developmental delay;Neurodevelopmental delay;Neurodevelopmental abnormality;Abnormality of nervous system physiology;Abnormality of the nervous system;Phenotypic abnormality;All
Severe developmental delay	HP:0012828;HP:0001263	Severe;Global developmental delay	HP:0012828;HP:0012824;HP:0012823;HP:0000001;HP:0001263;HP:0012758;HP:0012759;HP:0012638;HP:0000707;HP:0000118	Severe;Severity;Clinical modifier;All;Global developmental delay;Neurodevelopmental delay;Neurodevelopmental abnormality;Abnormality of nervous system physiology;Abnormality of the nervous system;Phenotypic abnormality
Developmental regression	HP:0002376	Developmental regression	HP:0002376;HP:0012759;HP:0012638;HP:0000707;HP:0000118;HP:0000001	Developmental regression;Neurodevelopmental abnormality;Abnormality of nervous system physiology;Abnormality of the nervous system;Phenotypic abnormality;All
Developmental regression in child	HP:0002376	Developmental regression	HP:0002376;HP:0012759;HP:0012638;HP:0000707;HP:0000118;HP:0000001	Developmental regression;Neurodevelopmental abnormality;Abnormality of nervous system physiology;Abnormality of the nervous system;Phenotypic abnormality;All
Loss of developmental milestones	HP:0002376	Loss of developmental milestones	HP:0002376;HP:0012759;HP:0012638;HP:0000707;HP:0000118;HP:0000001	Developmental regression;Neurodevelopmental abnormality;Abnormality of nervous system physiology;Abnormality of the nervous system;Phenotypic abnormality;All
Loss of developmental milestones in child	HP:0002376	Loss of developmental milestones	HP:0002376;HP:0012759;HP:0012638;HP:0000707;HP:0000118;HP:0000001	Developmental regression;Neurodevelopmental abnormality;Abnormality of nervous system physiology;Abnormality of the nervous system;Phenotypic abnormality;All
Congenital diplegia	HP:0001264	Spastic diplegia	HP:0001264;HP:0001257;HP:0001276;HP:0002493;HP:0011442;HP:0012638;HP:0000707;HP:0000118;HP:0000001;HP:0003808;HP:0011804;HP:0003011	Spastic diplegia;Spasticity;Hypertonia;Upper motor neuron dysfunction;Abnormality of central motor function;Abnormality of nervous system physiology;Abnormality of the nervous system;Phenotypic abnormality;All;Abnormal muscle tone;Abnormality of muscle physiology;Abnormality of the musculature
Dizziness	HP:0002321	Dizziness	HP:0002321;HP:0001751;HP:0011389;HP:0000359;HP:0000598;HP:0000118;HP:0000001	Vertigo;Vestibular dysfunction;Functional abnormality of the inner ear;Abnormality of the inner ear;Abnormality of the ear;Phenotypic abnormality;All
Dizziness and giddiness	HP:0002321	Dizziness	HP:0002321;HP:0001751;HP:0011389;HP:0000359;HP:0000598;HP:0000118;HP:0000001	Vertigo;Vestibular dysfunction;Functional abnormality of the inner ear;Abnormality of the inner ear;Abnormality of the ear;Phenotypic abnormality;All
Lightheadedness	HP:0002321	Dizziness	HP:0002321;HP:0001751;HP:0011389;HP:0000359;HP:0000598;HP:0000118;HP:0000001	Vertigo;Vestibular dysfunction;Functional abnormality of the inner ear;Abnormality of the inner ear;Abnormality of the ear;Phenotypic abnormality;All
Paroxysmal vertigo	HP:0010532;HP:0002321	Paroxysmal vertigo;Vertigo	HP:0010532;HP:0002321;HP:0001751;HP:0011389;HP:0000359;HP:0000598;HP:0000118;HP:0000001	Paroxysmal vertigo;Vertigo;Vestibular dysfunction;Functional abnormality of the inner ear;Abnormality of the inner ear;Abnormality of the ear;Phenotypic abnormality;All
Dravet syndrome	HP:0000707	Abnormality of the nervous system	HP:0000707;HP:0000118;HP:0000001	Abnormality of the nervous system;Phenotypic abnormality;All
Dravet's syndrome due to SCN1A mutation	HP:0000707	Abnormality of the nervous system	HP:0000707;HP:0000118;HP:0000001	Abnormality of the nervous system;Phenotypic abnormality;All
Severe infantile myoclonic epilepsy	HP:0012828;HP:0003593	Severe;Infantile onset	HP:0012828;HP:0012824;HP:0012823;HP:0000001;HP:0003593;HP:0003674	Severe;Severity;Clinical modifier;All;Infantile onset;Onset
Severe myoclonic epilepsy in infancy, non-refractory	HP:0012828	Severe	HP:0012828;HP:0012824;HP:0012823;HP:0000001	Severe;Severity;Clinical modifier;All
Daytime sleepiness	HP:0002189	Excessive daytime sleepiness	HP:0002189;HP:0002360;HP:0000708;HP:0012638;HP:0000707;HP:0000118;HP:0000001;HP:0004372;HP:0011446	Excessive daytime sleepiness;Sleep disturbance;Behavioral abnormality;Abnormality of nervous system physiology;Abnormality of the nervous system;Phenotypic abnormality;All;Reduced consciousness/confusion;Abnormality of higher mental function
Drowsiness	HP:0002329	Drowsiness	HP:0002329;HP:0004372;HP:0011446;HP:0012638;HP:0000707;HP:0000118;HP:0000001	Drowsiness;Reduced consciousness/confusion;Abnormality of higher mental function;Abnormality of nervous system physiology;Abnormality of the nervous system;Phenotypic abnormality;All
Excessive daytime sleepiness	HP:0002189	Excessive daytime sleepiness	HP:0002189;HP:0002360;HP:0000708;HP:0012638;HP:0000707;HP:0000118;HP:0000001;HP:0004372;HP:0011446	Excessive daytime sleepiness;Sleep disturbance;Behavioral abnormality;Abnormality of nervous system physiology;Abnormality of the nervous system;Phenotypic abnormality;All;Reduced consciousness/confusion;Abnormality of higher mental function
Excessive sleepiness	HP:0100786	Hypersomnia	HP:0100786;HP:0002360;HP:0000708;HP:0012638;HP:0000707;HP:0000118;HP:0000001	Hypersomnia;Sleep disturbance;Behavioral abnormality;Abnormality of nervous system physiology;Abnormality of the nervous system;Phenotypic abnormality;All
Dysarthria	HP:0001260	Dysarthria	HP:0001260;HP:0002167;HP:0011446;HP:0012638;HP:0000707;HP:0000118;HP:0000001	Dysarthria;Neurological speech impairment;Abnormality of higher mental function;Abnormality of nervous system physiology;Abnormality of the nervous system;Phenotypic abnormality;All
Autonomic dysfunction	HP:0002459	Autonomic dysfunction	HP:0002459;HP:0012332;HP:0002270;HP:0410008;HP:0000707;HP:0000118;HP:0000001	Dysautonomia;Abnormal autonomic nervous system physiology;Abnormality of the autonomic nervous system;Abnormality of the peripheral nervous system;Abnormality of the nervous system;Phenotypic abnormality;All
Autonomic instability	HP:0002459	Dysautonomia	HP:0002459;HP:0012332;HP:0002270;HP:0410008;HP:0000707;HP:0000118;HP:0000001	Dysautonomia;Abnormal autonomic nervous system physiology;Abnormality of the autonomic nervous system;Abnormality of the peripheral nervous system;Abnormality of the nervous system;Phenotypic abnormality;All
Dysautonomia	HP:0002459	Dysautonomia	HP:0002459;HP:0012332;HP:0002270;HP:0410008;HP:0000707;HP:0000118;HP:0000001	Dysautonomia;Abnormal autonomic nervous system physiology;Abnormality of the autonomic nervous system;Abnormality of the peripheral nervous system;Abnormality of the nervous system;Phenotypic abnormality;All
Unspecified disorder of autonomic nervous system	HP:0002459	Dysautonomia	HP:0002459;HP:0012332;HP:0002270;HP:0410008;HP:0000707;HP:0000118;HP:0000001	Dysautonomia;Abnormal autonomic nervous system physiology;Abnormality of the autonomic nervous system;Abnormality of the peripheral nervous system;Abnormality of the nervous system;Phenotypic abnormality;All
Dyskinesia	HP:0100660	Dyskinesia	HP:0100660;HP:0100022;HP:0012638;HP:0000707;HP:0000118;HP:0000001	Dyskinesia;Abnormality of movement;Abnormality of nervous system physiology;Abnormality of the nervous system;Phenotypic abnormality;All
Dyskinesia of mouth	HP:0100660	Dyskinesia	HP:0100660;HP:0100022;HP:0012638;HP:0000707;HP:0000118;HP:0000001	Dyskinesia;Abnormality of movement;Abnormality of nervous system physiology;Abnormality of the nervous system;Phenotypic abnormality;All
Dyskinetic syndrome	HP:0100660	Dyskinesia	HP:0100660;HP:0100022;HP:0012638;HP:0000707;HP:0000118;HP:0000001	Dyskinesia;Abnormality of movement;Abnormality of nervous system physiology;Abnormality of the nervous system;Phenotypic abnormality;All
Dyslexia	HP:0010522	Dyslexia	HP:0010522;HP:0001328;HP:0012759;HP:0012638;HP:0000707;HP:0000118;HP:0000001	Dyslexia;Specific learning disability;Neurodevelopmental abnormality;Abnormality of nervous system physiology;Abnormality of the nervous system;Phenotypic abnormality;All
Reading difficulty	HP:0010522	Dyslexia	HP:0010522;HP:0001328;HP:0012759;HP:0012638;HP:0000707;HP:0000118;HP:0000001	Dyslexia;Specific learning disability;Neurodevelopmental abnormality;Abnormality of nervous system physiology;Abnormality of the nervous system;Phenotypic abnormality;All
Reading disorder	HP:0010522	Dyslexia	HP:0010522;HP:0001328;HP:0012759;HP:0012638;HP:0000707;HP:0000118;HP:0000001	Dyslexia;Specific learning disability;Neurodevelopmental abnormality;Abnormality of nervous system physiology;Abnormality of the nervous system;Phenotypic abnormality;All
Dysthymia	HP:0000716	Depressivity	HP:0000716;HP:0031466;HP:0000708;HP:0012638;HP:0000707;HP:0000118;HP:0000001	Depressivity;Impairment in personality functioning;Behavioral abnormality;Abnormality of nervous system physiology;Abnormality of the nervous system;Phenotypic abnormality;All
Cervical dystonia	HP:0000473;HP:0001332	Cervical dystonia;Dystonia	HP:0000473;HP:0011006;HP:0000464;HP:0000152;HP:0000118;HP:0000001;HP:0003011;HP:0011442;HP:0012638;HP:0000707;HP:0012179;HP:0004373;HP:0001332;HP:0100022	Torticollis;Abnormality of the musculature of the neck;Abnormality of the neck;Abnormality of head or neck;Phenotypic abnormality;All;Abnormality of the musculature;Abnormality of central motor function;Abnormality of nervous system physiology;Abnormality of the nervous system;Craniofacial dystonia;Focal dystonia;Dystonia;Abnormality of movement
Dystonia	HP:0001332	Dystonia	HP:0001332;HP:0100022;HP:0012638;HP:0000707;HP:0000118;HP:0000001	Dystonia;Abnormality of movement;Abnormality of nervous system physiology;Abnormality of the nervous system;Phenotypic abnormality;All
Dystonia of extremity	HP:0001332	Dystonia	HP:0001332;HP:0100022;HP:0012638;HP:0000707;HP:0000118;HP:0000001	Dystonia;Abnormality of movement;Abnormality of nervous system physiology;Abnormality of the nervous system;Phenotypic abnormality;All
Dystonia of foot	HP:0001332	Dystonia	HP:0001332;HP:0100022;HP:0012638;HP:0000707;HP:0000118;HP:0000001	Dystonia;Abnormality of movement;Abnormality of nervous system physiology;Abnormality of the nervous system;Phenotypic abnormality;All
Dystonia, unspecified	HP:0001332	Dystonia	HP:0001332;HP:0100022;HP:0012638;HP:0000707;HP:0000118;HP:0000001	Dystonia;Abnormality of movement;Abnormality of nervous system physiology;Abnormality of the nervous system;Phenotypic abnormality;All
Focal dystonia	HP:0004373;HP:0001332	Focal dystonia;Dystonia	HP:0004373;HP:0001332;HP:0100022;HP:0012638;HP:0000707;HP:0000118;HP:0000001	Focal dystonia;Dystonia;Abnormality of movement;Abnormality of nervous system physiology;Abnormality of the nervous system;Phenotypic abnormality;All
Generalized dystonia	HP:0007325;HP:0001332	Generalized dystonia;Dystonia	HP:0007325;HP:0001332;HP:0100022;HP:0012638;HP:0000707;HP:0000118;HP:0000001	Generalized dystonia;Dystonia;Abnormality of movement;Abnormality of nervous system physiology;Abnormality of the nervous system;Phenotypic abnormality;All
Limb dystonia	HP:0002451;HP:0001332	Limb dystonia;Dystonia	HP:0002451;HP:0001332;HP:0100022;HP:0012638;HP:0000707;HP:0000118;HP:0000001	Limb dystonia;Dystonia;Abnormality of movement;Abnormality of nervous system physiology;Abnormality of the nervous system;Phenotypic abnormality;All
Myoclonus dystonia	HP:0001336;HP:0001332	Myoclonus;Dystonia	HP:0001336;HP:0004305;HP:0100022;HP:0012638;HP:0000707;HP:0000118;HP:0000001;HP:0001332	Myoclonus;Involuntary movements;Abnormality of movement;Abnormality of nervous system physiology;Abnormality of the nervous system;Phenotypic abnormality;All;Dystonia
Ocular torticollis	HP:0000473	Torticollis	HP:0000473;HP:0011006;HP:0000464;HP:0000152;HP:0000118;HP:0000001;HP:0003011;HP:0011442;HP:0012638;HP:0000707;HP:0012179;HP:0004373;HP:0001332;HP:0100022	Torticollis;Abnormality of the musculature of the neck;Abnormality of the neck;Abnormality of head or neck;Phenotypic abnormality;All;Abnormality of the musculature;Abnormality of central motor function;Abnormality of nervous system physiology;Abnormality of the nervous system;Craniofacial dystonia;Focal dystonia;Dystonia;Abnormality of movement
Opisthotonus	HP:0002179	Opisthotonus	HP:0002179;HP:0001257;HP:0001276;HP:0002493;HP:0011442;HP:0012638;HP:0000707;HP:0000118;HP:0000001;HP:0003808;HP:0011804;HP:0003011	Opisthotonus;Spasticity;Hypertonia;Upper motor neuron dysfunction;Abnormality of central motor function;Abnormality of nervous system physiology;Abnormality of the nervous system;Phenotypic abnormality;All;Abnormal muscle tone;Abnormality of muscle physiology;Abnormality of the musculature
Paroxysmal dystonia	HP:0002268;HP:0001332	Paroxysmal dystonia;Dystonia	HP:0002268;HP:0001332;HP:0100022;HP:0012638;HP:0000707;HP:0000118;HP:0000001	Paroxysmal dystonia;Dystonia;Abnormality of movement;Abnormality of nervous system physiology;Abnormality of the nervous system;Phenotypic abnormality;All
Segmental dystonia	HP:0001332	Dystonia	HP:0001332;HP:0100022;HP:0012638;HP:0000707;HP:0000118;HP:0000001	Dystonia;Abnormality of movement;Abnormality of nervous system physiology;Abnormality of the nervous system;Phenotypic abnormality;All
Torticollis, ocular	HP:0000473	Torticollis	HP:0000473;HP:0011006;HP:0000464;HP:0000152;HP:0000118;HP:0000001;HP:0003011;HP:0011442;HP:0012638;HP:0000707;HP:0012179;HP:0004373;HP:0001332;HP:0100022	Torticollis;Abnormality of the musculature of the neck;Abnormality of the neck;Abnormality of head or neck;Phenotypic abnormality;All;Abnormality of the musculature;Abnormality of central motor function;Abnormality of nervous system physiology;Abnormality of the nervous system;Craniofacial dystonia;Focal dystonia;Dystonia;Abnormality of movement
Trismus	HP:0000211	Trismus	HP:0000211;HP:0000277;HP:0030791;HP:0011821;HP:0000929;HP:0000234;HP:0000152;HP:0000118;HP:0000001;HP:0009121;HP:0011842;HP:0000924	Trismus;Abnormality of the mandible;Abnormal jaw morphology;Abnormality of facial skeleton;Abnormality of the skull;Abnormality of the head;Abnormality of head or neck;Phenotypic abnormality;All;Abnormal axial skeleton morphology;Abnormality of skeletal morphology;Abnormality of the skeletal system
Abnormal EEG	HP:0002353	EEG abnormality	HP:0002353;HP:0030178;HP:0001311;HP:0012638;HP:0000707;HP:0000118;HP:0000001	EEG abnormality;Abnormality of central nervous system electrophysiology;Abnormal nervous system electrophysiology;Abnormality of nervous system physiology;Abnormality of the nervous system;Phenotypic abnormality;All
Abnormal electroencephalogram	HP:0002353	EEG abnormality	HP:0002353;HP:0030178;HP:0001311;HP:0012638;HP:0000707;HP:0000118;HP:0000001	EEG abnormality;Abnormality of central nervous system electrophysiology;Abnormal nervous system electrophysiology;Abnormality of nervous system physiology;Abnormality of the nervous system;Phenotypic abnormality;All
Abnormal electroencephalogram (EEG)	HP:0002353	EEG abnormality	HP:0002353;HP:0030178;HP:0001311;HP:0012638;HP:0000707;HP:0000118;HP:0000001	EEG abnormality;Abnormality of central nervous system electrophysiology;Abnormal nervous system electrophysiology;Abnormality of nervous system physiology;Abnormality of the nervous system;Phenotypic abnormality;All
Abnormal electroencephalography	HP:0002353	EEG abnormality	HP:0002353;HP:0030178;HP:0001311;HP:0012638;HP:0000707;HP:0000118;HP:0000001	EEG abnormality;Abnormality of central nervous system electrophysiology;Abnormal nervous system electrophysiology;Abnormality of nervous system physiology;Abnormality of the nervous system;Phenotypic abnormality;All
EEG abnormal	HP:0002353	EEG abnormality	HP:0002353;HP:0030178;HP:0001311;HP:0012638;HP:0000707;HP:0000118;HP:0000001	EEG abnormality;Abnormality of central nervous system electrophysiology;Abnormal nervous system electrophysiology;Abnormality of nervous system physiology;Abnormality of the nervous system;Phenotypic abnormality;All
EEG abnormality	HP:0002353	EEG abnormality	HP:0002353;HP:0030178;HP:0001311;HP:0012638;HP:0000707;HP:0000118;HP:0000001	EEG abnormality;Abnormality of central nervous system electrophysiology;Abnormal nervous system electrophysiology;Abnormality of nervous system physiology;Abnormality of the nervous system;Phenotypic abnormality;All
EEG abnormality without seizure	HP:0002353	EEG abnormality	HP:0002353;HP:0030178;HP:0001311;HP:0012638;HP:0000707;HP:0000118;HP:0000001	EEG abnormality;Abnormality of central nervous system electrophysiology;Abnormal nervous system electrophysiology;Abnormality of nervous system physiology;Abnormality of the nervous system;Phenotypic abnormality;All
Electroencephalogram (EEG) abnormality without seizure	HP:0002353	EEG abnormality	HP:0002353;HP:0030178;HP:0001311;HP:0012638;HP:0000707;HP:0000118;HP:0000001	EEG abnormality;Abnormality of central nervous system electrophysiology;Abnormal nervous system electrophysiology;Abnormality of nervous system physiology;Abnormality of the nervous system;Phenotypic abnormality;All
Focal slowing present on electroencephalogram (EEG)	HP:0002353	EEG abnormality	HP:0002353;HP:0030178;HP:0001311;HP:0012638;HP:0000707;HP:0000118;HP:0000001	EEG abnormality;Abnormality of central nervous system electrophysiology;Abnormal nervous system electrophysiology;Abnormality of nervous system physiology;Abnormality of the nervous system;Phenotypic abnormality;All
Generalized spikes present on electroencephalogram (EEG)	HP:0002353	EEG abnormality	HP:0002353;HP:0030178;HP:0001311;HP:0012638;HP:0000707;HP:0000118;HP:0000001	EEG abnormality;Abnormality of central nervous system electrophysiology;Abnormal nervous system electrophysiology;Abnormality of nervous system physiology;Abnormality of the nervous system;Phenotypic abnormality;All
Nonspecific abnormal electroencephalogram (EEG)	HP:0002353	EEG abnormality	HP:0002353;HP:0030178;HP:0001311;HP:0012638;HP:0000707;HP:0000118;HP:0000001	EEG abnormality;Abnormality of central nervous system electrophysiology;Abnormal nervous system electrophysiology;Abnormality of nervous system physiology;Abnormality of the nervous system;Phenotypic abnormality;All
Progressive encephalopathy	HP:0002448;HP:0001298	Progressive encephalopathy;Encephalopathy	HP:0002448;HP:0001298;HP:0012638;HP:0000707;HP:0000118;HP:0000001	Progressive encephalopathy;Encephalopathy;Abnormality of nervous system physiology;Abnormality of the nervous system;Phenotypic abnormality;All
Encephalitis	HP:0002383	Encephalitis	HP:0002383;HP:0011450;HP:0002011;HP:0012639;HP:0000707;HP:0000118;HP:0000001	Encephalitis;CNS infection;Morphological abnormality of the central nervous system;Abnormality of nervous system morphology;Abnormality of the nervous system;Phenotypic abnormality;All
Encephalitis, myelitis, and encephalomyelitis	HP:0002383;HP:0012486	Encephalitis;Myelitis	HP:0002383;HP:0011450;HP:0002011;HP:0012639;HP:0000707;HP:0000118;HP:0000001;HP:0012486;HP:0002143;HP:0012649;HP:0012647;HP:0010978;HP:0002715	Encephalitis;CNS infection;Morphological abnormality of the central nervous system;Abnormality of nervous system morphology;Abnormality of the nervous system;Phenotypic abnormality;All;Myelitis;Abnormality of the spinal cord;Increased inflammatory response;Abnormal inflammatory response;Abnormality of immune system physiology;Abnormality of the immune system
Acute encephalopathy	HP:0006846;HP:0001298	Acute encephalopathy;Encephalopathy	HP:0006846;HP:0001298;HP:0012638;HP:0000707;HP:0000118;HP:0000001	Acute encephalopathy;Encephalopathy;Abnormality of nervous system physiology;Abnormality of the nervous system;Phenotypic abnormality;All
Chronic static encephalopathy	HP:0001298	Encephalopathy	HP:0001298;HP:0012638;HP:0000707;HP:0000118;HP:0000001	Encephalopathy;Abnormality of nervous system physiology;Abnormality of the nervous system;Phenotypic abnormality;All
Drug-induced encephalopathy	HP:0001298	Encephalopathy	HP:0001298;HP:0012638;HP:0000707;HP:0000118;HP:0000001	Encephalopathy;Abnormality of nervous system physiology;Abnormality of the nervous system;Phenotypic abnormality;All
Encephalopathy	HP:0001298	Encephalopathy	HP:0001298;HP:0012638;HP:0000707;HP:0000118;HP:0000001	Encephalopathy;Abnormality of nervous system physiology;Abnormality of the nervous system;Phenotypic abnormality;All
Encephalopathy acute	HP:0001298	Encephalopathy	HP:0001298;HP:0012638;HP:0000707;HP:0000118;HP:0000001	Encephalopathy;Abnormality of nervous system physiology;Abnormality of the nervous system;Phenotypic abnormality;All
Encephalopathy chronic	HP:0001298	Encephalopathy	HP:0001298;HP:0012638;HP:0000707;HP:0000118;HP:0000001	Encephalopathy;Abnormality of nervous system physiology;Abnormality of the nervous system;Phenotypic abnormality;All
Encephalopathy, unspecified	HP:0001298	Encephalopathy	HP:0001298;HP:0012638;HP:0000707;HP:0000118;HP:0000001	Encephalopathy;Abnormality of nervous system physiology;Abnormality of the nervous system;Phenotypic abnormality;All
Other encephalopathy	HP:0001298	Encephalopathy	HP:0001298;HP:0012638;HP:0000707;HP:0000118;HP:0000001	Encephalopathy;Abnormality of nervous system physiology;Abnormality of the nervous system;Phenotypic abnormality;All
Septic encephalopathy	HP:0001298	Encephalopathy	HP:0001298;HP:0012638;HP:0000707;HP:0000118;HP:0000001	Encephalopathy;Abnormality of nervous system physiology;Abnormality of the nervous system;Phenotypic abnormality;All
Static encephalopathy	HP:0001298	Encephalopathy	HP:0001298;HP:0012638;HP:0000707;HP:0000118;HP:0000001	Encephalopathy;Abnormality of nervous system physiology;Abnormality of the nervous system;Phenotypic abnormality;All
Epilepsia partialis continua with intractable epilepsy	HP:0012847	Epilepsia partialis continua	HP:0012847;HP:0002133;HP:0001250;HP:0012638;HP:0000707;HP:0000118;HP:0000001	Epilepsia partialis continua;Status epilepticus;Seizures;Abnormality of nervous system physiology;Abnormality of the nervous system;Phenotypic abnormality;All
Epilepsia partialis continua without intractable epilepsy	HP:0012847	Epilepsia partialis continua	HP:0012847;HP:0002133;HP:0001250;HP:0012638;HP:0000707;HP:0000118;HP:0000001	Epilepsia partialis continua;Status epilepticus;Seizures;Abnormality of nervous system physiology;Abnormality of the nervous system;Phenotypic abnormality;All
Epilepsia partialis continua without mention of intractable epilepsy	HP:0012847	Epilepsia partialis continua	HP:0012847;HP:0002133;HP:0001250;HP:0012638;HP:0000707;HP:0000118;HP:0000001	Epilepsia partialis continua;Status epilepticus;Seizures;Abnormality of nervous system physiology;Abnormality of the nervous system;Phenotypic abnormality;All
Epilepsy	HP:0001250	Epilepsy	HP:0001250;HP:0012638;HP:0000707;HP:0000118;HP:0000001	Seizures;Abnormality of nervous system physiology;Abnormality of the nervous system;Phenotypic abnormality;All
Epilepsy associated with specific stimuli	HP:0001250	Epilepsy	HP:0001250;HP:0012638;HP:0000707;HP:0000118;HP:0000001	Seizures;Abnormality of nervous system physiology;Abnormality of the nervous system;Phenotypic abnormality;All
Epilepsy without status epilepticus	HP:0001250	Epilepsy	HP:0001250;HP:0012638;HP:0000707;HP:0000118;HP:0000001	Seizures;Abnormality of nervous system physiology;Abnormality of the nervous system;Phenotypic abnormality;All
Epilepsy without status epilepticus, not intractable	HP:0001250	Epilepsy	HP:0001250;HP:0012638;HP:0000707;HP:0000118;HP:0000001	Seizures;Abnormality of nervous system physiology;Abnormality of the nervous system;Phenotypic abnormality;All
Epilepsy without status epilepticus, not intractable, unspecified	HP:0001250	Epilepsy	HP:0001250;HP:0012638;HP:0000707;HP:0000118;HP:0000001	Seizures;Abnormality of nervous system physiology;Abnormality of the nervous system;Phenotypic abnormality;All
Epilepsy, nonconvulsive	HP:0001250	Epilepsy	HP:0001250;HP:0012638;HP:0000707;HP:0000118;HP:0000001	Seizures;Abnormality of nervous system physiology;Abnormality of the nervous system;Phenotypic abnormality;All
Epilepsy, unspecified, not intractable, with status epilepticus	HP:0001250	Epilepsy	HP:0001250;HP:0012638;HP:0000707;HP:0000118;HP:0000001	Seizures;Abnormality of nervous system physiology;Abnormality of the nervous system;Phenotypic abnormality;All
Epilepsy, unspecified, not intractable, without status epilepticus	HP:0001250	Epilepsy	HP:0001250;HP:0012638;HP:0000707;HP:0000118;HP:0000001	Seizures;Abnormality of nervous system physiology;Abnormality of the nervous system;Phenotypic abnormality;All
Female-limited epilepsy due to mutation in PCDH19 gene	HP:0001250	Seizures	HP:0001250;HP:0012638;HP:0000707;HP:0000118;HP:0000001	Seizures;Abnormality of nervous system physiology;Abnormality of the nervous system;Phenotypic abnormality;All
Non-refractory epilepsy	HP:0001250	Seizures	HP:0001250;HP:0012638;HP:0000707;HP:0000118;HP:0000001	Seizures;Abnormality of nervous system physiology;Abnormality of the nervous system;Phenotypic abnormality;All
Other epilepsy without status epilepticus, not intractable	HP:0001250	Seizures	HP:0001250;HP:0012638;HP:0000707;HP:0000118;HP:0000001	Seizures;Abnormality of nervous system physiology;Abnormality of the nervous system;Phenotypic abnormality;All
Other epilepsy, not intractable, without status epilepticus	HP:0001250	Seizures	HP:0001250;HP:0012638;HP:0000707;HP:0000118;HP:0000001	Seizures;Abnormality of nervous system physiology;Abnormality of the nervous system;Phenotypic abnormality;All
Other forms of epilepsy and recurrent seizures without mention of intractable epilepsy	HP:0001250	Seizures	HP:0001250;HP:0012638;HP:0000707;HP:0000118;HP:0000001	Seizures;Abnormality of nervous system physiology;Abnormality of the nervous system;Phenotypic abnormality;All
Seizure disorder	HP:0001250	Seizures	HP:0001250;HP:0012638;HP:0000707;HP:0000118;HP:0000001	Seizures;Abnormality of nervous system physiology;Abnormality of the nervous system;Phenotypic abnormality;All
Seizure disorder, primary	HP:0001250	Seizures	HP:0001250;HP:0012638;HP:0000707;HP:0000118;HP:0000001	Seizures;Abnormality of nervous system physiology;Abnormality of the nervous system;Phenotypic abnormality;All
Epilepsy with both generalized and focal features	HP:0001250	Epilepsy	HP:0001250;HP:0012638;HP:0000707;HP:0000118;HP:0000001	Seizures;Abnormality of nervous system physiology;Abnormality of the nervous system;Phenotypic abnormality;All
Intractable epilepsy with both generalized and focal features	HP:0001250	Seizures	HP:0001250;HP:0012638;HP:0000707;HP:0000118;HP:0000001	Seizures;Abnormality of nervous system physiology;Abnormality of the nervous system;Phenotypic abnormality;All
Epilepsy with both generalized and focal features, intractable	HP:0001250	Epilepsy	HP:0001250;HP:0012638;HP:0000707;HP:0000118;HP:0000001	Seizures;Abnormality of nervous system physiology;Abnormality of the nervous system;Phenotypic abnormality;All
Epilepsy with continuous spike wave during slow-wave sleep	HP:0001250	Epilepsy	HP:0001250;HP:0012638;HP:0000707;HP:0000118;HP:0000001	Seizures;Abnormality of nervous system physiology;Abnormality of the nervous system;Phenotypic abnormality;All
Epilepsy with myoclonic-astatic seizures	HP:0001250	Epilepsy	HP:0001250;HP:0012638;HP:0000707;HP:0000118;HP:0000001	Seizures;Abnormality of nervous system physiology;Abnormality of the nervous system;Phenotypic abnormality;All
Myoclonic absence epilepsy	HP:0002123;HP:0001250	Myoclonic seizures;Seizures	HP:0002123;HP:0002197;HP:0001250;HP:0012638;HP:0000707;HP:0000118;HP:0000001	Generalized myoclonic seizures;Generalized seizures;Seizures;Abnormality of nervous system physiology;Abnormality of the nervous system;Phenotypic abnormality;All
Myoclonic absence epilepsy, refractory	HP:0002123;HP:0001250	Myoclonic seizures;Seizures	HP:0002123;HP:0002197;HP:0001250;HP:0012638;HP:0000707;HP:0000118;HP:0000001	Generalized myoclonic seizures;Generalized seizures;Seizures;Abnormality of nervous system physiology;Abnormality of the nervous system;Phenotypic abnormality;All
Myoclonic astatic epilepsy	HP:0002123;HP:0001250	Myoclonic seizures;Seizures	HP:0002123;HP:0002197;HP:0001250;HP:0012638;HP:0000707;HP:0000118;HP:0000001	Generalized myoclonic seizures;Generalized seizures;Seizures;Abnormality of nervous system physiology;Abnormality of the nervous system;Phenotypic abnormality;All
Refractory myoclonic astatic epilepsy	HP:0002123;HP:0001250	Myoclonic seizures;Seizures	HP:0002123;HP:0002197;HP:0001250;HP:0012638;HP:0000707;HP:0000118;HP:0000001	Generalized myoclonic seizures;Generalized seizures;Seizures;Abnormality of nervous system physiology;Abnormality of the nervous system;Phenotypic abnormality;All
Acquired epileptic aphasia	HP:0002381	Aphasia	HP:0002381;HP:0002167;HP:0011446;HP:0012638;HP:0000707;HP:0000118;HP:0000001	Aphasia;Neurological speech impairment;Abnormality of higher mental function;Abnormality of nervous system physiology;Abnormality of the nervous system;Phenotypic abnormality;All
Aphasia with epilepsy	HP:0002381	Aphasia	HP:0002381;HP:0002167;HP:0011446;HP:0012638;HP:0000707;HP:0000118;HP:0000001	Aphasia;Neurological speech impairment;Abnormality of higher mental function;Abnormality of nervous system physiology;Abnormality of the nervous system;Phenotypic abnormality;All
Landau-Kleffner syndrome	HP:0001250;HP:0002381	Epilepsy;Aphasia	HP:0001250;HP:0012638;HP:0000707;HP:0000118;HP:0000001;HP:0002381;HP:0002167;HP:0011446	Seizures;Abnormality of nervous system physiology;Abnormality of the nervous system;Phenotypic abnormality;All;Aphasia;Neurological speech impairment;Abnormality of higher mental function
Epilepsy with intractable epilepsy	HP:0001250	Epilepsy	HP:0001250;HP:0012638;HP:0000707;HP:0000118;HP:0000001	Seizures;Abnormality of nervous system physiology;Abnormality of the nervous system;Phenotypic abnormality;All
Epilepsy with intractable epilepsy, pharmacoresistant	HP:0001250	Epilepsy	HP:0001250;HP:0012638;HP:0000707;HP:0000118;HP:0000001	Seizures;Abnormality of nervous system physiology;Abnormality of the nervous system;Phenotypic abnormality;All
Epilepsy, generalized nonconvulsive, with intractable epilepsy	HP:0001250	Epilepsy	HP:0001250;HP:0012638;HP:0000707;HP:0000118;HP:0000001	Seizures;Abnormality of nervous system physiology;Abnormality of the nervous system;Phenotypic abnormality;All
Epilepsy, unspecified, intractable, with status epilepticus	HP:0001250;HP:0002133	Epilepsy;Status epilepticus	HP:0001250;HP:0012638;HP:0000707;HP:0000118;HP:0000001;HP:0002133	Seizures;Abnormality of nervous system physiology;Abnormality of the nervous system;Phenotypic abnormality;All;Status epilepticus
Epilepsy, unspecified, intractable, without status epilepticus	HP:0001250	Epilepsy	HP:0001250;HP:0012638;HP:0000707;HP:0000118;HP:0000001	Seizures;Abnormality of nervous system physiology;Abnormality of the nervous system;Phenotypic abnormality;All
Intractable epilepsy	HP:0001250	Seizures	HP:0001250;HP:0012638;HP:0000707;HP:0000118;HP:0000001	Seizures;Abnormality of nervous system physiology;Abnormality of the nervous system;Phenotypic abnormality;All
Intractable epilepsy due to external causes without status epilepticus	HP:0001250	Seizures	HP:0001250;HP:0012638;HP:0000707;HP:0000118;HP:0000001	Seizures;Abnormality of nervous system physiology;Abnormality of the nervous system;Phenotypic abnormality;All
Intractable epilepsy with status epilepticus	HP:0002133	Status epilepticus	HP:0002133;HP:0001250;HP:0012638;HP:0000707;HP:0000118;HP:0000001	Status epilepticus;Seizures;Abnormality of nervous system physiology;Abnormality of the nervous system;Phenotypic abnormality;All
Intractable epilepsy with status epilepticus, unspecified epilepsy type	HP:0002133	Status epilepticus	HP:0002133;HP:0001250;HP:0012638;HP:0000707;HP:0000118;HP:0000001	Status epilepticus;Seizures;Abnormality of nervous system physiology;Abnormality of the nervous system;Phenotypic abnormality;All
Intractable epilepsy without status epilepticus	HP:0001250	Seizures	HP:0001250;HP:0012638;HP:0000707;HP:0000118;HP:0000001	Seizures;Abnormality of nervous system physiology;Abnormality of the nervous system;Phenotypic abnormality;All
Intractable seizure disorder	HP:0001250	Seizures	HP:0001250;HP:0012638;HP:0000707;HP:0000118;HP:0000001	Seizures;Abnormality of nervous system physiology;Abnormality of the nervous system;Phenotypic abnormality;All
Intractable seizures	HP:0001250	Seizures	HP:0001250;HP:0012638;HP:0000707;HP:0000118;HP:0000001	Seizures;Abnormality of nervous system physiology;Abnormality of the nervous system;Phenotypic abnormality;All
Other epilepsy, intractable, without status epilepticus	HP:0001250	Seizures	HP:0001250;HP:0012638;HP:0000707;HP:0000118;HP:0000001	Seizures;Abnormality of nervous system physiology;Abnormality of the nervous system;Phenotypic abnormality;All
Other forms of epilepsy and recurrent seizures with intractable epilepsy	HP:0001250	Seizures	HP:0001250;HP:0012638;HP:0000707;HP:0000118;HP:0000001	Seizures;Abnormality of nervous system physiology;Abnormality of the nervous system;Phenotypic abnormality;All
Other intractable epilepsy without status epilepticus	HP:0001250	Seizures	HP:0001250;HP:0012638;HP:0000707;HP:0000118;HP:0000001	Seizures;Abnormality of nervous system physiology;Abnormality of the nervous system;Phenotypic abnormality;All
Refractory epilepsy	HP:0001250	Seizures	HP:0001250;HP:0012638;HP:0000707;HP:0000118;HP:0000001	Seizures;Abnormality of nervous system physiology;Abnormality of the nervous system;Phenotypic abnormality;All
Refractory seizure	HP:0001250	Seizures	HP:0001250;HP:0012638;HP:0000707;HP:0000118;HP:0000001	Seizures;Abnormality of nervous system physiology;Abnormality of the nervous system;Phenotypic abnormality;All
Seizure disorder, intractable	HP:0001250	Seizures	HP:0001250;HP:0012638;HP:0000707;HP:0000118;HP:0000001	Seizures;Abnormality of nervous system physiology;Abnormality of the nervous system;Phenotypic abnormality;All
Tonic-clonic seizures, intractable	HP:0001250	Seizures	HP:0001250;HP:0012638;HP:0000707;HP:0000118;HP:0000001	Seizures;Abnormality of nervous system physiology;Abnormality of the nervous system;Phenotypic abnormality;All
Childhood onset epileptic encephalopathy	HP:0011463;HP:0200134;HP:0001298	Childhood onset;Epileptic encephalopathy;Encephalopathy	HP:0011463;HP:0003674;HP:0012823;HP:0000001;HP:0200134;HP:0001298;HP:0012638;HP:0000707;HP:0000118	Childhood onset;Onset;Clinical modifier;All;Epileptic encephalopathy;Encephalopathy;Abnormality of nervous system physiology;Abnormality of the nervous system;Phenotypic abnormality
Early infantile epileptic encephalopathy	HP:0003593;HP:0200134;HP:0001298	Infantile onset;Epileptic encephalopathy;Encephalopathy	HP:0003593;HP:0003674;HP:0012823;HP:0000001;HP:0200134;HP:0001298;HP:0012638;HP:0000707;HP:0000118	Infantile onset;Onset;Clinical modifier;All;Epileptic encephalopathy;Encephalopathy;Abnormality of nervous system physiology;Abnormality of the nervous system;Phenotypic abnormality
Early infantile epileptic encephalopathy associated with mutation in GRIN2B gene	HP:0003593;HP:0200134;HP:0001298	Infantile onset;Epileptic encephalopathy;Encephalopathy	HP:0003593;HP:0003674;HP:0012823;HP:0000001;HP:0200134;HP:0001298;HP:0012638;HP:0000707;HP:0000118	Infantile onset;Onset;Clinical modifier;All;Epileptic encephalopathy;Encephalopathy;Abnormality of nervous system physiology;Abnormality of the nervous system;Phenotypic abnormality
Early infantile epileptic encephalopathy associated with mutation in KCNB1 gene	HP:0003593;HP:0200134;HP:0001298	Infantile onset;Epileptic encephalopathy;Encephalopathy	HP:0003593;HP:0003674;HP:0012823;HP:0000001;HP:0200134;HP:0001298;HP:0012638;HP:0000707;HP:0000118	Infantile onset;Onset;Clinical modifier;All;Epileptic encephalopathy;Encephalopathy;Abnormality of nervous system physiology;Abnormality of the nervous system;Phenotypic abnormality
Early infantile epileptic encephalopathy associated with mutation in WWOX gene	HP:0003593;HP:0200134;HP:0001298	Infantile onset;Epileptic encephalopathy;Encephalopathy	HP:0003593;HP:0003674;HP:0012823;HP:0000001;HP:0200134;HP:0001298;HP:0012638;HP:0000707;HP:0000118	Infantile onset;Onset;Clinical modifier;All;Epileptic encephalopathy;Encephalopathy;Abnormality of nervous system physiology;Abnormality of the nervous system;Phenotypic abnormality
Early infantile epileptic encephalopathy type 4	HP:0003593;HP:0200134;HP:0001298	Infantile onset;Epileptic encephalopathy;Encephalopathy	HP:0003593;HP:0003674;HP:0012823;HP:0000001;HP:0200134;HP:0001298;HP:0012638;HP:0000707;HP:0000118	Infantile onset;Onset;Clinical modifier;All;Epileptic encephalopathy;Encephalopathy;Abnormality of nervous system physiology;Abnormality of the nervous system;Phenotypic abnormality
Early infantile epileptic encephalopathy with suppression bursts	HP:0003593;HP:0200134;HP:0001298	Infantile onset;Epileptic encephalopathy;Encephalopathy	HP:0003593;HP:0003674;HP:0012823;HP:0000001;HP:0200134;HP:0001298;HP:0012638;HP:0000707;HP:0000118	Infantile onset;Onset;Clinical modifier;All;Epileptic encephalopathy;Encephalopathy;Abnormality of nervous system physiology;Abnormality of the nervous system;Phenotypic abnormality
Early infantile epileptic encephalopathy, non-refractory	HP:0003593;HP:0200134;HP:0001298	Infantile onset;Epileptic encephalopathy;Encephalopathy	HP:0003593;HP:0003674;HP:0012823;HP:0000001;HP:0200134;HP:0001298;HP:0012638;HP:0000707;HP:0000118	Infantile onset;Onset;Clinical modifier;All;Epileptic encephalopathy;Encephalopathy;Abnormality of nervous system physiology;Abnormality of the nervous system;Phenotypic abnormality
Early infantile epileptic encephalopathy, refractory	HP:0003593;HP:0200134;HP:0001298	Infantile onset;Epileptic encephalopathy;Encephalopathy	HP:0003593;HP:0003674;HP:0012823;HP:0000001;HP:0200134;HP:0001298;HP:0012638;HP:0000707;HP:0000118	Infantile onset;Onset;Clinical modifier;All;Epileptic encephalopathy;Encephalopathy;Abnormality of nervous system physiology;Abnormality of the nervous system;Phenotypic abnormality
Epileptic encephalopathy	HP:0200134;HP:0001298	Epileptic encephalopathy;Encephalopathy	HP:0200134;HP:0001298;HP:0012638;HP:0000707;HP:0000118;HP:0000001	Epileptic encephalopathy;Encephalopathy;Abnormality of nervous system physiology;Abnormality of the nervous system;Phenotypic abnormality;All
Ohtahara syndrome	HP:0200134;HP:0001298	Epileptic encephalopathy;Encephalopathy	HP:0200134;HP:0001298;HP:0012638;HP:0000707;HP:0000118;HP:0000001	Epileptic encephalopathy;Encephalopathy;Abnormality of nervous system physiology;Abnormality of the nervous system;Phenotypic abnormality;All
Episodic ataxia	HP:0002131;HP:0001251	Episodic ataxia;Ataxia	HP:0002131;HP:0001251;HP:0001317;HP:0011283;HP:0011282;HP:0012443;HP:0002011;HP:0012639;HP:0000707;HP:0000118;HP:0000001;HP:0011443;HP:0011442;HP:0012638	Episodic ataxia;Ataxia;Abnormality of the cerebellum;Abnormality of the metencephalon;Abnormality of hindbrain morphology;Abnormality of brain morphology;Morphological abnormality of the central nervous system;Abnormality of nervous system morphology;Abnormality of the nervous system;Phenotypic abnormality;All;Abnormality of coordination;Abnormality of central motor function;Abnormality of nervou…
Eyelid myoclonus	HP:0025097;HP:0001336	Eyelid myoclonus;Myoclonus	HP:0025097;HP:0001336;HP:0004305;HP:0100022;HP:0012638;HP:0000707;HP:0000118;HP:0000001	Eyelid myoclonus;Myoclonus;Involuntary movements;Abnormality of movement;Abnormality of nervous system physiology;Abnormality of the nervous system;Phenotypic abnormality;All
Fasciohumeroscapular dystrophy	HP:0003560	Muscular dystrophy	HP:0003560;HP:0011805;HP:0003011;HP:0000118;HP:0000001	Muscular dystrophy;Abnormality of muscle morphology;Abnormality of the musculature;Phenotypic abnormality;All
Fascioscapulohumeral muscular dystrophy	HP:0003560	Muscular dystrophy	HP:0003560;HP:0011805;HP:0003011;HP:0000118;HP:0000001	Muscular dystrophy;Abnormality of muscle morphology;Abnormality of the musculature;Phenotypic abnormality;All
FSHD (facioscapulohumeral muscular dystrophy)	HP:0003560	Muscular dystrophy	HP:0003560;HP:0011805;HP:0003011;HP:0000118;HP:0000001	Muscular dystrophy;Abnormality of muscle morphology;Abnormality of the musculature;Phenotypic abnormality;All
Concern about growth	HP:0001508	Failure to thrive	HP:0001508;HP:0004325;HP:0004323;HP:0001507;HP:0000118;HP:0000001	Failure to thrive;Decreased body weight;Abnormality of body weight;Growth abnormality;Phenotypic abnormality;All
Failure to gain weight in child	HP:0001508	Failure to thrive	HP:0001508;HP:0004325;HP:0004323;HP:0001507;HP:0000118;HP:0000001	Failure to thrive;Decreased body weight;Abnormality of body weight;Growth abnormality;Phenotypic abnormality;All
Failure to thrive (0-17)	HP:0001508	Failure to thrive	HP:0001508;HP:0004325;HP:0004323;HP:0001507;HP:0000118;HP:0000001	Failure to thrive;Decreased body weight;Abnormality of body weight;Growth abnormality;Phenotypic abnormality;All
Failure to thrive (child)	HP:0001508	Failure to thrive	HP:0001508;HP:0004325;HP:0004323;HP:0001507;HP:0000118;HP:0000001	Failure to thrive;Decreased body weight;Abnormality of body weight;Growth abnormality;Phenotypic abnormality;All
Failure to thrive in child	HP:0001508	Failure to thrive	HP:0001508;HP:0004325;HP:0004323;HP:0001507;HP:0000118;HP:0000001	Failure to thrive;Decreased body weight;Abnormality of body weight;Growth abnormality;Phenotypic abnormality;All
Failure to thrive in child or adolescent	HP:0001508	Failure to thrive	HP:0001508;HP:0004325;HP:0004323;HP:0001507;HP:0000118;HP:0000001	Failure to thrive;Decreased body weight;Abnormality of body weight;Growth abnormality;Phenotypic abnormality;All
Failure to thrive in childhood	HP:0001508	Failure to thrive	HP:0001508;HP:0004325;HP:0004323;HP:0001507;HP:0000118;HP:0000001	Failure to thrive;Decreased body weight;Abnormality of body weight;Growth abnormality;Phenotypic abnormality;All
Failure to thrive in infant	HP:0001508	Failure to thrive	HP:0001508;HP:0004325;HP:0004323;HP:0001507;HP:0000118;HP:0000001	Failure to thrive;Decreased body weight;Abnormality of body weight;Growth abnormality;Phenotypic abnormality;All
Failure to thrive in pediatric patient	HP:0001508	Failure to thrive	HP:0001508;HP:0004325;HP:0004323;HP:0001507;HP:0000118;HP:0000001	Failure to thrive;Decreased body weight;Abnormality of body weight;Growth abnormality;Phenotypic abnormality;All
FTT (failure to thrive) in child	HP:0001508	Failure to thrive	HP:0001508;HP:0004325;HP:0004323;HP:0001507;HP:0000118;HP:0000001	Failure to thrive;Decreased body weight;Abnormality of body weight;Growth abnormality;Phenotypic abnormality;All
FTT (failure to thrive) in infant	HP:0001508	Failure to thrive	HP:0001508;HP:0004325;HP:0004323;HP:0001507;HP:0000118;HP:0000001	Failure to thrive;Decreased body weight;Abnormality of body weight;Growth abnormality;Phenotypic abnormality;All
Growth failure	HP:0001510	Growth failure	HP:0001510;HP:0001507;HP:0000118;HP:0000001	Growth delay;Growth abnormality;Phenotypic abnormality;All
Growth failure due to systemic disease	HP:0001510	Growth failure	HP:0001510;HP:0001507;HP:0000118;HP:0000001	Growth delay;Growth abnormality;Phenotypic abnormality;All
Lack of expected normal physiological development	HP:0001508	Failure to thrive	HP:0001508;HP:0004325;HP:0004323;HP:0001507;HP:0000118;HP:0000001	Failure to thrive;Decreased body weight;Abnormality of body weight;Growth abnormality;Phenotypic abnormality;All
Lack of growth	HP:0001508	Failure to thrive	HP:0001508;HP:0004325;HP:0004323;HP:0001507;HP:0000118;HP:0000001	Failure to thrive;Decreased body weight;Abnormality of body weight;Growth abnormality;Phenotypic abnormality;All
Lack of normal physiological development, unspecified	HP:0001508	Failure to thrive	HP:0001508;HP:0004325;HP:0004323;HP:0001507;HP:0000118;HP:0000001	Failure to thrive;Decreased body weight;Abnormality of body weight;Growth abnormality;Phenotypic abnormality;All
Not yet back to birth weight	HP:0001508	Failure to thrive	HP:0001508;HP:0004325;HP:0004323;HP:0001507;HP:0000118;HP:0000001	Failure to thrive;Decreased body weight;Abnormality of body weight;Growth abnormality;Phenotypic abnormality;All
Physical growth delay	HP:0001510	Growth delay	HP:0001510;HP:0001507;HP:0000118;HP:0000001	Growth delay;Growth abnormality;Phenotypic abnormality;All
Poor weight gain (0-17)	HP:0001508;HP:0004324	Faltering weight;Increased body weight	HP:0001508;HP:0004325;HP:0004323;HP:0001507;HP:0000118;HP:0000001;HP:0004324	Failure to thrive;Decreased body weight;Abnormality of body weight;Growth abnormality;Phenotypic abnormality;All;Increased body weight
Poor weight gain in child	HP:0001508;HP:0004324	Faltering weight;Increased body weight	HP:0001508;HP:0004325;HP:0004323;HP:0001507;HP:0000118;HP:0000001;HP:0004324	Failure to thrive;Decreased body weight;Abnormality of body weight;Growth abnormality;Phenotypic abnormality;All;Increased body weight
Poor weight gain in infant	HP:0001508;HP:0004324	Faltering weight;Increased body weight	HP:0001508;HP:0004325;HP:0004323;HP:0001507;HP:0000118;HP:0000001;HP:0004324	Failure to thrive;Decreased body weight;Abnormality of body weight;Growth abnormality;Phenotypic abnormality;All;Increased body weight
Slow height gain	HP:0001508	Failure to thrive	HP:0001508;HP:0004325;HP:0004323;HP:0001507;HP:0000118;HP:0000001	Failure to thrive;Decreased body weight;Abnormality of body weight;Growth abnormality;Phenotypic abnormality;All
Slow weight gain in child	HP:0004324	Increased body weight	HP:0004324;HP:0004323;HP:0001507;HP:0000118;HP:0000001	Increased body weight;Abnormality of body weight;Growth abnormality;Phenotypic abnormality;All
Slow weight gain in pediatric patient	HP:0004324	Increased body weight	HP:0004324;HP:0004323;HP:0001507;HP:0000118;HP:0000001	Increased body weight;Abnormality of body weight;Growth abnormality;Phenotypic abnormality;All
Falling episodes	HP:0002359	Frequent falls	HP:0002359;HP:0002311;HP:0011443;HP:0011442;HP:0012638;HP:0000707;HP:0000118;HP:0000001;HP:0004302;HP:0011804;HP:0003011	Frequent falls;Incoordination;Abnormality of coordination;Abnormality of central motor function;Abnormality of nervous system physiology;Abnormality of the nervous system;Phenotypic abnormality;All;Functional motor deficit;Abnormality of muscle physiology;Abnormality of the musculature
Falls frequently	HP:0002527	Falls	HP:0002527;HP:0001288;HP:0100022;HP:0012638;HP:0000707;HP:0000118;HP:0000001	Falls;Gait disturbance;Abnormality of movement;Abnormality of nervous system physiology;Abnormality of the nervous system;Phenotypic abnormality;All
Frequent falls	HP:0002359;HP:0002527	Frequent falls;Falls	HP:0002359;HP:0002311;HP:0011443;HP:0011442;HP:0012638;HP:0000707;HP:0000118;HP:0000001;HP:0004302;HP:0011804;HP:0003011;HP:0002527;HP:0001288;HP:0100022	Frequent falls;Incoordination;Abnormality of coordination;Abnormality of central motor function;Abnormality of nervous system physiology;Abnormality of the nervous system;Phenotypic abnormality;All;Functional motor deficit;Abnormality of muscle physiology;Abnormality of the musculature;Falls;Gait disturbance;Abnormality of movement
Familial epilepsy	HP:0001250	Seizures	HP:0001250;HP:0012638;HP:0000707;HP:0000118;HP:0000001	Seizures;Abnormality of nervous system physiology;Abnormality of the nervous system;Phenotypic abnormality;All
Familial infantile myoclonic epilepsy	HP:0003593	Infantile onset	HP:0003593;HP:0003674;HP:0012823;HP:0000001	Infantile onset;Onset;Clinical modifier;All
Postviral fatigue syndrome	HP:0012378	Fatigue	HP:0012378;HP:0025142;HP:0000118;HP:0000001	Fatigue;Constitutional symptom;Phenotypic abnormality;All
Atypical febrile seizure	HP:0002373	Febrile seizures	HP:0002373;HP:0001250;HP:0012638;HP:0000707;HP:0000118;HP:0000001	Febrile seizures;Seizures;Abnormality of nervous system physiology;Abnormality of the nervous system;Phenotypic abnormality;All
Complex febrile convulsion	HP:0002373	Febrile seizures	HP:0002373;HP:0001250;HP:0012638;HP:0000707;HP:0000118;HP:0000001	Febrile seizures;Seizures;Abnormality of nervous system physiology;Abnormality of the nervous system;Phenotypic abnormality;All
Complex febrile convulsions	HP:0002373	Febrile seizures	HP:0002373;HP:0001250;HP:0012638;HP:0000707;HP:0000118;HP:0000001	Febrile seizures;Seizures;Abnormality of nervous system physiology;Abnormality of the nervous system;Phenotypic abnormality;All
Complex febrile seizure	HP:0002373	Febrile seizures	HP:0002373;HP:0001250;HP:0012638;HP:0000707;HP:0000118;HP:0000001	Febrile seizures;Seizures;Abnormality of nervous system physiology;Abnormality of the nervous system;Phenotypic abnormality;All
Febrile convulsion	HP:0001250	Seizures	HP:0001250;HP:0012638;HP:0000707;HP:0000118;HP:0000001	Seizures;Abnormality of nervous system physiology;Abnormality of the nervous system;Phenotypic abnormality;All
Febrile convulsions (simple), unspecified	HP:0001250	Seizures	HP:0001250;HP:0012638;HP:0000707;HP:0000118;HP:0000001	Seizures;Abnormality of nervous system physiology;Abnormality of the nervous system;Phenotypic abnormality;All
Febrile seizure	HP:0002373	Febrile seizures	HP:0002373;HP:0001250;HP:0012638;HP:0000707;HP:0000118;HP:0000001	Febrile seizures;Seizures;Abnormality of nervous system physiology;Abnormality of the nervous system;Phenotypic abnormality;All
Febrile seizure, complex	HP:0002373	Febrile seizures	HP:0002373;HP:0001250;HP:0012638;HP:0000707;HP:0000118;HP:0000001	Febrile seizures;Seizures;Abnormality of nervous system physiology;Abnormality of the nervous system;Phenotypic abnormality;All
Febrile seizure, simple	HP:0002373	Febrile seizures	HP:0002373;HP:0001250;HP:0012638;HP:0000707;HP:0000118;HP:0000001	Febrile seizures;Seizures;Abnormality of nervous system physiology;Abnormality of the nervous system;Phenotypic abnormality;All
Febrile seizures	HP:0002373	Febrile seizures	HP:0002373;HP:0001250;HP:0012638;HP:0000707;HP:0000118;HP:0000001	Febrile seizures;Seizures;Abnormality of nervous system physiology;Abnormality of the nervous system;Phenotypic abnormality;All
Seizure, febrile	HP:0001250	Seizures	HP:0001250;HP:0012638;HP:0000707;HP:0000118;HP:0000001	Seizures;Abnormality of nervous system physiology;Abnormality of the nervous system;Phenotypic abnormality;All
Simple febrile convulsions	HP:0002373	Febrile seizures	HP:0002373;HP:0001250;HP:0012638;HP:0000707;HP:0000118;HP:0000001	Febrile seizures;Seizures;Abnormality of nervous system physiology;Abnormality of the nervous system;Phenotypic abnormality;All
Simple febrile seizure	HP:0002373	Febrile seizures	HP:0002373;HP:0001250;HP:0012638;HP:0000707;HP:0000118;HP:0000001	Febrile seizures;Seizures;Abnormality of nervous system physiology;Abnormality of the nervous system;Phenotypic abnormality;All
Febrile seizure with status epilepticus	HP:0002373;HP:0002133	Febrile seizures;Status epilepticus	HP:0002373;HP:0001250;HP:0012638;HP:0000707;HP:0000118;HP:0000001;HP:0002133	Febrile seizures;Seizures;Abnormality of nervous system physiology;Abnormality of the nervous system;Phenotypic abnormality;All;Status epilepticus
Feeding disorder of infancy or early childhood of nonorganic origin	HP:0011463	Childhood onset	HP:0011463;HP:0003674;HP:0012823;HP:0000001	Childhood onset;Onset;Clinical modifier;All
Febrile infection-related epilepsy syndrome	HP:0000707	Abnormality of the nervous system	HP:0000707;HP:0000118;HP:0000001	Abnormality of the nervous system;Phenotypic abnormality;All
Childhood onset fluency disorder	HP:0011463	Childhood onset	HP:0011463;HP:0003674;HP:0012823;HP:0000001	Childhood onset;Onset;Clinical modifier;All
Stutter	HP:0025268	Stuttering	HP:0025268;HP:0002167;HP:0011446;HP:0012638;HP:0000707;HP:0000118;HP:0000001	Stuttering;Neurological speech impairment;Abnormality of higher mental function;Abnormality of nervous system physiology;Abnormality of the nervous system;Phenotypic abnormality;All
Stuttering	HP:0025268	Stuttering	HP:0025268;HP:0002167;HP:0011446;HP:0012638;HP:0000707;HP:0000118;HP:0000001	Stuttering;Neurological speech impairment;Abnormality of higher mental function;Abnormality of nervous system physiology;Abnormality of the nervous system;Phenotypic abnormality;All
Stuttering in preschool years	HP:0025268	Stuttering	HP:0025268;HP:0002167;HP:0011446;HP:0012638;HP:0000707;HP:0000118;HP:0000001	Stuttering;Neurological speech impairment;Abnormality of higher mental function;Abnormality of nervous system physiology;Abnormality of the nervous system;Phenotypic abnormality;All
Epilepsy, focal	HP:0001250	Epilepsy	HP:0001250;HP:0012638;HP:0000707;HP:0000118;HP:0000001	Seizures;Abnormality of nervous system physiology;Abnormality of the nervous system;Phenotypic abnormality;All
Epilepsy, localization-related	HP:0001250	Epilepsy	HP:0001250;HP:0012638;HP:0000707;HP:0000118;HP:0000001	Seizures;Abnormality of nervous system physiology;Abnormality of the nervous system;Phenotypic abnormality;All
Epilepsy, partial	HP:0001250	Epilepsy	HP:0001250;HP:0012638;HP:0000707;HP:0000118;HP:0000001	Seizures;Abnormality of nervous system physiology;Abnormality of the nervous system;Phenotypic abnormality;All
Focal and partial seizures	HP:0007359;HP:0001250	Focal seizures;Seizures	HP:0007359;HP:0001250;HP:0012638;HP:0000707;HP:0000118;HP:0000001	Focal seizures;Seizures;Abnormality of nervous system physiology;Abnormality of the nervous system;Phenotypic abnormality;All
Focal epilepsy	HP:0007359;HP:0001250	Focal seizures;Seizures	HP:0007359;HP:0001250;HP:0012638;HP:0000707;HP:0000118;HP:0000001	Focal seizures;Seizures;Abnormality of nervous system physiology;Abnormality of the nervous system;Phenotypic abnormality;All
Focal motor epilepsy	HP:0007359;HP:0001250	Focal seizures;Seizures	HP:0007359;HP:0001250;HP:0012638;HP:0000707;HP:0000118;HP:0000001	Focal seizures;Seizures;Abnormality of nervous system physiology;Abnormality of the nervous system;Phenotypic abnormality;All
Focal motor seizure	HP:0011153;HP:0001250	Focal motor seizures;Seizures	HP:0011153;HP:0007359;HP:0001250;HP:0012638;HP:0000707;HP:0000118;HP:0000001	Focal motor seizures;Focal seizures;Seizures;Abnormality of nervous system physiology;Abnormality of the nervous system;Phenotypic abnormality;All
Focal seizure	HP:0007359;HP:0001250	Focal seizures;Seizures	HP:0007359;HP:0001250;HP:0012638;HP:0000707;HP:0000118;HP:0000001	Focal seizures;Seizures;Abnormality of nervous system physiology;Abnormality of the nervous system;Phenotypic abnormality;All
Focal seizures	HP:0007359;HP:0001250	Focal seizures;Seizures	HP:0007359;HP:0001250;HP:0012638;HP:0000707;HP:0000118;HP:0000001	Focal seizures;Seizures;Abnormality of nervous system physiology;Abnormality of the nervous system;Phenotypic abnormality;All
Localization-related (focal) (partial) epilepsy and epileptic syndromes with complex partial seizures, without mention of intractable epilepsy	HP:0007359;HP:0001250	Focal seizures;Seizures	HP:0007359;HP:0001250;HP:0012638;HP:0000707;HP:0000118;HP:0000001	Focal seizures;Seizures;Abnormality of nervous system physiology;Abnormality of the nervous system;Phenotypic abnormality;All
Localization-related (focal) (partial) epilepsy and epileptic syndromes with simple partial seizures, without mention of intractable epilepsy	HP:0007359;HP:0001250	Focal seizures;Seizures	HP:0007359;HP:0001250;HP:0012638;HP:0000707;HP:0000118;HP:0000001	Focal seizures;Seizures;Abnormality of nervous system physiology;Abnormality of the nervous system;Phenotypic abnormality;All
Localization-related (focal) (partial) idiopathic epilepsy and epileptic syndromes with seizures of localized onset, not intractable, without status epilepticus	HP:0007359;HP:0001250	Focal seizures;Seizures	HP:0007359;HP:0001250;HP:0012638;HP:0000707;HP:0000118;HP:0000001	Focal seizures;Seizures;Abnormality of nervous system physiology;Abnormality of the nervous system;Phenotypic abnormality;All
Localization-related epilepsy	HP:0007359;HP:0001250	Focal seizures;Seizures	HP:0007359;HP:0001250;HP:0012638;HP:0000707;HP:0000118;HP:0000001	Focal seizures;Seizures;Abnormality of nervous system physiology;Abnormality of the nervous system;Phenotypic abnormality;All
Localization-related focal epilepsy with complex partial seizures	HP:0007359;HP:0001250	Focal seizures;Seizures	HP:0007359;HP:0001250;HP:0012638;HP:0000707;HP:0000118;HP:0000001	Focal seizures;Seizures;Abnormality of nervous system physiology;Abnormality of the nervous system;Phenotypic abnormality;All
Localization-related focal epilepsy with simple partial seizures	HP:0007359;HP:0001250	Focal seizures;Seizures	HP:0007359;HP:0001250;HP:0012638;HP:0000707;HP:0000118;HP:0000001	Focal seizures;Seizures;Abnormality of nervous system physiology;Abnormality of the nervous system;Phenotypic abnormality;All
Localization-related idiopathic epilepsy and epileptic syndromes with seizures of localized onset, not intractable, without status epilepticus	HP:0007359;HP:0001250	Focal seizures;Seizures	HP:0007359;HP:0001250;HP:0012638;HP:0000707;HP:0000118;HP:0000001	Focal seizures;Seizures;Abnormality of nervous system physiology;Abnormality of the nervous system;Phenotypic abnormality;All
Localization-related partial epilepsy with complex partial seizures	HP:0007359;HP:0001250	Focal seizures;Seizures	HP:0007359;HP:0001250;HP:0012638;HP:0000707;HP:0000118;HP:0000001	Focal seizures;Seizures;Abnormality of nervous system physiology;Abnormality of the nervous system;Phenotypic abnormality;All
Localization-related symptomatic epilepsy and epileptic syndromes with complex partial seizures, not intractable, with status epilepticus	HP:0007359;HP:0001250	Focal seizures;Seizures	HP:0007359;HP:0001250;HP:0012638;HP:0000707;HP:0000118;HP:0000001	Focal seizures;Seizures;Abnormality of nervous system physiology;Abnormality of the nervous system;Phenotypic abnormality;All
Localized epilepsy with impairment of consciousness	HP:0007359;HP:0001250	Focal seizures;Seizures	HP:0007359;HP:0001250;HP:0012638;HP:0000707;HP:0000118;HP:0000001	Focal seizures;Seizures;Abnormality of nervous system physiology;Abnormality of the nervous system;Phenotypic abnormality;All
Localz-rltd symptomatic epilepsy w cmplx part sz, notintrac, wo status	HP:0007359;HP:0001250	Focal seizures;Seizures	HP:0007359;HP:0001250;HP:0012638;HP:0000707;HP:0000118;HP:0000001	Focal seizures;Seizures;Abnormality of nervous system physiology;Abnormality of the nervous system;Phenotypic abnormality;All
Localz-rltd symptomatic epilepsy w smpl part sz, nonintract, wo status	HP:0007359;HP:0001250	Focal seizures;Seizures	HP:0007359;HP:0001250;HP:0012638;HP:0000707;HP:0000118;HP:0000001	Focal seizures;Seizures;Abnormality of nervous system physiology;Abnormality of the nervous system;Phenotypic abnormality;All
Occipital lobe epilepsy	HP:0007359;HP:0001250	Focal seizures;Seizures	HP:0007359;HP:0001250;HP:0012638;HP:0000707;HP:0000118;HP:0000001	Focal seizures;Seizures;Abnormality of nervous system physiology;Abnormality of the nervous system;Phenotypic abnormality;All
Partial epilepsy	HP:0007359;HP:0001250	Focal seizures;Seizures	HP:0007359;HP:0001250;HP:0012638;HP:0000707;HP:0000118;HP:0000001	Focal seizures;Seizures;Abnormality of nervous system physiology;Abnormality of the nervous system;Phenotypic abnormality;All
Partial epilepsy without mention of impairment of consciousness	HP:0007359;HP:0001250	Focal seizures;Seizures	HP:0007359;HP:0001250;HP:0012638;HP:0000707;HP:0000118;HP:0000001	Focal seizures;Seizures;Abnormality of nervous system physiology;Abnormality of the nervous system;Phenotypic abnormality;All
Partial idiopathic epilepsy with seizures of localized onset, intractable, without status epilepticus	HP:0007359;HP:0001250	Focal seizures;Seizures	HP:0007359;HP:0001250;HP:0012638;HP:0000707;HP:0000118;HP:0000001	Focal seizures;Seizures;Abnormality of nervous system physiology;Abnormality of the nervous system;Phenotypic abnormality;All
Partial idiopathic epilepsy with seizures of localized onset, not intractable, with status epilepticus	HP:0007359;HP:0001250	Focal seizures;Seizures	HP:0007359;HP:0001250;HP:0012638;HP:0000707;HP:0000118;HP:0000001	Focal seizures;Seizures;Abnormality of nervous system physiology;Abnormality of the nervous system;Phenotypic abnormality;All
Partial idiopathic epilepsy with seizures of localized onset, not intractable, without status epilepticus	HP:0007359;HP:0001250	Focal seizures;Seizures	HP:0007359;HP:0001250;HP:0012638;HP:0000707;HP:0000118;HP:0000001	Focal seizures;Seizures;Abnormality of nervous system physiology;Abnormality of the nervous system;Phenotypic abnormality;All
Partial seizure	HP:0007359;HP:0001250	Focal seizures;Seizures	HP:0007359;HP:0001250;HP:0012638;HP:0000707;HP:0000118;HP:0000001	Focal seizures;Seizures;Abnormality of nervous system physiology;Abnormality of the nervous system;Phenotypic abnormality;All
Partial seizure disorder	HP:0007359;HP:0001250	Focal seizures;Seizures	HP:0007359;HP:0001250;HP:0012638;HP:0000707;HP:0000118;HP:0000001	Focal seizures;Seizures;Abnormality of nervous system physiology;Abnormality of the nervous system;Phenotypic abnormality;All
Partial seizures	HP:0007359;HP:0001250	Focal seizures;Seizures	HP:0007359;HP:0001250;HP:0012638;HP:0000707;HP:0000118;HP:0000001	Focal seizures;Seizures;Abnormality of nervous system physiology;Abnormality of the nervous system;Phenotypic abnormality;All
Partial symptomatic epilepsy with complex partial seizures, not intractable, with status epilepticus	HP:0007359;HP:0001250	Focal seizures;Seizures	HP:0007359;HP:0001250;HP:0012638;HP:0000707;HP:0000118;HP:0000001	Focal seizures;Seizures;Abnormality of nervous system physiology;Abnormality of the nervous system;Phenotypic abnormality;All
Partial symptomatic epilepsy with complex partial seizures, not intractable, without status epilepticus	HP:0007359;HP:0001250	Focal seizures;Seizures	HP:0007359;HP:0001250;HP:0012638;HP:0000707;HP:0000118;HP:0000001	Focal seizures;Seizures;Abnormality of nervous system physiology;Abnormality of the nervous system;Phenotypic abnormality;All
Partial symptomatic epilepsy with simple partial seizures, not intractable, without status epilepticus	HP:0007359;HP:0001250	Focal seizures;Seizures	HP:0007359;HP:0001250;HP:0012638;HP:0000707;HP:0000118;HP:0000001	Focal seizures;Seizures;Abnormality of nervous system physiology;Abnormality of the nervous system;Phenotypic abnormality;All
Seizure disorder, complex partial	HP:0001250	Seizures	HP:0001250;HP:0012638;HP:0000707;HP:0000118;HP:0000001	Seizures;Abnormality of nervous system physiology;Abnormality of the nervous system;Phenotypic abnormality;All
Simple partial seizure with motor dysfunction	HP:0002349;HP:0007359;HP:0001250	Focal seizures without impairment of consciousness or awareness;Focal seizures;Seizures	HP:0002349;HP:0007359;HP:0001250;HP:0012638;HP:0000707;HP:0000118;HP:0000001	Focal seizures without impairment of consciousness or awareness;Focal seizures;Seizures;Abnormality of nervous system physiology;Abnormality of the nervous system;Phenotypic abnormality;All
Simple partial seizures	HP:0007359;HP:0001250	Focal seizures;Seizures	HP:0007359;HP:0001250;HP:0012638;HP:0000707;HP:0000118;HP:0000001	Focal seizures;Seizures;Abnormality of nervous system physiology;Abnormality of the nervous system;Phenotypic abnormality;All
Symptomatic localization-related epilepsy	HP:0007359;HP:0001250	Focal seizures;Seizures	HP:0007359;HP:0001250;HP:0012638;HP:0000707;HP:0000118;HP:0000001	Focal seizures;Seizures;Abnormality of nervous system physiology;Abnormality of the nervous system;Phenotypic abnormality;All
Intractable partial complex seizure disorder	HP:0001250	Seizures	HP:0001250;HP:0012638;HP:0000707;HP:0000118;HP:0000001	Seizures;Abnormality of nervous system physiology;Abnormality of the nervous system;Phenotypic abnormality;All
Localization-related (focal) (partial) epilepsy and epileptic syndromes with complex partial seizures, with intractable epilepsy	HP:0007359;HP:0001250	Focal seizures;Seizures	HP:0007359;HP:0001250;HP:0012638;HP:0000707;HP:0000118;HP:0000001	Focal seizures;Seizures;Abnormality of nervous system physiology;Abnormality of the nervous system;Phenotypic abnormality;All
Localization-related (focal) (partial) epilepsy and epileptic syndromes with simple partial seizures, with intractable epilepsy	HP:0007359;HP:0001250	Focal seizures;Seizures	HP:0007359;HP:0001250;HP:0012638;HP:0000707;HP:0000118;HP:0000001	Focal seizures;Seizures;Abnormality of nervous system physiology;Abnormality of the nervous system;Phenotypic abnormality;All
Localization-related (focal) (partial) idiopathic epilepsy and epileptic syndromes with seizures of localized onset, intractable, without status epilepticus	HP:0007359;HP:0001250	Focal seizures;Seizures	HP:0007359;HP:0001250;HP:0012638;HP:0000707;HP:0000118;HP:0000001	Focal seizures;Seizures;Abnormality of nervous system physiology;Abnormality of the nervous system;Phenotypic abnormality;All
Localization-related (focal) (partial) symptomatic epilepsy and epileptic syndromes with complex partial seizures, intractable, with status epilepticus	HP:0002133	Status epilepticus	HP:0002133;HP:0001250;HP:0012638;HP:0000707;HP:0000118;HP:0000001	Status epilepticus;Seizures;Abnormality of nervous system physiology;Abnormality of the nervous system;Phenotypic abnormality;All
Localization-related (focal) (partial) symptomatic epilepsy and epileptic syndromes with complex partial seizures, intractable, without status epilepticus	HP:0007359;HP:0001250	Focal seizures;Seizures	HP:0007359;HP:0001250;HP:0012638;HP:0000707;HP:0000118;HP:0000001	Focal seizures;Seizures;Abnormality of nervous system physiology;Abnormality of the nervous system;Phenotypic abnormality;All
Localization-related epilepsy with complex partial seizures with intractable epilepsy	HP:0007359;HP:0001250	Focal seizures;Seizures	HP:0007359;HP:0001250;HP:0012638;HP:0000707;HP:0000118;HP:0000001	Focal seizures;Seizures;Abnormality of nervous system physiology;Abnormality of the nervous system;Phenotypic abnormality;All
Localization-related epilepsy, intractable	HP:0007359;HP:0001250	Focal seizures;Seizures	HP:0007359;HP:0001250;HP:0012638;HP:0000707;HP:0000118;HP:0000001	Focal seizures;Seizures;Abnormality of nervous system physiology;Abnormality of the nervous system;Phenotypic abnormality;All
Localization-related focal epilepsy with simple partial seizures with intractable epilepsy	HP:0007359;HP:0001250	Focal seizures;Seizures	HP:0007359;HP:0001250;HP:0012638;HP:0000707;HP:0000118;HP:0000001	Focal seizures;Seizures;Abnormality of nervous system physiology;Abnormality of the nervous system;Phenotypic abnormality;All
Localization-related idiopathic epilepsy and epileptic syndromes with seizures of localized onset, intractable, with status epilepticus	HP:0002133	Status epilepticus	HP:0002133;HP:0001250;HP:0012638;HP:0000707;HP:0000118;HP:0000001	Status epilepticus;Seizures;Abnormality of nervous system physiology;Abnormality of the nervous system;Phenotypic abnormality;All
Localization-related idiopathic epilepsy and epileptic syndromes with seizures of localized onset, intractable, without status epilepticus	HP:0007359;HP:0001250	Focal seizures;Seizures	HP:0007359;HP:0001250;HP:0012638;HP:0000707;HP:0000118;HP:0000001	Focal seizures;Seizures;Abnormality of nervous system physiology;Abnormality of the nervous system;Phenotypic abnormality;All
Localization-related symptomatic epilepsy and epileptic syndromes with complex partial seizures, intractable, with status epilepticus	HP:0002133	Status epilepticus	HP:0002133;HP:0001250;HP:0012638;HP:0000707;HP:0000118;HP:0000001	Status epilepticus;Seizures;Abnormality of nervous system physiology;Abnormality of the nervous system;Phenotypic abnormality;All
Localization-related symptomatic epilepsy and epileptic syndromes with complex partial seizures, intractable, without status epilepticus	HP:0007359;HP:0001250	Focal seizures;Seizures	HP:0007359;HP:0001250;HP:0012638;HP:0000707;HP:0000118;HP:0000001	Focal seizures;Seizures;Abnormality of nervous system physiology;Abnormality of the nervous system;Phenotypic abnormality;All
Localz-related idiop epilep w sz of localz onset, intract, wo status	HP:0007359;HP:0001250	Focal seizures;Seizures	HP:0007359;HP:0001250;HP:0012638;HP:0000707;HP:0000118;HP:0000001	Focal seizures;Seizures;Abnormality of nervous system physiology;Abnormality of the nervous system;Phenotypic abnormality;All
Localz-rltd symptomatic epilepsy w cmplx part sz, intract, wo status	HP:0007359;HP:0001250	Focal seizures;Seizures	HP:0007359;HP:0001250;HP:0012638;HP:0000707;HP:0000118;HP:0000001	Focal seizures;Seizures;Abnormality of nervous system physiology;Abnormality of the nervous system;Phenotypic abnormality;All
Localz-rltd symptomatic epilepsy w smpl part sz, intract, w status	HP:0007359;HP:0001250	Focal seizures;Seizures	HP:0007359;HP:0001250;HP:0012638;HP:0000707;HP:0000118;HP:0000001	Focal seizures;Seizures;Abnormality of nervous system physiology;Abnormality of the nervous system;Phenotypic abnormality;All
Localz-rltd symptomatic epilepsy w smpl part sz, intract, wo status	HP:0007359;HP:0001250	Focal seizures;Seizures	HP:0007359;HP:0001250;HP:0012638;HP:0000707;HP:0000118;HP:0000001	Focal seizures;Seizures;Abnormality of nervous system physiology;Abnormality of the nervous system;Phenotypic abnormality;All
Partial complex seizure disorder with intractable epilepsy	HP:0001250	Seizures	HP:0001250;HP:0012638;HP:0000707;HP:0000118;HP:0000001	Seizures;Abnormality of nervous system physiology;Abnormality of the nervous system;Phenotypic abnormality;All
Partial epilepsy, with intractable epilepsy, pharmacoresistant	HP:0007359;HP:0001250	Focal seizures;Seizures	HP:0007359;HP:0001250;HP:0012638;HP:0000707;HP:0000118;HP:0000001	Focal seizures;Seizures;Abnormality of nervous system physiology;Abnormality of the nervous system;Phenotypic abnormality;All
Partial idiopathic epilepsy with seizures of localized onset, intractable, with status epilepticus	HP:0002133	Status epilepticus	HP:0002133;HP:0001250;HP:0012638;HP:0000707;HP:0000118;HP:0000001	Status epilepticus;Seizures;Abnormality of nervous system physiology;Abnormality of the nervous system;Phenotypic abnormality;All
Partial symptomatic epilepsy with complex partial seizures, intractable, with status epilepticus	HP:0002133	Status epilepticus	HP:0002133;HP:0001250;HP:0012638;HP:0000707;HP:0000118;HP:0000001	Status epilepticus;Seizures;Abnormality of nervous system physiology;Abnormality of the nervous system;Phenotypic abnormality;All
Partial symptomatic epilepsy with complex partial seizures, intractable, without status epilepticus	HP:0007359;HP:0001250	Focal seizures;Seizures	HP:0007359;HP:0001250;HP:0012638;HP:0000707;HP:0000118;HP:0000001	Focal seizures;Seizures;Abnormality of nervous system physiology;Abnormality of the nervous system;Phenotypic abnormality;All
Partial symptomatic epilepsy with simple partial seizures, intractable, with status epilepticus	HP:0002133	Status epilepticus	HP:0002133;HP:0001250;HP:0012638;HP:0000707;HP:0000118;HP:0000001	Status epilepticus;Seizures;Abnormality of nervous system physiology;Abnormality of the nervous system;Phenotypic abnormality;All
Partial symptomatic epilepsy with simple partial seizures, intractable, without status epilepticus	HP:0007359;HP:0001250	Focal seizures;Seizures	HP:0007359;HP:0001250;HP:0012638;HP:0000707;HP:0000118;HP:0000001	Focal seizures;Seizures;Abnormality of nervous system physiology;Abnormality of the nervous system;Phenotypic abnormality;All
Seizure disorder, complex partial, with intractable epilepsy	HP:0001250	Seizures	HP:0001250;HP:0012638;HP:0000707;HP:0000118;HP:0000001	Seizures;Abnormality of nervous system physiology;Abnormality of the nervous system;Phenotypic abnormality;All
Symptomatic localization-related epilepsy, intractable	HP:0007359;HP:0001250	Focal seizures;Seizures	HP:0007359;HP:0001250;HP:0012638;HP:0000707;HP:0000118;HP:0000001	Focal seizures;Seizures;Abnormality of nervous system physiology;Abnormality of the nervous system;Phenotypic abnormality;All
Complex partial epilepsy	HP:0001250	Seizures	HP:0001250;HP:0012638;HP:0000707;HP:0000118;HP:0000001	Seizures;Abnormality of nervous system physiology;Abnormality of the nervous system;Phenotypic abnormality;All
Complex partial epilepsy with generalization	HP:0001250	Seizures	HP:0001250;HP:0012638;HP:0000707;HP:0000118;HP:0000001	Seizures;Abnormality of nervous system physiology;Abnormality of the nervous system;Phenotypic abnormality;All
Complex partial epileptic seizure	HP:0001250	Seizures	HP:0001250;HP:0012638;HP:0000707;HP:0000118;HP:0000001	Seizures;Abnormality of nervous system physiology;Abnormality of the nervous system;Phenotypic abnormality;All
Complex partial seizure	HP:0002384;HP:0007359;HP:0001250	Complex partial seizures;Focal seizures;Seizures	HP:0002384;HP:0007359;HP:0001250;HP:0012638;HP:0000707;HP:0000118;HP:0000001;HP:0011146	Focal seizures with impairment of consciousness or awareness;Focal seizures;Seizures;Abnormality of nervous system physiology;Abnormality of the nervous system;Phenotypic abnormality;All;Dialeptic seizures
Complex partial seizure disorder	HP:0002384;HP:0007359;HP:0001250	Complex partial seizures;Focal seizures;Seizures	HP:0002384;HP:0007359;HP:0001250;HP:0012638;HP:0000707;HP:0000118;HP:0000001;HP:0011146	Focal seizures with impairment of consciousness or awareness;Focal seizures;Seizures;Abnormality of nervous system physiology;Abnormality of the nervous system;Phenotypic abnormality;All;Dialeptic seizures
Complex partial seizure with impairment of consciousness	HP:0002384;HP:0007359;HP:0001250	Complex partial seizures;Focal seizures;Seizures	HP:0002384;HP:0007359;HP:0001250;HP:0012638;HP:0000707;HP:0000118;HP:0000001;HP:0011146	Focal seizures with impairment of consciousness or awareness;Focal seizures;Seizures;Abnormality of nervous system physiology;Abnormality of the nervous system;Phenotypic abnormality;All;Dialeptic seizures
Complex partial seizures	HP:0001250	Seizures	HP:0001250;HP:0012638;HP:0000707;HP:0000118;HP:0000001	Seizures;Abnormality of nervous system physiology;Abnormality of the nervous system;Phenotypic abnormality;All
Complex partial seizures with consciousness impaired	HP:0001250	Seizures	HP:0001250;HP:0012638;HP:0000707;HP:0000118;HP:0000001	Seizures;Abnormality of nervous system physiology;Abnormality of the nervous system;Phenotypic abnormality;All
Cryptogenic partial complex epilepsy	HP:0001250	Seizures	HP:0001250;HP:0012638;HP:0000707;HP:0000118;HP:0000001	Seizures;Abnormality of nervous system physiology;Abnormality of the nervous system;Phenotypic abnormality;All
Epilepsy with partial complex seizures	HP:0001250	Epilepsy	HP:0001250;HP:0012638;HP:0000707;HP:0000118;HP:0000001	Seizures;Abnormality of nervous system physiology;Abnormality of the nervous system;Phenotypic abnormality;All
Focal epilepsy with impairment of consciousness	HP:0001250	Seizures	HP:0001250;HP:0012638;HP:0000707;HP:0000118;HP:0000001	Seizures;Abnormality of nervous system physiology;Abnormality of the nervous system;Phenotypic abnormality;All
Partial epilepsy with impairment of consciousness	HP:0001250	Seizures	HP:0001250;HP:0012638;HP:0000707;HP:0000118;HP:0000001	Seizures;Abnormality of nervous system physiology;Abnormality of the nervous system;Phenotypic abnormality;All
Partial epilepsy with impairment of consciousness, not intractable	HP:0001250	Seizures	HP:0001250;HP:0012638;HP:0000707;HP:0000118;HP:0000001	Seizures;Abnormality of nervous system physiology;Abnormality of the nervous system;Phenotypic abnormality;All
Partial seizures of temporal lobe with impairment of consciousness	HP:0001250	Seizures	HP:0001250;HP:0012638;HP:0000707;HP:0000118;HP:0000001	Seizures;Abnormality of nervous system physiology;Abnormality of the nervous system;Phenotypic abnormality;All
Complex partial seizures evolving to generalized tonic-clonic seizures	HP:0001250	Seizures	HP:0001250;HP:0012638;HP:0000707;HP:0000118;HP:0000001	Seizures;Abnormality of nervous system physiology;Abnormality of the nervous system;Phenotypic abnormality;All
Complex partial epilepsy, intractable	HP:0001250	Seizures	HP:0001250;HP:0012638;HP:0000707;HP:0000118;HP:0000001	Seizures;Abnormality of nervous system physiology;Abnormality of the nervous system;Phenotypic abnormality;All
Epilepsy with altered consciousness with intractable epilepsy	HP:0001250	Epilepsy	HP:0001250;HP:0012638;HP:0000707;HP:0000118;HP:0000001	Seizures;Abnormality of nervous system physiology;Abnormality of the nervous system;Phenotypic abnormality;All
Focal epilepsy with impairment of consciousness, intractable	HP:0001250	Seizures	HP:0001250;HP:0012638;HP:0000707;HP:0000118;HP:0000001	Seizures;Abnormality of nervous system physiology;Abnormality of the nervous system;Phenotypic abnormality;All
Partial epilepsy with impairment of consciousness, intractable	HP:0001250	Seizures	HP:0001250;HP:0012638;HP:0000707;HP:0000118;HP:0000001	Seizures;Abnormality of nervous system physiology;Abnormality of the nervous system;Phenotypic abnormality;All
Partial epilepsy with impairment of consciousness, intractable, poorly controlled	HP:0001250	Seizures	HP:0001250;HP:0012638;HP:0000707;HP:0000118;HP:0000001	Seizures;Abnormality of nervous system physiology;Abnormality of the nervous system;Phenotypic abnormality;All
Partial epilepsy with intractable epilepsy	HP:0001250	Seizures	HP:0001250;HP:0012638;HP:0000707;HP:0000118;HP:0000001	Seizures;Abnormality of nervous system physiology;Abnormality of the nervous system;Phenotypic abnormality;All
Abnormal neurological exam	HP:0011442	Abnormality of central motor function	HP:0011442;HP:0012638;HP:0000707;HP:0000118;HP:0000001	Abnormality of central motor function;Abnormality of nervous system physiology;Abnormality of the nervous system;Phenotypic abnormality;All
Abnormal posture	HP:0001290	Generalized hypotonia	HP:0001290;HP:0001252;HP:0003808;HP:0011804;HP:0003011;HP:0000118;HP:0000001	Generalized hypotonia;Muscular hypotonia;Abnormal muscle tone;Abnormality of muscle physiology;Abnormality of the musculature;Phenotypic abnormality;All
Abnormal reflex	HP:0001347	Hyperreflexia	HP:0001347;HP:0002493;HP:0011442;HP:0012638;HP:0000707;HP:0000118;HP:0000001	Hyperreflexia;Upper motor neuron dysfunction;Abnormality of central motor function;Abnormality of nervous system physiology;Abnormality of the nervous system;Phenotypic abnormality;All
Anosmia	HP:0000458	Anosmia	HP:0000458;HP:0004408;HP:0000366;HP:0000271;HP:0000234;HP:0000152;HP:0000118;HP:0000001;HP:0012638;HP:0000707	Anosmia;Abnormality of the sense of smell;Abnormality of the nose;Abnormality of the face;Abnormality of the head;Abnormality of head or neck;Phenotypic abnormality;All;Abnormality of nervous system physiology;Abnormality of the nervous system
Areflexia	HP:0001284	Areflexia	HP:0001284;HP:0001315;HP:0012638;HP:0000707;HP:0000118;HP:0000001	Areflexia;Reduced tendon reflexes;Abnormality of nervous system physiology;Abnormality of the nervous system;Phenotypic abnormality;All
Brain disorder	HP:0000707	Abnormality of the nervous system	HP:0000707;HP:0000118;HP:0000001	Abnormality of the nervous system;Phenotypic abnormality;All
Brisk deep tendon reflexes	HP:0006801	Hyperactive deep tendon reflexes	HP:0006801;HP:0001347;HP:0002493;HP:0011442;HP:0012638;HP:0000707;HP:0000118;HP:0000001	Hyperactive deep tendon reflexes;Hyperreflexia;Upper motor neuron dysfunction;Abnormality of central motor function;Abnormality of nervous system physiology;Abnormality of the nervous system;Phenotypic abnormality;All
Cerebellar dysmetria	HP:0001310	Dysmetria	HP:0001310;HP:0001251;HP:0001317;HP:0011283;HP:0011282;HP:0012443;HP:0002011;HP:0012639;HP:0000707;HP:0000118;HP:0000001;HP:0011443;HP:0011442;HP:0012638	Dysmetria;Ataxia;Abnormality of the cerebellum;Abnormality of the metencephalon;Abnormality of hindbrain morphology;Abnormality of brain morphology;Morphological abnormality of the central nervous system;Abnormality of nervous system morphology;Abnormality of the nervous system;Phenotypic abnormality;All;Abnormality of coordination;Abnormality of central motor function;Abnormality of nervous syst…
Clonus	HP:0002169	Clonus	HP:0002169;HP:0001347;HP:0002493;HP:0011442;HP:0012638;HP:0000707;HP:0000118;HP:0000001;HP:0004305;HP:0100022	Clonus;Hyperreflexia;Upper motor neuron dysfunction;Abnormality of central motor function;Abnormality of nervous system physiology;Abnormality of the nervous system;Phenotypic abnormality;All;Involuntary movements;Abnormality of movement
Clumsiness	HP:0002312	Clumsiness	HP:0002312;HP:0002311;HP:0011443;HP:0011442;HP:0012638;HP:0000707;HP:0000118;HP:0000001	Clumsiness;Incoordination;Abnormality of coordination;Abnormality of central motor function;Abnormality of nervous system physiology;Abnormality of the nervous system;Phenotypic abnormality;All
Cranial nerve VII palsy	HP:0010628	Facial palsy	HP:0010628;HP:0001324;HP:0011804;HP:0003011;HP:0000118;HP:0000001;HP:0006824;HP:0001291;HP:0000759;HP:0012639;HP:0000707;HP:0010827;HP:0030319;HP:0000301;HP:0011799;HP:0000271;HP:0000234;HP:0000152	Facial palsy;Muscle weakness;Abnormality of muscle physiology;Abnormality of the musculature;Phenotypic abnormality;All;Cranial nerve paralysis;Abnormality of the cranial nerves;Abnormal peripheral nervous system morphology;Abnormality of nervous system morphology;Abnormality of the nervous system;Abnormality of the seventh cranial nerve;Weakness of facial musculature;Abnormality of facial muscul…
Decreased functional mobility	HP:0002374	Diminished movement	HP:0002374;HP:0100022;HP:0012638;HP:0000707;HP:0000118;HP:0000001	Diminished movement;Abnormality of movement;Abnormality of nervous system physiology;Abnormality of the nervous system;Phenotypic abnormality;All
Decreased muscle function	HP:0001290	Generalized hypotonia	HP:0001290;HP:0001252;HP:0003808;HP:0011804;HP:0003011;HP:0000118;HP:0000001	Generalized hypotonia;Muscular hypotonia;Abnormal muscle tone;Abnormality of muscle physiology;Abnormality of the musculature;Phenotypic abnormality;All
Diminished reflexes on examination	HP:0001265	Hyporeflexia	HP:0001265;HP:0001315;HP:0012638;HP:0000707;HP:0000118;HP:0000001	Hyporeflexia;Reduced tendon reflexes;Abnormality of nervous system physiology;Abnormality of the nervous system;Phenotypic abnormality;All
Disorder of left facial nerve	HP:0010628	Facial palsy	HP:0010628;HP:0001324;HP:0011804;HP:0003011;HP:0000118;HP:0000001;HP:0006824;HP:0001291;HP:0000759;HP:0012639;HP:0000707;HP:0010827;HP:0030319;HP:0000301;HP:0011799;HP:0000271;HP:0000234;HP:0000152	Facial palsy;Muscle weakness;Abnormality of muscle physiology;Abnormality of the musculature;Phenotypic abnormality;All;Cranial nerve paralysis;Abnormality of the cranial nerves;Abnormal peripheral nervous system morphology;Abnormality of nervous system morphology;Abnormality of the nervous system;Abnormality of the seventh cranial nerve;Weakness of facial musculature;Abnormality of facial muscul…
Facial droop	HP:0010628	Facial palsy	HP:0010628;HP:0001324;HP:0011804;HP:0003011;HP:0000118;HP:0000001;HP:0006824;HP:0001291;HP:0000759;HP:0012639;HP:0000707;HP:0010827;HP:0030319;HP:0000301;HP:0011799;HP:0000271;HP:0000234;HP:0000152	Facial palsy;Muscle weakness;Abnormality of muscle physiology;Abnormality of the musculature;Phenotypic abnormality;All;Cranial nerve paralysis;Abnormality of the cranial nerves;Abnormal peripheral nervous system morphology;Abnormality of nervous system morphology;Abnormality of the nervous system;Abnormality of the seventh cranial nerve;Weakness of facial musculature;Abnormality of facial muscul…
Facial nerve palsy	HP:0010628	Facial palsy	HP:0010628;HP:0001324;HP:0011804;HP:0003011;HP:0000118;HP:0000001;HP:0006824;HP:0001291;HP:0000759;HP:0012639;HP:0000707;HP:0010827;HP:0030319;HP:0000301;HP:0011799;HP:0000271;HP:0000234;HP:0000152	Facial palsy;Muscle weakness;Abnormality of muscle physiology;Abnormality of the musculature;Phenotypic abnormality;All;Cranial nerve paralysis;Abnormality of the cranial nerves;Abnormal peripheral nervous system morphology;Abnormality of nervous system morphology;Abnormality of the nervous system;Abnormality of the seventh cranial nerve;Weakness of facial musculature;Abnormality of facial muscul…
Facial palsy	HP:0010628	Facial palsy	HP:0010628;HP:0001324;HP:0011804;HP:0003011;HP:0000118;HP:0000001;HP:0006824;HP:0001291;HP:0000759;HP:0012639;HP:0000707;HP:0010827;HP:0030319;HP:0000301;HP:0011799;HP:0000271;HP:0000234;HP:0000152	Facial palsy;Muscle weakness;Abnormality of muscle physiology;Abnormality of the musculature;Phenotypic abnormality;All;Cranial nerve paralysis;Abnormality of the cranial nerves;Abnormal peripheral nervous system morphology;Abnormality of nervous system morphology;Abnormality of the nervous system;Abnormality of the seventh cranial nerve;Weakness of facial musculature;Abnormality of facial muscul…
Facial twitching	HP:0010546	Twitching	HP:0010546;HP:0100022;HP:0012638;HP:0000707;HP:0000118;HP:0000001	Muscle fibrillation;Abnormality of movement;Abnormality of nervous system physiology;Abnormality of the nervous system;Phenotypic abnormality;All
Facial weakness	HP:0007209;HP:0010628;HP:0030319	Weakness of facial musculature;Weakness of facial musculature;Weakness of facial musculature	HP:0007209;HP:0001293;HP:0001291;HP:0000759;HP:0012639;HP:0000707;HP:0000118;HP:0000001;HP:0003470;HP:0011442;HP:0012638;HP:0030319;HP:0000301;HP:0003011;HP:0011799;HP:0000271;HP:0000234;HP:0000152;HP:0010628;HP:0001324;HP:0011804;HP:0006824;HP:0010827	Facial paralysis;Cranial nerve compression;Abnormality of the cranial nerves;Abnormal peripheral nervous system morphology;Abnormality of nervous system morphology;Abnormality of the nervous system;Phenotypic abnormality;All;Paralysis;Abnormality of central motor function;Abnormality of nervous system physiology;Weakness of facial musculature;Abnormality of facial musculature;Abnormality of the m…
Hypoactive gag reflex	HP:0001265	Hyporeflexia	HP:0001265;HP:0001315;HP:0012638;HP:0000707;HP:0000118;HP:0000001	Hyporeflexia;Reduced tendon reflexes;Abnormality of nervous system physiology;Abnormality of the nervous system;Phenotypic abnormality;All
Hyposmia	HP:0004409	Hyposmia	HP:0004409;HP:0004408;HP:0000366;HP:0000271;HP:0000234;HP:0000152;HP:0000118;HP:0000001;HP:0012638;HP:0000707	Hyposmia;Abnormality of the sense of smell;Abnormality of the nose;Abnormality of the face;Abnormality of the head;Abnormality of head or neck;Phenotypic abnormality;All;Abnormality of nervous system physiology;Abnormality of the nervous system
Increasing head circumference	HP:0040194	Increased head circumference	HP:0040194;HP:0000240;HP:0000929;HP:0000234;HP:0000152;HP:0000118;HP:0000001;HP:0009121;HP:0011842;HP:0000924	Increased head circumference;Abnormality of skull size;Abnormality of the skull;Abnormality of the head;Abnormality of head or neck;Phenotypic abnormality;All;Abnormal axial skeleton morphology;Abnormality of skeletal morphology;Abnormality of the skeletal system
Muscle twitch	HP:0002380	Fasciculations	HP:0002380;HP:0004305;HP:0100022;HP:0012638;HP:0000707;HP:0000118;HP:0000001	Fasciculations;Involuntary movements;Abnormality of movement;Abnormality of nervous system physiology;Abnormality of the nervous system;Phenotypic abnormality;All
Muscle twitching	HP:0010546	Twitching	HP:0010546;HP:0100022;HP:0012638;HP:0000707;HP:0000118;HP:0000001	Muscle fibrillation;Abnormality of movement;Abnormality of nervous system physiology;Abnormality of the nervous system;Phenotypic abnormality;All
Muscular deconditioning	HP:0003202	Skeletal muscle atrophy	HP:0003202;HP:0030236;HP:0011805;HP:0003011;HP:0000118;HP:0000001;HP:0040290	Skeletal muscle atrophy;Abnormality of muscle size;Abnormality of muscle morphology;Abnormality of the musculature;Phenotypic abnormality;All;Abnormality of skeletal muscles
Neurologic abnormality	HP:0011442	Abnormality of central motor function	HP:0011442;HP:0012638;HP:0000707;HP:0000118;HP:0000001	Abnormality of central motor function;Abnormality of nervous system physiology;Abnormality of the nervous system;Phenotypic abnormality;All
Right hand weakness	HP:0030237	Hand muscle weakness	HP:0030237;HP:0001421;HP:0001155;HP:0002817;HP:0040064;HP:0000118;HP:0000001;HP:0001446;HP:0009127;HP:0003011	Hand muscle weakness;Abnormality of the musculature of the hand;Abnormality of the hand;Abnormality of the upper limb;Abnormality of limbs;Phenotypic abnormality;All;Abnormality of the musculature of the upper limbs;Abnormality of the musculature of the limbs;Abnormality of the musculature
Sundowning	HP:0001289	Confusion	HP:0001289;HP:0004372;HP:0011446;HP:0012638;HP:0000707;HP:0000118;HP:0000001	Confusion;Reduced consciousness/confusion;Abnormality of higher mental function;Abnormality of nervous system physiology;Abnormality of the nervous system;Phenotypic abnormality;All
Upper extremity weakness	HP:0003484	Upper limb muscle weakness	HP:0003484;HP:0003690;HP:0001324;HP:0011804;HP:0003011;HP:0000118;HP:0000001;HP:0009127;HP:0040064	Upper limb muscle weakness;Limb muscle weakness;Muscle weakness;Abnormality of muscle physiology;Abnormality of the musculature;Phenotypic abnormality;All;Abnormality of the musculature of the limbs;Abnormality of limbs
Weakness of both arms	HP:0003484	Upper limb muscle weakness	HP:0003484;HP:0003690;HP:0001324;HP:0011804;HP:0003011;HP:0000118;HP:0000001;HP:0009127;HP:0040064	Upper limb muscle weakness;Limb muscle weakness;Muscle weakness;Abnormality of muscle physiology;Abnormality of the musculature;Phenotypic abnormality;All;Abnormality of the musculature of the limbs;Abnormality of limbs
Weakness of both lower extremities	HP:0007340	Lower limb muscle weakness	HP:0007340;HP:0003690;HP:0001324;HP:0011804;HP:0003011;HP:0000118;HP:0000001;HP:0009127;HP:0040064	Lower limb muscle weakness;Limb muscle weakness;Muscle weakness;Abnormality of muscle physiology;Abnormality of the musculature;Phenotypic abnormality;All;Abnormality of the musculature of the limbs;Abnormality of limbs
Weakness of hand	HP:0030237	Hand muscle weakness	HP:0030237;HP:0001421;HP:0001155;HP:0002817;HP:0040064;HP:0000118;HP:0000001;HP:0001446;HP:0009127;HP:0003011	Hand muscle weakness;Abnormality of the musculature of the hand;Abnormality of the hand;Abnormality of the upper limb;Abnormality of limbs;Phenotypic abnormality;All;Abnormality of the musculature of the upper limbs;Abnormality of the musculature of the limbs;Abnormality of the musculature
Weakness of right arm	HP:0003484	Upper limb muscle weakness	HP:0003484;HP:0003690;HP:0001324;HP:0011804;HP:0003011;HP:0000118;HP:0000001;HP:0009127;HP:0040064	Upper limb muscle weakness;Limb muscle weakness;Muscle weakness;Abnormality of muscle physiology;Abnormality of the musculature;Phenotypic abnormality;All;Abnormality of the musculature of the limbs;Abnormality of limbs
Weakness, facial	HP:0010628	Facial palsy	HP:0010628;HP:0001324;HP:0011804;HP:0003011;HP:0000118;HP:0000001;HP:0006824;HP:0001291;HP:0000759;HP:0012639;HP:0000707;HP:0010827;HP:0030319;HP:0000301;HP:0011799;HP:0000271;HP:0000234;HP:0000152	Facial palsy;Muscle weakness;Abnormality of muscle physiology;Abnormality of the musculature;Phenotypic abnormality;All;Cranial nerve paralysis;Abnormality of the cranial nerves;Abnormal peripheral nervous system morphology;Abnormality of nervous system morphology;Abnormality of the nervous system;Abnormality of the seventh cranial nerve;Weakness of facial musculature;Abnormality of facial muscul…
Partial epilepsy originating in frontal lobe	HP:0007359;HP:0001250	Focal seizures;Seizures	HP:0007359;HP:0001250;HP:0012638;HP:0000707;HP:0000118;HP:0000001	Focal seizures;Seizures;Abnormality of nervous system physiology;Abnormality of the nervous system;Phenotypic abnormality;All
Abnormal gait	HP:0001288	Gait disturbance	HP:0001288;HP:0100022;HP:0012638;HP:0000707;HP:0000118;HP:0000001	Gait disturbance;Abnormality of movement;Abnormality of nervous system physiology;Abnormality of the nervous system;Phenotypic abnormality;All
Abnormality of gait	HP:0001288	Gait disturbance	HP:0001288;HP:0100022;HP:0012638;HP:0000707;HP:0000118;HP:0000001	Gait disturbance;Abnormality of movement;Abnormality of nervous system physiology;Abnormality of the nervous system;Phenotypic abnormality;All
Abnormality of gait and mobility	HP:0001288	Gait disturbance	HP:0001288;HP:0100022;HP:0012638;HP:0000707;HP:0000118;HP:0000001	Gait disturbance;Abnormality of movement;Abnormality of nervous system physiology;Abnormality of the nervous system;Phenotypic abnormality;All
Abnormality of gait due to impairment of balance	HP:0001288	Gait disturbance	HP:0001288;HP:0100022;HP:0012638;HP:0000707;HP:0000118;HP:0000001	Gait disturbance;Abnormality of movement;Abnormality of nervous system physiology;Abnormality of the nervous system;Phenotypic abnormality;All
Altered gait	HP:0001288	Gait disturbance	HP:0001288;HP:0100022;HP:0012638;HP:0000707;HP:0000118;HP:0000001	Gait disturbance;Abnormality of movement;Abnormality of nervous system physiology;Abnormality of the nervous system;Phenotypic abnormality;All
Apraxic gait	HP:0001288	Gait disturbance	HP:0001288;HP:0100022;HP:0012638;HP:0000707;HP:0000118;HP:0000001	Gait disturbance;Abnormality of movement;Abnormality of nervous system physiology;Abnormality of the nervous system;Phenotypic abnormality;All
Ataxic gait	HP:0002066;HP:0001288	Gait ataxia;Gait disturbance	HP:0002066;HP:0001251;HP:0001317;HP:0011283;HP:0011282;HP:0012443;HP:0002011;HP:0012639;HP:0000707;HP:0000118;HP:0000001;HP:0011443;HP:0011442;HP:0012638;HP:0001288;HP:0100022	Gait ataxia;Ataxia;Abnormality of the cerebellum;Abnormality of the metencephalon;Abnormality of hindbrain morphology;Abnormality of brain morphology;Morphological abnormality of the central nervous system;Abnormality of nervous system morphology;Abnormality of the nervous system;Phenotypic abnormality;All;Abnormality of coordination;Abnormality of central motor function;Abnormality of nervous sy…
Crouched gait	HP:0001288	Gait disturbance	HP:0001288;HP:0100022;HP:0012638;HP:0000707;HP:0000118;HP:0000001	Gait disturbance;Abnormality of movement;Abnormality of nervous system physiology;Abnormality of the nervous system;Phenotypic abnormality;All
Does not initiate walking	HP:0001288	Gait disturbance	HP:0001288;HP:0100022;HP:0012638;HP:0000707;HP:0000118;HP:0000001	Gait disturbance;Abnormality of movement;Abnormality of nervous system physiology;Abnormality of the nervous system;Phenotypic abnormality;All
Functional gait abnormality	HP:0001288	Gait disturbance	HP:0001288;HP:0100022;HP:0012638;HP:0000707;HP:0000118;HP:0000001	Gait disturbance;Abnormality of movement;Abnormality of nervous system physiology;Abnormality of the nervous system;Phenotypic abnormality;All
Gait abnormality	HP:0001288	Gait disturbance	HP:0001288;HP:0100022;HP:0012638;HP:0000707;HP:0000118;HP:0000001	Gait disturbance;Abnormality of movement;Abnormality of nervous system physiology;Abnormality of the nervous system;Phenotypic abnormality;All
Gait disturbance	HP:0001288	Gait disturbance	HP:0001288;HP:0100022;HP:0012638;HP:0000707;HP:0000118;HP:0000001	Gait disturbance;Abnormality of movement;Abnormality of nervous system physiology;Abnormality of the nervous system;Phenotypic abnormality;All
Gait instability	HP:0002317	Unsteady gait	HP:0002317;HP:0001288;HP:0100022;HP:0012638;HP:0000707;HP:0000118;HP:0000001	Unsteady gait;Gait disturbance;Abnormality of movement;Abnormality of nervous system physiology;Abnormality of the nervous system;Phenotypic abnormality;All
Marche a petits pas	HP:0001288	Gait disturbance	HP:0001288;HP:0100022;HP:0012638;HP:0000707;HP:0000118;HP:0000001	Gait disturbance;Abnormality of movement;Abnormality of nervous system physiology;Abnormality of the nervous system;Phenotypic abnormality;All
Neurologic ambulation disorder	HP:0001288	Gait disturbance	HP:0001288;HP:0100022;HP:0012638;HP:0000707;HP:0000118;HP:0000001	Gait disturbance;Abnormality of movement;Abnormality of nervous system physiology;Abnormality of the nervous system;Phenotypic abnormality;All
Other abnormalities of gait and mobility	HP:0001288	Gait disturbance	HP:0001288;HP:0100022;HP:0012638;HP:0000707;HP:0000118;HP:0000001	Gait disturbance;Abnormality of movement;Abnormality of nervous system physiology;Abnormality of the nervous system;Phenotypic abnormality;All
Scissor gait	HP:0012407;HP:0001288	Scissor gait;Gait disturbance	HP:0012407;HP:0001288;HP:0100022;HP:0012638;HP:0000707;HP:0000118;HP:0000001	Scissor gait;Gait disturbance;Abnormality of movement;Abnormality of nervous system physiology;Abnormality of the nervous system;Phenotypic abnormality;All
Unable to walk	HP:0001288	Gait disturbance	HP:0001288;HP:0100022;HP:0012638;HP:0000707;HP:0000118;HP:0000001	Gait disturbance;Abnormality of movement;Abnormality of nervous system physiology;Abnormality of the nervous system;Phenotypic abnormality;All
Walking troubles	HP:0001288	Gait disturbance	HP:0001288;HP:0100022;HP:0012638;HP:0000707;HP:0000118;HP:0000001	Gait disturbance;Abnormality of movement;Abnormality of nervous system physiology;Abnormality of the nervous system;Phenotypic abnormality;All
Widebased gait	HP:0001288	Gait disturbance	HP:0001288;HP:0100022;HP:0012638;HP:0000707;HP:0000118;HP:0000001	Gait disturbance;Abnormality of movement;Abnormality of nervous system physiology;Abnormality of the nervous system;Phenotypic abnormality;All
Generalized epilepsy with febrile seizures plus (GEFS+) type 1	HP:0002373	Febrile seizures	HP:0002373;HP:0001250;HP:0012638;HP:0000707;HP:0000118;HP:0000001	Febrile seizures;Seizures;Abnormality of nervous system physiology;Abnormality of the nervous system;Phenotypic abnormality;All
Non-refractory generalized epilepsy with febrile seizures plus (GEFS+)	HP:0002373	Febrile seizures	HP:0002373;HP:0001250;HP:0012638;HP:0000707;HP:0000118;HP:0000001	Febrile seizures;Seizures;Abnormality of nervous system physiology;Abnormality of the nervous system;Phenotypic abnormality;All
Refractory generalized epilepsy with febrile seizures plus (GEFS+)	HP:0002373	Febrile seizures	HP:0002373;HP:0001250;HP:0012638;HP:0000707;HP:0000118;HP:0000001	Febrile seizures;Seizures;Abnormality of nervous system physiology;Abnormality of the nervous system;Phenotypic abnormality;All
Gelastic seizures, intractable	HP:0001250	Seizures	HP:0001250;HP:0012638;HP:0000707;HP:0000118;HP:0000001	Seizures;Abnormality of nervous system physiology;Abnormality of the nervous system;Phenotypic abnormality;All
Epilepsy seizure, generalized, convulsive	HP:0001250	Epilepsy	HP:0001250;HP:0012638;HP:0000707;HP:0000118;HP:0000001	Seizures;Abnormality of nervous system physiology;Abnormality of the nervous system;Phenotypic abnormality;All
Epilepsy symptomatic, generalized	HP:0001250	Epilepsy	HP:0001250;HP:0012638;HP:0000707;HP:0000118;HP:0000001	Seizures;Abnormality of nervous system physiology;Abnormality of the nervous system;Phenotypic abnormality;All
Epilepsy with generalized tonic clonic seizures on awakening	HP:0001250	Epilepsy	HP:0001250;HP:0012638;HP:0000707;HP:0000118;HP:0000001	Seizures;Abnormality of nervous system physiology;Abnormality of the nervous system;Phenotypic abnormality;All
Epilepsy with GTCS (generalized tonic clonic seizures) on awakening	HP:0001250	Epilepsy	HP:0001250;HP:0012638;HP:0000707;HP:0000118;HP:0000001	Seizures;Abnormality of nervous system physiology;Abnormality of the nervous system;Phenotypic abnormality;All
Epilepsy, generalized, convulsive	HP:0001250	Epilepsy	HP:0001250;HP:0012638;HP:0000707;HP:0000118;HP:0000001	Seizures;Abnormality of nervous system physiology;Abnormality of the nervous system;Phenotypic abnormality;All
Epilepsy, generalized, nonconvulsive	HP:0001250	Epilepsy	HP:0001250;HP:0012638;HP:0000707;HP:0000118;HP:0000001	Seizures;Abnormality of nervous system physiology;Abnormality of the nervous system;Phenotypic abnormality;All
Generalized convulsive epilepsy	HP:0002197;HP:0001250	Generalized seizures;Seizures	HP:0002197;HP:0001250;HP:0012638;HP:0000707;HP:0000118;HP:0000001	Generalized seizures;Seizures;Abnormality of nervous system physiology;Abnormality of the nervous system;Phenotypic abnormality;All
Generalized convulsive epilepsy without intractable epilepsy	HP:0002197;HP:0001250	Generalized seizures;Seizures	HP:0002197;HP:0001250;HP:0012638;HP:0000707;HP:0000118;HP:0000001	Generalized seizures;Seizures;Abnormality of nervous system physiology;Abnormality of the nervous system;Phenotypic abnormality;All
Generalized convulsive epilepsy without mention of intractable epilepsy	HP:0002197;HP:0001250	Generalized seizures;Seizures	HP:0002197;HP:0001250;HP:0012638;HP:0000707;HP:0000118;HP:0000001	Generalized seizures;Seizures;Abnormality of nervous system physiology;Abnormality of the nervous system;Phenotypic abnormality;All
Generalized convulsive seizure	HP:0001250	Seizures	HP:0001250;HP:0012638;HP:0000707;HP:0000118;HP:0000001	Seizures;Abnormality of nervous system physiology;Abnormality of the nervous system;Phenotypic abnormality;All
Generalized epilepsy	HP:0002197;HP:0001250	Generalized seizures;Seizures	HP:0002197;HP:0001250;HP:0012638;HP:0000707;HP:0000118;HP:0000001	Generalized seizures;Seizures;Abnormality of nervous system physiology;Abnormality of the nervous system;Phenotypic abnormality;All
Generalized idiopathic epilepsy and epileptic syndromes, not intractable, with status epilepticus	HP:0002197;HP:0001250	Generalized seizures;Seizures	HP:0002197;HP:0001250;HP:0012638;HP:0000707;HP:0000118;HP:0000001	Generalized seizures;Seizures;Abnormality of nervous system physiology;Abnormality of the nervous system;Phenotypic abnormality;All
Generalized idiopathic epilepsy and epileptic syndromes, without status epilepticus, not intractable	HP:0002197;HP:0001250	Generalized seizures;Seizures	HP:0002197;HP:0001250;HP:0012638;HP:0000707;HP:0000118;HP:0000001	Generalized seizures;Seizures;Abnormality of nervous system physiology;Abnormality of the nervous system;Phenotypic abnormality;All
Generalized idiopathic epilepsy, not intractable, without status epilepticus	HP:0002197;HP:0001250	Generalized seizures;Seizures	HP:0002197;HP:0001250;HP:0012638;HP:0000707;HP:0000118;HP:0000001	Generalized seizures;Seizures;Abnormality of nervous system physiology;Abnormality of the nervous system;Phenotypic abnormality;All
Generalized nonconvulsive epilepsy	HP:0002197;HP:0001250	Generalized seizures;Seizures	HP:0002197;HP:0001250;HP:0012638;HP:0000707;HP:0000118;HP:0000001	Generalized seizures;Seizures;Abnormality of nervous system physiology;Abnormality of the nervous system;Phenotypic abnormality;All
Generalized nonconvulsive epilepsy without intractable epilepsy	HP:0002197;HP:0001250	Generalized seizures;Seizures	HP:0002197;HP:0001250;HP:0012638;HP:0000707;HP:0000118;HP:0000001	Generalized seizures;Seizures;Abnormality of nervous system physiology;Abnormality of the nervous system;Phenotypic abnormality;All
Generalized nonconvulsive epilepsy without mention of intractable epilepsy	HP:0002197;HP:0001250	Generalized seizures;Seizures	HP:0002197;HP:0001250;HP:0012638;HP:0000707;HP:0000118;HP:0000001	Generalized seizures;Seizures;Abnormality of nervous system physiology;Abnormality of the nervous system;Phenotypic abnormality;All
Generalized nonconvulsive seizure	HP:0001250	Seizures	HP:0001250;HP:0012638;HP:0000707;HP:0000118;HP:0000001	Seizures;Abnormality of nervous system physiology;Abnormality of the nervous system;Phenotypic abnormality;All
Generalized seizure	HP:0002197;HP:0001250	Generalized seizures;Seizures	HP:0002197;HP:0001250;HP:0012638;HP:0000707;HP:0000118;HP:0000001	Generalized seizures;Seizures;Abnormality of nervous system physiology;Abnormality of the nervous system;Phenotypic abnormality;All
Generalized seizure disorder	HP:0002197;HP:0001250	Generalized seizures;Seizures	HP:0002197;HP:0001250;HP:0012638;HP:0000707;HP:0000118;HP:0000001	Generalized seizures;Seizures;Abnormality of nervous system physiology;Abnormality of the nervous system;Phenotypic abnormality;All
Generalized tonic clonic epilepsy	HP:0002197;HP:0001250	Generalized seizures;Seizures	HP:0002197;HP:0001250;HP:0012638;HP:0000707;HP:0000118;HP:0000001	Generalized seizures;Seizures;Abnormality of nervous system physiology;Abnormality of the nervous system;Phenotypic abnormality;All
Generalized-onset seizures	HP:0002197;HP:0001250	Generalized seizures;Seizures	HP:0002197;HP:0001250;HP:0012638;HP:0000707;HP:0000118;HP:0000001	Generalized seizures;Seizures;Abnormality of nervous system physiology;Abnormality of the nervous system;Phenotypic abnormality;All
Genetic reflex epilepsy	HP:0002197;HP:0001250	Generalized seizures;Seizures	HP:0002197;HP:0001250;HP:0012638;HP:0000707;HP:0000118;HP:0000001	Generalized seizures;Seizures;Abnormality of nervous system physiology;Abnormality of the nervous system;Phenotypic abnormality;All
Idiopathic generalized epilepsy	HP:0002197;HP:0001250	Generalized seizures;Seizures	HP:0002197;HP:0001250;HP:0012638;HP:0000707;HP:0000118;HP:0000001	Generalized seizures;Seizures;Abnormality of nervous system physiology;Abnormality of the nervous system;Phenotypic abnormality;All
Intractable idiopathic generalized epilepsy	HP:0002197;HP:0001250	Generalized seizures;Seizures	HP:0002197;HP:0001250;HP:0012638;HP:0000707;HP:0000118;HP:0000001	Generalized seizures;Seizures;Abnormality of nervous system physiology;Abnormality of the nervous system;Phenotypic abnormality;All
Nonintractable generalized idiopathic epilepsy with status epilepticus	HP:0002133	Status epilepticus	HP:0002133;HP:0001250;HP:0012638;HP:0000707;HP:0000118;HP:0000001	Status epilepticus;Seizures;Abnormality of nervous system physiology;Abnormality of the nervous system;Phenotypic abnormality;All
Nonintractable generalized idiopathic epilepsy without status epilepticus	HP:0002197;HP:0001250	Generalized seizures;Seizures	HP:0002197;HP:0001250;HP:0012638;HP:0000707;HP:0000118;HP:0000001	Generalized seizures;Seizures;Abnormality of nervous system physiology;Abnormality of the nervous system;Phenotypic abnormality;All
Other generalized epilepsy and epileptic syndromes, intractable, without status epilepticus	HP:0002197;HP:0001250	Generalized seizures;Seizures	HP:0002197;HP:0001250;HP:0012638;HP:0000707;HP:0000118;HP:0000001	Generalized seizures;Seizures;Abnormality of nervous system physiology;Abnormality of the nervous system;Phenotypic abnormality;All
Other generalized epilepsy and epileptic syndromes, not intractable, without status epilepticus	HP:0002197;HP:0001250	Generalized seizures;Seizures	HP:0002197;HP:0001250;HP:0012638;HP:0000707;HP:0000118;HP:0000001	Generalized seizures;Seizures;Abnormality of nervous system physiology;Abnormality of the nervous system;Phenotypic abnormality;All
Other generalized epilepsy, intractable, with status epilepticus	HP:0002133	Status epilepticus	HP:0002133;HP:0001250;HP:0012638;HP:0000707;HP:0000118;HP:0000001	Status epilepticus;Seizures;Abnormality of nervous system physiology;Abnormality of the nervous system;Phenotypic abnormality;All
Other generalized epilepsy, not intractable, without status epilepticus	HP:0002197;HP:0001250	Generalized seizures;Seizures	HP:0002197;HP:0001250;HP:0012638;HP:0000707;HP:0000118;HP:0000001	Generalized seizures;Seizures;Abnormality of nervous system physiology;Abnormality of the nervous system;Phenotypic abnormality;All
Primary generalized epilepsy, major	HP:0002197;HP:0001250	Generalized seizures;Seizures	HP:0002197;HP:0001250;HP:0012638;HP:0000707;HP:0000118;HP:0000001	Generalized seizures;Seizures;Abnormality of nervous system physiology;Abnormality of the nervous system;Phenotypic abnormality;All
Seizures, generalized convulsive	HP:0001250	Seizures	HP:0001250;HP:0012638;HP:0000707;HP:0000118;HP:0000001	Seizures;Abnormality of nervous system physiology;Abnormality of the nervous system;Phenotypic abnormality;All
Symptomatic generalized epilepsy	HP:0002197;HP:0001250	Generalized seizures;Seizures	HP:0002197;HP:0001250;HP:0012638;HP:0000707;HP:0000118;HP:0000001	Generalized seizures;Seizures;Abnormality of nervous system physiology;Abnormality of the nervous system;Phenotypic abnormality;All
Epilepsy, generalized tonic-clonic, intractable	HP:0001250	Epilepsy	HP:0001250;HP:0012638;HP:0000707;HP:0000118;HP:0000001	Seizures;Abnormality of nervous system physiology;Abnormality of the nervous system;Phenotypic abnormality;All
Generalized convulsive epilepsy with intractable epilepsy	HP:0002197;HP:0001250	Generalized seizures;Seizures	HP:0002197;HP:0001250;HP:0012638;HP:0000707;HP:0000118;HP:0000001	Generalized seizures;Seizures;Abnormality of nervous system physiology;Abnormality of the nervous system;Phenotypic abnormality;All
Generalized epilepsy, intractable	HP:0002197;HP:0001250	Generalized seizures;Seizures	HP:0002197;HP:0001250;HP:0012638;HP:0000707;HP:0000118;HP:0000001	Generalized seizures;Seizures;Abnormality of nervous system physiology;Abnormality of the nervous system;Phenotypic abnormality;All
Generalized idiopathic epilepsy and epileptic syndromes, intractable, with status epilepticus	HP:0002133	Status epilepticus	HP:0002133;HP:0001250;HP:0012638;HP:0000707;HP:0000118;HP:0000001	Status epilepticus;Seizures;Abnormality of nervous system physiology;Abnormality of the nervous system;Phenotypic abnormality;All
Generalized idiopathic epilepsy, intractable, with status epilepticus	HP:0002133	Status epilepticus	HP:0002133;HP:0001250;HP:0012638;HP:0000707;HP:0000118;HP:0000001	Status epilepticus;Seizures;Abnormality of nervous system physiology;Abnormality of the nervous system;Phenotypic abnormality;All
Generalized idiopathic epilepsy, intractable, without status epilepticus	HP:0002197;HP:0001250	Generalized seizures;Seizures	HP:0002197;HP:0001250;HP:0012638;HP:0000707;HP:0000118;HP:0000001	Generalized seizures;Seizures;Abnormality of nervous system physiology;Abnormality of the nervous system;Phenotypic abnormality;All
Generalized nonconvulsive epilepsy with intractable epilepsy	HP:0002197;HP:0001250	Generalized seizures;Seizures	HP:0002197;HP:0001250;HP:0012638;HP:0000707;HP:0000118;HP:0000001	Generalized seizures;Seizures;Abnormality of nervous system physiology;Abnormality of the nervous system;Phenotypic abnormality;All
Idiopathic generalized epilepsy, intractable	HP:0002197;HP:0001250	Generalized seizures;Seizures	HP:0002197;HP:0001250;HP:0012638;HP:0000707;HP:0000118;HP:0000001	Generalized seizures;Seizures;Abnormality of nervous system physiology;Abnormality of the nervous system;Phenotypic abnormality;All
Intractable cryptogenic generalized epilepsy	HP:0002197;HP:0001250	Generalized seizures;Seizures	HP:0002197;HP:0001250;HP:0012638;HP:0000707;HP:0000118;HP:0000001	Generalized seizures;Seizures;Abnormality of nervous system physiology;Abnormality of the nervous system;Phenotypic abnormality;All
Intractable generalized idiopathic epilepsy with status epilepticus	HP:0002133	Status epilepticus	HP:0002133;HP:0001250;HP:0012638;HP:0000707;HP:0000118;HP:0000001	Status epilepticus;Seizures;Abnormality of nervous system physiology;Abnormality of the nervous system;Phenotypic abnormality;All
Intractable generalized idiopathic epilepsy without status epilepticus	HP:0002197;HP:0001250	Generalized seizures;Seizures	HP:0002197;HP:0001250;HP:0012638;HP:0000707;HP:0000118;HP:0000001	Generalized seizures;Seizures;Abnormality of nervous system physiology;Abnormality of the nervous system;Phenotypic abnormality;All
Intractable generalized seizure disorder	HP:0002197;HP:0001250	Generalized seizures;Seizures	HP:0002197;HP:0001250;HP:0012638;HP:0000707;HP:0000118;HP:0000001	Generalized seizures;Seizures;Abnormality of nervous system physiology;Abnormality of the nervous system;Phenotypic abnormality;All
Other generalized epilepsy, intractable, without status epilepticus	HP:0002197;HP:0001250	Generalized seizures;Seizures	HP:0002197;HP:0001250;HP:0012638;HP:0000707;HP:0000118;HP:0000001	Generalized seizures;Seizures;Abnormality of nervous system physiology;Abnormality of the nervous system;Phenotypic abnormality;All
Seizure disorder, generalized convulsive, intractable	HP:0001250	Seizures	HP:0001250;HP:0012638;HP:0000707;HP:0000118;HP:0000001	Seizures;Abnormality of nervous system physiology;Abnormality of the nervous system;Phenotypic abnormality;All
Seizure disorder, generalized nonconvulsive, intractable	HP:0001250	Seizures	HP:0001250;HP:0012638;HP:0000707;HP:0000118;HP:0000001	Seizures;Abnormality of nervous system physiology;Abnormality of the nervous system;Phenotypic abnormality;All
Generalized tonic-clonic seizure	HP:0002069;HP:0001250	Generalized tonic-clonic seizures;Seizures	HP:0002069;HP:0002197;HP:0001250;HP:0012638;HP:0000707;HP:0000118;HP:0000001	Generalized tonic-clonic seizures;Generalized seizures;Seizures;Abnormality of nervous system physiology;Abnormality of the nervous system;Phenotypic abnormality;All
Grand mal seizure	HP:0002069;HP:0001250	Generalized tonic-clonic seizures;Seizures	HP:0002069;HP:0002197;HP:0001250;HP:0012638;HP:0000707;HP:0000118;HP:0000001	Generalized tonic-clonic seizures;Generalized seizures;Seizures;Abnormality of nervous system physiology;Abnormality of the nervous system;Phenotypic abnormality;All
Grand mal seizure disorder	HP:0002069;HP:0001250	Generalized tonic-clonic seizures;Seizures	HP:0002069;HP:0002197;HP:0001250;HP:0012638;HP:0000707;HP:0000118;HP:0000001	Generalized tonic-clonic seizures;Generalized seizures;Seizures;Abnormality of nervous system physiology;Abnormality of the nervous system;Phenotypic abnormality;All
Intractable generalized tonic-clonic epilepsy	HP:0002069;HP:0001250	Generalized tonic-clonic seizures;Seizures	HP:0002069;HP:0002197;HP:0001250;HP:0012638;HP:0000707;HP:0000118;HP:0000001	Generalized tonic-clonic seizures;Generalized seizures;Seizures;Abnormality of nervous system physiology;Abnormality of the nervous system;Phenotypic abnormality;All
Epileptic grand mal status	HP:0002069;HP:0001250	Generalized tonic-clonic seizures;Seizures	HP:0002069;HP:0002197;HP:0001250;HP:0012638;HP:0000707;HP:0000118;HP:0000001	Generalized tonic-clonic seizures;Generalized seizures;Seizures;Abnormality of nervous system physiology;Abnormality of the nervous system;Phenotypic abnormality;All
Epileptic petit mal status	HP:0002069;HP:0001250	Generalized tonic-clonic seizures;Seizures	HP:0002069;HP:0002197;HP:0001250;HP:0012638;HP:0000707;HP:0000118;HP:0000001	Generalized tonic-clonic seizures;Generalized seizures;Seizures;Abnormality of nervous system physiology;Abnormality of the nervous system;Phenotypic abnormality;All
Tonic-clonic seizure disorder	HP:0001250	Seizures	HP:0001250;HP:0012638;HP:0000707;HP:0000118;HP:0000001	Seizures;Abnormality of nervous system physiology;Abnormality of the nervous system;Phenotypic abnormality;All
Tonic-clonic seizure syndrome	HP:0001250	Seizures	HP:0001250;HP:0012638;HP:0000707;HP:0000118;HP:0000001	Seizures;Abnormality of nervous system physiology;Abnormality of the nervous system;Phenotypic abnormality;All
Gray matter heterotopia	HP:0002282	Heterotopia	HP:0002282;HP:0002269;HP:0002011;HP:0012639;HP:0000707;HP:0000118;HP:0000001	Heterotopia;Abnormality of neuronal migration;Morphological abnormality of the central nervous system;Abnormality of nervous system morphology;Abnormality of the nervous system;Phenotypic abnormality;All
Hallucination	HP:0000738	Hallucinations	HP:0000738;HP:0000708;HP:0012638;HP:0000707;HP:0000118;HP:0000001	Hallucinations;Behavioral abnormality;Abnormality of nervous system physiology;Abnormality of the nervous system;Phenotypic abnormality;All
Visual hallucination	HP:0000738	Hallucinations	HP:0000738;HP:0000708;HP:0012638;HP:0000707;HP:0000118;HP:0000001	Hallucinations;Behavioral abnormality;Abnormality of nervous system physiology;Abnormality of the nervous system;Phenotypic abnormality;All
Visual hallucinations	HP:0002367;HP:0000738	Visual hallucinations;Hallucinations	HP:0002367;HP:0000738;HP:0000708;HP:0012638;HP:0000707;HP:0000118;HP:0000001	Visual hallucinations;Hallucinations;Behavioral abnormality;Abnormality of nervous system physiology;Abnormality of the nervous system;Phenotypic abnormality;All
Auditory hallucinations	HP:0008765;HP:0000738	Auditory hallucinations;Hallucinations	HP:0008765;HP:0000738;HP:0000708;HP:0012638;HP:0000707;HP:0000118;HP:0000001	Auditory hallucinations;Hallucinations;Behavioral abnormality;Abnormality of nervous system physiology;Abnormality of the nervous system;Phenotypic abnormality;All
Headache syndrome	HP:0002315	Headache	HP:0002315;HP:0012638;HP:0000707;HP:0000118;HP:0000001	Headache;Abnormality of nervous system physiology;Abnormality of the nervous system;Phenotypic abnormality;All
Intractable paroxysmal hemicrania, unspecified chronicity pattern	HP:0002315;HP:0002076	Headache;Migraine	HP:0002315;HP:0012638;HP:0000707;HP:0000118;HP:0000001;HP:0002076	Headache;Abnormality of nervous system physiology;Abnormality of the nervous system;Phenotypic abnormality;All;Migraine
Medication overuse headache	HP:0002315	Headache	HP:0002315;HP:0012638;HP:0000707;HP:0000118;HP:0000001	Headache;Abnormality of nervous system physiology;Abnormality of the nervous system;Phenotypic abnormality;All
Other complicated headache syndrome	HP:0002315	Headache	HP:0002315;HP:0012638;HP:0000707;HP:0000118;HP:0000001	Headache;Abnormality of nervous system physiology;Abnormality of the nervous system;Phenotypic abnormality;All
Other headache syndrome	HP:0002315	Headache	HP:0002315;HP:0012638;HP:0000707;HP:0000118;HP:0000001	Headache;Abnormality of nervous system physiology;Abnormality of the nervous system;Phenotypic abnormality;All
Post-traumatic headache, not intractable, unspecified chronicity pattern	HP:0002315	Headache	HP:0002315;HP:0012638;HP:0000707;HP:0000118;HP:0000001	Headache;Abnormality of nervous system physiology;Abnormality of the nervous system;Phenotypic abnormality;All
Acute left hemiparesis	HP:0001269	Hemiparesis	HP:0001269;HP:0004374;HP:0010549;HP:0002493;HP:0011442;HP:0012638;HP:0000707;HP:0000118;HP:0000001	Hemiparesis;Hemiplegia/hemiparesis;Weakness due to upper motor neuron dysfunction;Upper motor neuron dysfunction;Abnormality of central motor function;Abnormality of nervous system physiology;Abnormality of the nervous system;Phenotypic abnormality;All
Hemiparesis	HP:0001269	Hemiparesis	HP:0001269;HP:0004374;HP:0010549;HP:0002493;HP:0011442;HP:0012638;HP:0000707;HP:0000118;HP:0000001	Hemiparesis;Hemiplegia/hemiparesis;Weakness due to upper motor neuron dysfunction;Upper motor neuron dysfunction;Abnormality of central motor function;Abnormality of nervous system physiology;Abnormality of the nervous system;Phenotypic abnormality;All
Left arm weakness	HP:0001269	Hemiparesis	HP:0001269;HP:0004374;HP:0010549;HP:0002493;HP:0011442;HP:0012638;HP:0000707;HP:0000118;HP:0000001	Hemiparesis;Hemiplegia/hemiparesis;Weakness due to upper motor neuron dysfunction;Upper motor neuron dysfunction;Abnormality of central motor function;Abnormality of nervous system physiology;Abnormality of the nervous system;Phenotypic abnormality;All
Left hemiparesis	HP:0001269	Hemiparesis	HP:0001269;HP:0004374;HP:0010549;HP:0002493;HP:0011442;HP:0012638;HP:0000707;HP:0000118;HP:0000001	Hemiparesis;Hemiplegia/hemiparesis;Weakness due to upper motor neuron dysfunction;Upper motor neuron dysfunction;Abnormality of central motor function;Abnormality of nervous system physiology;Abnormality of the nervous system;Phenotypic abnormality;All
Left hemiplegia	HP:0040292;HP:0002301	Left hemiplegia;Hemiplegia	HP:0040292;HP:0002301;HP:0004374;HP:0010549;HP:0002493;HP:0011442;HP:0012638;HP:0000707;HP:0000118;HP:0000001	Left hemiplegia;Hemiplegia;Hemiplegia/hemiparesis;Weakness due to upper motor neuron dysfunction;Upper motor neuron dysfunction;Abnormality of central motor function;Abnormality of nervous system physiology;Abnormality of the nervous system;Phenotypic abnormality;All
Right hemiparesis	HP:0001269	Hemiparesis	HP:0001269;HP:0004374;HP:0010549;HP:0002493;HP:0011442;HP:0012638;HP:0000707;HP:0000118;HP:0000001	Hemiparesis;Hemiplegia/hemiparesis;Weakness due to upper motor neuron dysfunction;Upper motor neuron dysfunction;Abnormality of central motor function;Abnormality of nervous system physiology;Abnormality of the nervous system;Phenotypic abnormality;All
Right spastic hemiparesis	HP:0011099;HP:0001269	Spastic hemiparesis;Hemiparesis	HP:0011099;HP:0001257;HP:0001276;HP:0002493;HP:0011442;HP:0012638;HP:0000707;HP:0000118;HP:0000001;HP:0003808;HP:0011804;HP:0003011;HP:0001269;HP:0004374;HP:0010549	Spastic hemiparesis;Spasticity;Hypertonia;Upper motor neuron dysfunction;Abnormality of central motor function;Abnormality of nervous system physiology;Abnormality of the nervous system;Phenotypic abnormality;All;Abnormal muscle tone;Abnormality of muscle physiology;Abnormality of the musculature;Hemiparesis;Hemiplegia/hemiparesis;Weakness due to upper motor neuron dysfunction
Congenital hemiplegia	HP:0002301	Hemiplegia	HP:0002301;HP:0004374;HP:0010549;HP:0002493;HP:0011442;HP:0012638;HP:0000707;HP:0000118;HP:0000001	Hemiplegia;Hemiplegia/hemiparesis;Weakness due to upper motor neuron dysfunction;Upper motor neuron dysfunction;Abnormality of central motor function;Abnormality of nervous system physiology;Abnormality of the nervous system;Phenotypic abnormality;All
Hemiplegia	HP:0002301	Hemiplegia	HP:0002301;HP:0004374;HP:0010549;HP:0002493;HP:0011442;HP:0012638;HP:0000707;HP:0000118;HP:0000001	Hemiplegia;Hemiplegia/hemiparesis;Weakness due to upper motor neuron dysfunction;Upper motor neuron dysfunction;Abnormality of central motor function;Abnormality of nervous system physiology;Abnormality of the nervous system;Phenotypic abnormality;All
Hemiplegia affecting left nondominant side	HP:0002301	Hemiplegia	HP:0002301;HP:0004374;HP:0010549;HP:0002493;HP:0011442;HP:0012638;HP:0000707;HP:0000118;HP:0000001	Hemiplegia;Hemiplegia/hemiparesis;Weakness due to upper motor neuron dysfunction;Upper motor neuron dysfunction;Abnormality of central motor function;Abnormality of nervous system physiology;Abnormality of the nervous system;Phenotypic abnormality;All
Hemiplegia affecting left nondominant side, unspecified etiology, unspecified hemiplegia type	HP:0002301	Hemiplegia	HP:0002301;HP:0004374;HP:0010549;HP:0002493;HP:0011442;HP:0012638;HP:0000707;HP:0000118;HP:0000001	Hemiplegia;Hemiplegia/hemiparesis;Weakness due to upper motor neuron dysfunction;Upper motor neuron dysfunction;Abnormality of central motor function;Abnormality of nervous system physiology;Abnormality of the nervous system;Phenotypic abnormality;All
Hemiplegia, unspecified affecting left nondominant side	HP:0002301	Hemiplegia	HP:0002301;HP:0004374;HP:0010549;HP:0002493;HP:0011442;HP:0012638;HP:0000707;HP:0000118;HP:0000001	Hemiplegia;Hemiplegia/hemiparesis;Weakness due to upper motor neuron dysfunction;Upper motor neuron dysfunction;Abnormality of central motor function;Abnormality of nervous system physiology;Abnormality of the nervous system;Phenotypic abnormality;All
Hemiplegia, unspecified, affecting nondominant side	HP:0002301	Hemiplegia	HP:0002301;HP:0004374;HP:0010549;HP:0002493;HP:0011442;HP:0012638;HP:0000707;HP:0000118;HP:0000001	Hemiplegia;Hemiplegia/hemiparesis;Weakness due to upper motor neuron dysfunction;Upper motor neuron dysfunction;Abnormality of central motor function;Abnormality of nervous system physiology;Abnormality of the nervous system;Phenotypic abnormality;All
Hemiplegia, unspecified, affecting unspecified side	HP:0002301	Hemiplegia	HP:0002301;HP:0004374;HP:0010549;HP:0002493;HP:0011442;HP:0012638;HP:0000707;HP:0000118;HP:0000001	Hemiplegia;Hemiplegia/hemiparesis;Weakness due to upper motor neuron dysfunction;Upper motor neuron dysfunction;Abnormality of central motor function;Abnormality of nervous system physiology;Abnormality of the nervous system;Phenotypic abnormality;All
Infantile hemiplegia	HP:0002301	Hemiplegia	HP:0002301;HP:0004374;HP:0010549;HP:0002493;HP:0011442;HP:0012638;HP:0000707;HP:0000118;HP:0000001	Hemiplegia;Hemiplegia/hemiparesis;Weakness due to upper motor neuron dysfunction;Upper motor neuron dysfunction;Abnormality of central motor function;Abnormality of nervous system physiology;Abnormality of the nervous system;Phenotypic abnormality;All
Left spastic hemiparesis	HP:0011099;HP:0001269	Spastic hemiparesis;Hemiparesis	HP:0011099;HP:0001257;HP:0001276;HP:0002493;HP:0011442;HP:0012638;HP:0000707;HP:0000118;HP:0000001;HP:0003808;HP:0011804;HP:0003011;HP:0001269;HP:0004374;HP:0010549	Spastic hemiparesis;Spasticity;Hypertonia;Upper motor neuron dysfunction;Abnormality of central motor function;Abnormality of nervous system physiology;Abnormality of the nervous system;Phenotypic abnormality;All;Abnormal muscle tone;Abnormality of muscle physiology;Abnormality of the musculature;Hemiparesis;Hemiplegia/hemiparesis;Weakness due to upper motor neuron dysfunction
Left spastic hemiplegia	HP:0011099;HP:0002301	Spastic hemiparesis;Hemiplegia	HP:0011099;HP:0001257;HP:0001276;HP:0002493;HP:0011442;HP:0012638;HP:0000707;HP:0000118;HP:0000001;HP:0003808;HP:0011804;HP:0003011;HP:0002301;HP:0004374;HP:0010549	Spastic hemiparesis;Spasticity;Hypertonia;Upper motor neuron dysfunction;Abnormality of central motor function;Abnormality of nervous system physiology;Abnormality of the nervous system;Phenotypic abnormality;All;Abnormal muscle tone;Abnormality of muscle physiology;Abnormality of the musculature;Hemiplegia;Hemiplegia/hemiparesis;Weakness due to upper motor neuron dysfunction
Right hemiplegia	HP:0040293;HP:0002301	Right hemiplegia;Hemiplegia	HP:0040293;HP:0002301;HP:0004374;HP:0010549;HP:0002493;HP:0011442;HP:0012638;HP:0000707;HP:0000118;HP:0000001	Right hemiplegia;Hemiplegia;Hemiplegia/hemiparesis;Weakness due to upper motor neuron dysfunction;Upper motor neuron dysfunction;Abnormality of central motor function;Abnormality of nervous system physiology;Abnormality of the nervous system;Phenotypic abnormality;All
Spastic hemiplegia affecting left dominant side, unspecified etiology	HP:0011099;HP:0002301	Spastic hemiparesis;Hemiplegia	HP:0011099;HP:0001257;HP:0001276;HP:0002493;HP:0011442;HP:0012638;HP:0000707;HP:0000118;HP:0000001;HP:0003808;HP:0011804;HP:0003011;HP:0002301;HP:0004374;HP:0010549	Spastic hemiparesis;Spasticity;Hypertonia;Upper motor neuron dysfunction;Abnormality of central motor function;Abnormality of nervous system physiology;Abnormality of the nervous system;Phenotypic abnormality;All;Abnormal muscle tone;Abnormality of muscle physiology;Abnormality of the musculature;Hemiplegia;Hemiplegia/hemiparesis;Weakness due to upper motor neuron dysfunction
Spastic hemiplegia affecting nondominant side	HP:0011099;HP:0002301	Spastic hemiparesis;Hemiplegia	HP:0011099;HP:0001257;HP:0001276;HP:0002493;HP:0011442;HP:0012638;HP:0000707;HP:0000118;HP:0000001;HP:0003808;HP:0011804;HP:0003011;HP:0002301;HP:0004374;HP:0010549	Spastic hemiparesis;Spasticity;Hypertonia;Upper motor neuron dysfunction;Abnormality of central motor function;Abnormality of nervous system physiology;Abnormality of the nervous system;Phenotypic abnormality;All;Abnormal muscle tone;Abnormality of muscle physiology;Abnormality of the musculature;Hemiplegia;Hemiplegia/hemiparesis;Weakness due to upper motor neuron dysfunction
Spastic hemiplegia of left dominant side due to noncerebrovascular etiology	HP:0011099;HP:0002301	Spastic hemiparesis;Hemiplegia	HP:0011099;HP:0001257;HP:0001276;HP:0002493;HP:0011442;HP:0012638;HP:0000707;HP:0000118;HP:0000001;HP:0003808;HP:0011804;HP:0003011;HP:0002301;HP:0004374;HP:0010549	Spastic hemiparesis;Spasticity;Hypertonia;Upper motor neuron dysfunction;Abnormality of central motor function;Abnormality of nervous system physiology;Abnormality of the nervous system;Phenotypic abnormality;All;Abnormal muscle tone;Abnormality of muscle physiology;Abnormality of the musculature;Hemiplegia;Hemiplegia/hemiparesis;Weakness due to upper motor neuron dysfunction
Spastic hemiplegia of right dominant side due to nontraumatic intraparenchymal hemorrhage of brain	HP:0011099;HP:0002301	Spastic hemiparesis;Hemiplegia	HP:0011099;HP:0001257;HP:0001276;HP:0002493;HP:0011442;HP:0012638;HP:0000707;HP:0000118;HP:0000001;HP:0003808;HP:0011804;HP:0003011;HP:0002301;HP:0004374;HP:0010549	Spastic hemiparesis;Spasticity;Hypertonia;Upper motor neuron dysfunction;Abnormality of central motor function;Abnormality of nervous system physiology;Abnormality of the nervous system;Phenotypic abnormality;All;Abnormal muscle tone;Abnormality of muscle physiology;Abnormality of the musculature;Hemiplegia;Hemiplegia/hemiparesis;Weakness due to upper motor neuron dysfunction
Spastic hemiplegia of right nondominant side due to other nontraumatic intracranial hemorrhage	HP:0011099;HP:0002301;HP:0002170	Spastic hemiparesis;Hemiplegia;Intracranial hemorrhage	HP:0011099;HP:0001257;HP:0001276;HP:0002493;HP:0011442;HP:0012638;HP:0000707;HP:0000118;HP:0000001;HP:0003808;HP:0011804;HP:0003011;HP:0002301;HP:0004374;HP:0010549;HP:0002170;HP:0011029;HP:0001892;HP:0001871;HP:0011028;HP:0011025;HP:0001626;HP:0100659;HP:0002597;HP:0012443;HP:0002011;HP:0012639	Spastic hemiparesis;Spasticity;Hypertonia;Upper motor neuron dysfunction;Abnormality of central motor function;Abnormality of nervous system physiology;Abnormality of the nervous system;Phenotypic abnormality;All;Abnormal muscle tone;Abnormality of muscle physiology;Abnormality of the musculature;Hemiplegia;Hemiplegia/hemiparesis;Weakness due to upper motor neuron dysfunction;Intracranial hemorrh…
Spastic hemiplegic cerebral palsy	HP:0100021	Cerebral palsy	HP:0100021;HP:0011442;HP:0012638;HP:0000707;HP:0000118;HP:0000001;HP:0100022	Cerebral palsy;Abnormality of central motor function;Abnormality of nervous system physiology;Abnormality of the nervous system;Phenotypic abnormality;All;Abnormality of movement
Transient hemiplegia	HP:0002301	Hemiplegia	HP:0002301;HP:0004374;HP:0010549;HP:0002493;HP:0011442;HP:0012638;HP:0000707;HP:0000118;HP:0000001	Hemiplegia;Hemiplegia/hemiparesis;Weakness due to upper motor neuron dysfunction;Upper motor neuron dysfunction;Abnormality of central motor function;Abnormality of nervous system physiology;Abnormality of the nervous system;Phenotypic abnormality;All
Hemiplegic migraine	HP:0002076	Migraine	HP:0002076;HP:0002315;HP:0012638;HP:0000707;HP:0000118;HP:0000001	Migraine;Headache;Abnormality of nervous system physiology;Abnormality of the nervous system;Phenotypic abnormality;All
Hemiplegic migraine without status migrainosus, not intractable	HP:0002076	Migraine	HP:0002076;HP:0002315;HP:0012638;HP:0000707;HP:0000118;HP:0000001	Migraine;Headache;Abnormality of nervous system physiology;Abnormality of the nervous system;Phenotypic abnormality;All
Intractable hemiplegic migraine with status migrainosus	HP:0002076	Migraine	HP:0002076;HP:0002315;HP:0012638;HP:0000707;HP:0000118;HP:0000001	Migraine;Headache;Abnormality of nervous system physiology;Abnormality of the nervous system;Phenotypic abnormality;All
Intractable hemiplegic migraine without status migrainosus	HP:0002076	Migraine	HP:0002076;HP:0002315;HP:0012638;HP:0000707;HP:0000118;HP:0000001	Migraine;Headache;Abnormality of nervous system physiology;Abnormality of the nervous system;Phenotypic abnormality;All
Hoarse voice quality	HP:0001609	Hoarse voice	HP:0001609;HP:0001608;HP:0000118;HP:0000001	Hoarse voice;Abnormality of the voice;Phenotypic abnormality;All
Hoarseness	HP:0001609	Hoarse voice	HP:0001609;HP:0001608;HP:0000118;HP:0000001	Hoarse voice;Abnormality of the voice;Phenotypic abnormality;All
Hoarseness of voice	HP:0001609	Hoarse voice	HP:0001609;HP:0001608;HP:0000118;HP:0000001	Hoarse voice;Abnormality of the voice;Phenotypic abnormality;All
Acquired obstructive hydrocephalus	HP:0000238	Hydrocephalus	HP:0000238;HP:0002118;HP:0012443;HP:0002011;HP:0012639;HP:0000707;HP:0000118;HP:0000001;HP:0002921	Hydrocephalus;Abnormality of the cerebral ventricles;Abnormality of brain morphology;Morphological abnormality of the central nervous system;Abnormality of nervous system morphology;Abnormality of the nervous system;Phenotypic abnormality;All;Abnormality of the cerebrospinal fluid
Communicating hydrocephalus	HP:0001334;HP:0000238	Communicating hydrocephalus;Hydrocephalus	HP:0001334;HP:0000238;HP:0002118;HP:0012443;HP:0002011;HP:0012639;HP:0000707;HP:0000118;HP:0000001;HP:0002921	Communicating hydrocephalus;Hydrocephalus;Abnormality of the cerebral ventricles;Abnormality of brain morphology;Morphological abnormality of the central nervous system;Abnormality of nervous system morphology;Abnormality of the nervous system;Phenotypic abnormality;All;Abnormality of the cerebrospinal fluid
Congenital hydrocephalus	HP:0000238	Hydrocephalus	HP:0000238;HP:0002118;HP:0012443;HP:0002011;HP:0012639;HP:0000707;HP:0000118;HP:0000001;HP:0002921	Hydrocephalus;Abnormality of the cerebral ventricles;Abnormality of brain morphology;Morphological abnormality of the central nervous system;Abnormality of nervous system morphology;Abnormality of the nervous system;Phenotypic abnormality;All;Abnormality of the cerebrospinal fluid
Hydrocephalus	HP:0000238	Hydrocephalus	HP:0000238;HP:0002118;HP:0012443;HP:0002011;HP:0012639;HP:0000707;HP:0000118;HP:0000001;HP:0002921	Hydrocephalus;Abnormality of the cerebral ventricles;Abnormality of brain morphology;Morphological abnormality of the central nervous system;Abnormality of nervous system morphology;Abnormality of the nervous system;Phenotypic abnormality;All;Abnormality of the cerebrospinal fluid
Hydrocephalus, congenital	HP:0000238	Hydrocephalus	HP:0000238;HP:0002118;HP:0012443;HP:0002011;HP:0012639;HP:0000707;HP:0000118;HP:0000001;HP:0002921	Hydrocephalus;Abnormality of the cerebral ventricles;Abnormality of brain morphology;Morphological abnormality of the central nervous system;Abnormality of nervous system morphology;Abnormality of the nervous system;Phenotypic abnormality;All;Abnormality of the cerebrospinal fluid
Hydrocephaly	HP:0000238	Hydrocephalus	HP:0000238;HP:0002118;HP:0012443;HP:0002011;HP:0012639;HP:0000707;HP:0000118;HP:0000001;HP:0002921	Hydrocephalus;Abnormality of the cerebral ventricles;Abnormality of brain morphology;Morphological abnormality of the central nervous system;Abnormality of nervous system morphology;Abnormality of the nervous system;Phenotypic abnormality;All;Abnormality of the cerebrospinal fluid
Obstructive hydrocephalus	HP:0000238	Hydrocephalus	HP:0000238;HP:0002118;HP:0012443;HP:0002011;HP:0012639;HP:0000707;HP:0000118;HP:0000001;HP:0002921	Hydrocephalus;Abnormality of the cerebral ventricles;Abnormality of brain morphology;Morphological abnormality of the central nervous system;Abnormality of nervous system morphology;Abnormality of the nervous system;Phenotypic abnormality;All;Abnormality of the cerebrospinal fluid
Athetoid cerebral palsy	HP:0011445;HP:0100021	Athetoid cerebral palsy;Cerebral palsy	HP:0011445;HP:0002071;HP:0011442;HP:0012638;HP:0000707;HP:0000118;HP:0000001;HP:0100021;HP:0100022	Athetoid cerebral palsy;Abnormality of extrapyramidal motor function;Abnormality of central motor function;Abnormality of nervous system physiology;Abnormality of the nervous system;Phenotypic abnormality;All;Cerebral palsy;Abnormality of movement
Chorea	HP:0002072	Chorea	HP:0002072;HP:0004305;HP:0100022;HP:0012638;HP:0000707;HP:0000118;HP:0000001	Chorea;Involuntary movements;Abnormality of movement;Abnormality of nervous system physiology;Abnormality of the nervous system;Phenotypic abnormality;All
Choreiform movements	HP:0002072	Chorea	HP:0002072;HP:0004305;HP:0100022;HP:0012638;HP:0000707;HP:0000118;HP:0000001	Chorea;Involuntary movements;Abnormality of movement;Abnormality of nervous system physiology;Abnormality of the nervous system;Phenotypic abnormality;All
Choreoathetoid limb movements	HP:0100022	Abnormality of movement	HP:0100022;HP:0012638;HP:0000707;HP:0000118;HP:0000001	Abnormality of movement;Abnormality of nervous system physiology;Abnormality of the nervous system;Phenotypic abnormality;All
CP (cerebral palsy), dyskinetic	HP:0100021	Cerebral palsy	HP:0100021;HP:0011442;HP:0012638;HP:0000707;HP:0000118;HP:0000001;HP:0100022	Cerebral palsy;Abnormality of central motor function;Abnormality of nervous system physiology;Abnormality of the nervous system;Phenotypic abnormality;All;Abnormality of movement
CP (cerebral palsy), dystonic rigid	HP:0100021	Cerebral palsy	HP:0100021;HP:0011442;HP:0012638;HP:0000707;HP:0000118;HP:0000001;HP:0100022	Cerebral palsy;Abnormality of central motor function;Abnormality of nervous system physiology;Abnormality of the nervous system;Phenotypic abnormality;All;Abnormality of movement
Hyperkinetic disorder	HP:0100022	Abnormality of movement	HP:0100022;HP:0012638;HP:0000707;HP:0000118;HP:0000001	Abnormality of movement;Abnormality of nervous system physiology;Abnormality of the nervous system;Phenotypic abnormality;All
Generalized hyperreflexia	HP:0007034;HP:0001347	Generalized hyperreflexia;Hyperreflexia	HP:0007034;HP:0001347;HP:0002493;HP:0011442;HP:0012638;HP:0000707;HP:0000118;HP:0000001	Generalized hyperreflexia;Hyperreflexia;Upper motor neuron dysfunction;Abnormality of central motor function;Abnormality of nervous system physiology;Abnormality of the nervous system;Phenotypic abnormality;All
Hyperreflexia	HP:0001347	Hyperreflexia	HP:0001347;HP:0002493;HP:0011442;HP:0012638;HP:0000707;HP:0000118;HP:0000001	Hyperreflexia;Upper motor neuron dysfunction;Abnormality of central motor function;Abnormality of nervous system physiology;Abnormality of the nervous system;Phenotypic abnormality;All
Hypersomnia	HP:0100786	Hypersomnia	HP:0100786;HP:0002360;HP:0000708;HP:0012638;HP:0000707;HP:0000118;HP:0000001	Hypersomnia;Sleep disturbance;Behavioral abnormality;Abnormality of nervous system physiology;Abnormality of the nervous system;Phenotypic abnormality;All
Hypersomnia due to medical condition	HP:0100786	Hypersomnia	HP:0100786;HP:0002360;HP:0000708;HP:0012638;HP:0000707;HP:0000118;HP:0000001	Hypersomnia;Sleep disturbance;Behavioral abnormality;Abnormality of nervous system physiology;Abnormality of the nervous system;Phenotypic abnormality;All
Hypersomnia, unspecified	HP:0100786	Hypersomnia	HP:0100786;HP:0002360;HP:0000708;HP:0012638;HP:0000707;HP:0000118;HP:0000001	Hypersomnia;Sleep disturbance;Behavioral abnormality;Abnormality of nervous system physiology;Abnormality of the nervous system;Phenotypic abnormality;All
Hypersomnolence	HP:0100786	Hypersomnia	HP:0100786;HP:0002360;HP:0000708;HP:0012638;HP:0000707;HP:0000118;HP:0000001	Hypersomnia;Sleep disturbance;Behavioral abnormality;Abnormality of nervous system physiology;Abnormality of the nervous system;Phenotypic abnormality;All
Hypersomnolence disorder	HP:0100786	Hypersomnia	HP:0100786;HP:0002360;HP:0000708;HP:0012638;HP:0000707;HP:0000118;HP:0000001	Hypersomnia;Sleep disturbance;Behavioral abnormality;Abnormality of nervous system physiology;Abnormality of the nervous system;Phenotypic abnormality;All
Hypersomnolent	HP:0100786	Hypersomnia	HP:0100786;HP:0002360;HP:0000708;HP:0012638;HP:0000707;HP:0000118;HP:0000001	Hypersomnia;Sleep disturbance;Behavioral abnormality;Abnormality of nervous system physiology;Abnormality of the nervous system;Phenotypic abnormality;All
Hyperventilation syndrome	HP:0002883	Hyperventilation	HP:0002883;HP:0002793;HP:0002795;HP:0002086;HP:0000118;HP:0000001	Hyperventilation;Abnormal pattern of respiration;Functional respiratory abnormality;Abnormality of the respiratory system;Phenotypic abnormality;All
Hypomyelination	HP:0003429	hypomyelination	HP:0003429;HP:0011400;HP:0002011;HP:0012639;HP:0000707;HP:0000118;HP:0000001;HP:0012447	CNS hypomyelination;Abnormal CNS myelination;Morphological abnormality of the central nervous system;Abnormality of nervous system morphology;Abnormality of the nervous system;Phenotypic abnormality;All;Abnormal myelination
Hypotonia	HP:0001290	Generalized hypotonia	HP:0001290;HP:0001252;HP:0003808;HP:0011804;HP:0003011;HP:0000118;HP:0000001	Generalized hypotonia;Muscular hypotonia;Abnormal muscle tone;Abnormality of muscle physiology;Abnormality of the musculature;Phenotypic abnormality;All
Muscle tone poor	HP:0001290	Generalized hypotonia	HP:0001290;HP:0001252;HP:0003808;HP:0011804;HP:0003011;HP:0000118;HP:0000001	Generalized hypotonia;Muscular hypotonia;Abnormal muscle tone;Abnormality of muscle physiology;Abnormality of the musculature;Phenotypic abnormality;All
Neuromuscular weakness	HP:0001290	Generalized hypotonia	HP:0001290;HP:0001252;HP:0003808;HP:0011804;HP:0003011;HP:0000118;HP:0000001	Generalized hypotonia;Muscular hypotonia;Abnormal muscle tone;Abnormality of muscle physiology;Abnormality of the musculature;Phenotypic abnormality;All
Tight unbalanced muscles	HP:0001290	Generalized hypotonia	HP:0001290;HP:0001252;HP:0003808;HP:0011804;HP:0003011;HP:0000118;HP:0000001	Generalized hypotonia;Muscular hypotonia;Abnormal muscle tone;Abnormality of muscle physiology;Abnormality of the musculature;Phenotypic abnormality;All
Hypsarrhythmia	HP:0002521	Hypsarrhythmia	HP:0002521;HP:0011198;HP:0011182;HP:0002353;HP:0030178;HP:0001311;HP:0012638;HP:0000707;HP:0000118;HP:0000001	Hypsarrhythmia;EEG with generalized epileptiform discharges;Epileptiform EEG discharges;EEG abnormality;Abnormality of central nervous system electrophysiology;Abnormal nervous system electrophysiology;Abnormality of nervous system physiology;Abnormality of the nervous system;Phenotypic abnormality;All
Hypsarrhythmia present on electroencephalogram	HP:0002521	Hypsarrhythmia	HP:0002521;HP:0011198;HP:0011182;HP:0002353;HP:0030178;HP:0001311;HP:0012638;HP:0000707;HP:0000118;HP:0000001	Hypsarrhythmia;EEG with generalized epileptiform discharges;Epileptiform EEG discharges;EEG abnormality;Abnormality of central nervous system electrophysiology;Abnormal nervous system electrophysiology;Abnormality of nervous system physiology;Abnormality of the nervous system;Phenotypic abnormality;All
Hypsarrhythmia present on electroencephalography	HP:0002521	Hypsarrhythmia	HP:0002521;HP:0011198;HP:0011182;HP:0002353;HP:0030178;HP:0001311;HP:0012638;HP:0000707;HP:0000118;HP:0000001	Hypsarrhythmia;EEG with generalized epileptiform discharges;Epileptiform EEG discharges;EEG abnormality;Abnormality of central nervous system electrophysiology;Abnormal nervous system electrophysiology;Abnormality of nervous system physiology;Abnormality of the nervous system;Phenotypic abnormality;All
Hypsarrhythmia syndrome	HP:0002521	Hypsarrhythmia	HP:0002521;HP:0011198;HP:0011182;HP:0002353;HP:0030178;HP:0001311;HP:0012638;HP:0000707;HP:0000118;HP:0000001	Hypsarrhythmia;EEG with generalized epileptiform discharges;Epileptiform EEG discharges;EEG abnormality;Abnormality of central nervous system electrophysiology;Abnormal nervous system electrophysiology;Abnormality of nervous system physiology;Abnormality of the nervous system;Phenotypic abnormality;All
Poor posture	HP:0001290	Generalized hypotonia	HP:0001290;HP:0001252;HP:0003808;HP:0011804;HP:0003011;HP:0000118;HP:0000001	Generalized hypotonia;Muscular hypotonia;Abnormal muscle tone;Abnormality of muscle physiology;Abnormality of the musculature;Phenotypic abnormality;All
Posture abnormality	HP:0001290	Generalized hypotonia	HP:0001290;HP:0001252;HP:0003808;HP:0011804;HP:0003011;HP:0000118;HP:0000001	Generalized hypotonia;Muscular hypotonia;Abnormal muscle tone;Abnormality of muscle physiology;Abnormality of the musculature;Phenotypic abnormality;All
Transient total loss of muscle tone	HP:0001290	Generalized hypotonia	HP:0001290;HP:0001252;HP:0003808;HP:0011804;HP:0003011;HP:0000118;HP:0000001	Generalized hypotonia;Muscular hypotonia;Abnormal muscle tone;Abnormality of muscle physiology;Abnormality of the musculature;Phenotypic abnormality;All
Blitz-Nick-Salaam attacks	HP:0012469	Infantile spasms	HP:0012469;HP:0011097;HP:0001250;HP:0012638;HP:0000707;HP:0000118;HP:0000001	Infantile spasms;Epileptic spasms;Seizures;Abnormality of nervous system physiology;Abnormality of the nervous system;Phenotypic abnormality;All
Cryptogenic infantile spasm	HP:0003593	Infantile onset	HP:0003593;HP:0003674;HP:0012823;HP:0000001	Infantile onset;Onset;Clinical modifier;All
Cryptogenic West syndrome	HP:0011097	West syndrome	HP:0011097;HP:0001250;HP:0012638;HP:0000707;HP:0000118;HP:0000001	Epileptic spasms;Seizures;Abnormality of nervous system physiology;Abnormality of the nervous system;Phenotypic abnormality;All
Epileptic spasms, intractable, without status epilepticus	HP:0011097	Epileptic spasms	HP:0011097;HP:0001250;HP:0012638;HP:0000707;HP:0000118;HP:0000001	Epileptic spasms;Seizures;Abnormality of nervous system physiology;Abnormality of the nervous system;Phenotypic abnormality;All
Epileptic spasms, not intractable, without status epilepticus	HP:0011097	Epileptic spasms	HP:0011097;HP:0001250;HP:0012638;HP:0000707;HP:0000118;HP:0000001	Epileptic spasms;Seizures;Abnormality of nervous system physiology;Abnormality of the nervous system;Phenotypic abnormality;All
Infantile spasm	HP:0012469	Infantile spasms	HP:0012469;HP:0011097;HP:0001250;HP:0012638;HP:0000707;HP:0000118;HP:0000001	Infantile spasms;Epileptic spasms;Seizures;Abnormality of nervous system physiology;Abnormality of the nervous system;Phenotypic abnormality;All
Infantile spasms	HP:0012469	Infantile spasms	HP:0012469;HP:0011097;HP:0001250;HP:0012638;HP:0000707;HP:0000118;HP:0000001	Infantile spasms;Epileptic spasms;Seizures;Abnormality of nervous system physiology;Abnormality of the nervous system;Phenotypic abnormality;All
Infantile spasms with intractable epilepsy	HP:0012469	Infantile spasms	HP:0012469;HP:0011097;HP:0001250;HP:0012638;HP:0000707;HP:0000118;HP:0000001	Infantile spasms;Epileptic spasms;Seizures;Abnormality of nervous system physiology;Abnormality of the nervous system;Phenotypic abnormality;All
Infantile spasms with intractable epilepsy, pharmacoresistant	HP:0012469	Infantile spasms	HP:0012469;HP:0011097;HP:0001250;HP:0012638;HP:0000707;HP:0000118;HP:0000001	Infantile spasms;Epileptic spasms;Seizures;Abnormality of nervous system physiology;Abnormality of the nervous system;Phenotypic abnormality;All
Infantile spasms without intractable epilepsy	HP:0012469	Infantile spasms	HP:0012469;HP:0011097;HP:0001250;HP:0012638;HP:0000707;HP:0000118;HP:0000001	Infantile spasms;Epileptic spasms;Seizures;Abnormality of nervous system physiology;Abnormality of the nervous system;Phenotypic abnormality;All
Infantile spasms without mention of intractable epilepsy	HP:0012469	Infantile spasms	HP:0012469;HP:0011097;HP:0001250;HP:0012638;HP:0000707;HP:0000118;HP:0000001	Infantile spasms;Epileptic spasms;Seizures;Abnormality of nervous system physiology;Abnormality of the nervous system;Phenotypic abnormality;All
Infantile spasms, non-refractory	HP:0012469	Infantile spasms	HP:0012469;HP:0011097;HP:0001250;HP:0012638;HP:0000707;HP:0000118;HP:0000001	Infantile spasms;Epileptic spasms;Seizures;Abnormality of nervous system physiology;Abnormality of the nervous system;Phenotypic abnormality;All
Intractable epileptic spasms with status epilepticus	HP:0011097;HP:0002133	Epileptic spasms;Status epilepticus	HP:0011097;HP:0001250;HP:0012638;HP:0000707;HP:0000118;HP:0000001;HP:0002133	Epileptic spasms;Seizures;Abnormality of nervous system physiology;Abnormality of the nervous system;Phenotypic abnormality;All;Status epilepticus
Intractable epileptic spasms without status epilepticus	HP:0011097	Epileptic spasms	HP:0011097;HP:0001250;HP:0012638;HP:0000707;HP:0000118;HP:0000001	Epileptic spasms;Seizures;Abnormality of nervous system physiology;Abnormality of the nervous system;Phenotypic abnormality;All
Intractable generalized idiopathic epilepsy and epileptic syndromes without status epilepticus	HP:0012469	Infantile spasms	HP:0012469;HP:0011097;HP:0001250;HP:0012638;HP:0000707;HP:0000118;HP:0000001	Infantile spasms;Epileptic spasms;Seizures;Abnormality of nervous system physiology;Abnormality of the nervous system;Phenotypic abnormality;All
Non-intractable epileptic spasms without status epilepticus	HP:0011097	Epileptic spasms	HP:0011097;HP:0001250;HP:0012638;HP:0000707;HP:0000118;HP:0000001	Epileptic spasms;Seizures;Abnormality of nervous system physiology;Abnormality of the nervous system;Phenotypic abnormality;All
Nonintractable epileptic spasms without status epilepticus	HP:0011097	Epileptic spasms	HP:0011097;HP:0001250;HP:0012638;HP:0000707;HP:0000118;HP:0000001	Epileptic spasms;Seizures;Abnormality of nervous system physiology;Abnormality of the nervous system;Phenotypic abnormality;All
Refractory infantile spasms	HP:0003593	Infantile onset	HP:0003593;HP:0003674;HP:0012823;HP:0000001	Infantile onset;Onset;Clinical modifier;All
Spasm	HP:0012469	Infantile spasms	HP:0012469;HP:0011097;HP:0001250;HP:0012638;HP:0000707;HP:0000118;HP:0000001	Infantile spasms;Epileptic spasms;Seizures;Abnormality of nervous system physiology;Abnormality of the nervous system;Phenotypic abnormality;All
Spasm, infantile	HP:0003593	Infantile onset	HP:0003593;HP:0003674;HP:0012823;HP:0000001	Infantile onset;Onset;Clinical modifier;All
Spasms, infantile	HP:0003593	Infantile onset	HP:0003593;HP:0003674;HP:0012823;HP:0000001	Infantile onset;Onset;Clinical modifier;All
West syndrome	HP:0011097	West syndrome	HP:0011097;HP:0001250;HP:0012638;HP:0000707;HP:0000118;HP:0000001	Epileptic spasms;Seizures;Abnormality of nervous system physiology;Abnormality of the nervous system;Phenotypic abnormality;All
Autosomal dominant intellectual disability associated with mutation in PURA gene	HP:0000006;HP:0001249	Autosomal dominant inheritance;Intellectual disability	HP:0000006;HP:0000005;HP:0000001;HP:0001249;HP:0012759;HP:0012638;HP:0000707;HP:0000118	Autosomal dominant inheritance;Mode of inheritance;All;Intellectual disability;Neurodevelopmental abnormality;Abnormality of nervous system physiology;Abnormality of the nervous system;Phenotypic abnormality
Hyperphosphatasemia with mental retardation	HP:0003155;HP:0001249	Hyperphosphatasemia;Mental retardation	HP:0003155;HP:0004379;HP:0012379;HP:0001939;HP:0000118;HP:0000001;HP:0001249;HP:0012759;HP:0012638;HP:0000707	Elevated alkaline phosphatase;Abnormality of alkaline phosphatase activity;Abnormal enzyme/coenzyme activity;Abnormality of metabolism/homeostasis;Phenotypic abnormality;All;Intellectual disability;Neurodevelopmental abnormality;Abnormality of nervous system physiology;Abnormality of the nervous system
Intellectual disability	HP:0001249	Intellectual disability	HP:0001249;HP:0012759;HP:0012638;HP:0000707;HP:0000118;HP:0000001	Intellectual disability;Neurodevelopmental abnormality;Abnormality of nervous system physiology;Abnormality of the nervous system;Phenotypic abnormality;All
Intellectual disability with language impairment and autistic features	HP:0001249;HP:0002463	Intellectual disability;Language impairment	HP:0001249;HP:0012759;HP:0012638;HP:0000707;HP:0000118;HP:0000001;HP:0002463;HP:0011446	Intellectual disability;Neurodevelopmental abnormality;Abnormality of nervous system physiology;Abnormality of the nervous system;Phenotypic abnormality;All;Language impairment;Abnormality of higher mental function
MECP2-related X-linked intellectual disability 13	HP:0001417;HP:0001249	X-linked inheritance;Intellectual disability	HP:0001417;HP:0010985;HP:0000005;HP:0000001;HP:0001249;HP:0012759;HP:0012638;HP:0000707;HP:0000118	X-linked inheritance;Gonosomal inheritance;Mode of inheritance;All;Intellectual disability;Neurodevelopmental abnormality;Abnormality of nervous system physiology;Abnormality of the nervous system;Phenotypic abnormality
Mental retardation	HP:0001249	Mental retardation	HP:0001249;HP:0012759;HP:0012638;HP:0000707;HP:0000118;HP:0000001	Intellectual disability;Neurodevelopmental abnormality;Abnormality of nervous system physiology;Abnormality of the nervous system;Phenotypic abnormality;All
MR (mental retardation)	HP:0001249	Mental retardation	HP:0001249;HP:0012759;HP:0012638;HP:0000707;HP:0000118;HP:0000001	Intellectual disability;Neurodevelopmental abnormality;Abnormality of nervous system physiology;Abnormality of the nervous system;Phenotypic abnormality;All
Unspecified intellectual disabilities	HP:0001249	Intellectual disability	HP:0001249;HP:0012759;HP:0012638;HP:0000707;HP:0000118;HP:0000001	Intellectual disability;Neurodevelopmental abnormality;Abnormality of nervous system physiology;Abnormality of the nervous system;Phenotypic abnormality;All
X-linked intellectual disability	HP:0001417;HP:0001249	X-linked inheritance;Intellectual disability	HP:0001417;HP:0010985;HP:0000005;HP:0000001;HP:0001249;HP:0012759;HP:0012638;HP:0000707;HP:0000118	X-linked inheritance;Gonosomal inheritance;Mode of inheritance;All;Intellectual disability;Neurodevelopmental abnormality;Abnormality of nervous system physiology;Abnormality of the nervous system;Phenotypic abnormality
X-linked intellectual disability associated with mutation in IQSEC2 gene	HP:0001417;HP:0001249	X-linked inheritance;Intellectual disability	HP:0001417;HP:0010985;HP:0000005;HP:0000001;HP:0001249;HP:0012759;HP:0012638;HP:0000707;HP:0000118	X-linked inheritance;Gonosomal inheritance;Mode of inheritance;All;Intellectual disability;Neurodevelopmental abnormality;Abnormality of nervous system physiology;Abnormality of the nervous system;Phenotypic abnormality
X-linked mental retardation	HP:0001417;HP:0001249	X-linked inheritance;Mental retardation	HP:0001417;HP:0010985;HP:0000005;HP:0000001;HP:0001249;HP:0012759;HP:0012638;HP:0000707;HP:0000118	X-linked inheritance;Gonosomal inheritance;Mode of inheritance;All;Intellectual disability;Neurodevelopmental abnormality;Abnormality of nervous system physiology;Abnormality of the nervous system;Phenotypic abnormality
Constantly crying	HP:0000737	Irritability	HP:0000737;HP:0100851;HP:0000708;HP:0012638;HP:0000707;HP:0000118;HP:0000001	Irritability;Abnormal emotion/affect behavior;Behavioral abnormality;Abnormality of nervous system physiology;Abnormality of the nervous system;Phenotypic abnormality;All
Crying for unknown reason	HP:0000737	Irritability	HP:0000737;HP:0100851;HP:0000708;HP:0012638;HP:0000707;HP:0000118;HP:0000001	Irritability;Abnormal emotion/affect behavior;Behavioral abnormality;Abnormality of nervous system physiology;Abnormality of the nervous system;Phenotypic abnormality;All
Crying with unclear etiology	HP:0000737	Irritability	HP:0000737;HP:0100851;HP:0000708;HP:0012638;HP:0000707;HP:0000118;HP:0000001	Irritability;Abnormal emotion/affect behavior;Behavioral abnormality;Abnormality of nervous system physiology;Abnormality of the nervous system;Phenotypic abnormality;All
Excessive crying (non-infant)	HP:0000737	Irritability	HP:0000737;HP:0100851;HP:0000708;HP:0012638;HP:0000707;HP:0000118;HP:0000001	Irritability;Abnormal emotion/affect behavior;Behavioral abnormality;Abnormality of nervous system physiology;Abnormality of the nervous system;Phenotypic abnormality;All
Excessive crying of child, adolescent, or adult	HP:0000737	Irritability	HP:0000737;HP:0100851;HP:0000708;HP:0012638;HP:0000707;HP:0000118;HP:0000001	Irritability;Abnormal emotion/affect behavior;Behavioral abnormality;Abnormality of nervous system physiology;Abnormality of the nervous system;Phenotypic abnormality;All
Fussiness in child (over 12 months of age)	HP:0000737	Irritability	HP:0000737;HP:0100851;HP:0000708;HP:0012638;HP:0000707;HP:0000118;HP:0000001	Irritability;Abnormal emotion/affect behavior;Behavioral abnormality;Abnormality of nervous system physiology;Abnormality of the nervous system;Phenotypic abnormality;All
Fussiness in child > 1 year old	HP:0000737	Irritability	HP:0000737;HP:0100851;HP:0000708;HP:0012638;HP:0000707;HP:0000118;HP:0000001	Irritability;Abnormal emotion/affect behavior;Behavioral abnormality;Abnormality of nervous system physiology;Abnormality of the nervous system;Phenotypic abnormality;All
Fussiness in toddler	HP:0000737	Irritability	HP:0000737;HP:0100851;HP:0000708;HP:0012638;HP:0000707;HP:0000118;HP:0000001	Irritability;Abnormal emotion/affect behavior;Behavioral abnormality;Abnormality of nervous system physiology;Abnormality of the nervous system;Phenotypic abnormality;All
Fussy child	HP:0000737	Irritability	HP:0000737;HP:0100851;HP:0000708;HP:0012638;HP:0000707;HP:0000118;HP:0000001	Irritability;Abnormal emotion/affect behavior;Behavioral abnormality;Abnormality of nervous system physiology;Abnormality of the nervous system;Phenotypic abnormality;All
Fussy child (> 1 year old)	HP:0000737	Irritability	HP:0000737;HP:0100851;HP:0000708;HP:0012638;HP:0000707;HP:0000118;HP:0000001	Irritability;Abnormal emotion/affect behavior;Behavioral abnormality;Abnormality of nervous system physiology;Abnormality of the nervous system;Phenotypic abnormality;All
Fussy child (over 12 months of age)	HP:0000737	Irritability	HP:0000737;HP:0100851;HP:0000708;HP:0012638;HP:0000707;HP:0000118;HP:0000001	Irritability;Abnormal emotion/affect behavior;Behavioral abnormality;Abnormality of nervous system physiology;Abnormality of the nervous system;Phenotypic abnormality;All
Fussy toddler	HP:0000737	Irritability	HP:0000737;HP:0100851;HP:0000708;HP:0012638;HP:0000707;HP:0000118;HP:0000001	Irritability;Abnormal emotion/affect behavior;Behavioral abnormality;Abnormality of nervous system physiology;Abnormality of the nervous system;Phenotypic abnormality;All
Irritability	HP:0000737	Irritability	HP:0000737;HP:0100851;HP:0000708;HP:0012638;HP:0000707;HP:0000118;HP:0000001	Irritability;Abnormal emotion/affect behavior;Behavioral abnormality;Abnormality of nervous system physiology;Abnormality of the nervous system;Phenotypic abnormality;All
Irritability and anger	HP:0000737	Irritability	HP:0000737;HP:0100851;HP:0000708;HP:0012638;HP:0000707;HP:0000118;HP:0000001	Irritability;Abnormal emotion/affect behavior;Behavioral abnormality;Abnormality of nervous system physiology;Abnormality of the nervous system;Phenotypic abnormality;All
Irritable	HP:0000737	Irritability	HP:0000737;HP:0100851;HP:0000708;HP:0012638;HP:0000707;HP:0000118;HP:0000001	Irritability;Abnormal emotion/affect behavior;Behavioral abnormality;Abnormality of nervous system physiology;Abnormality of the nervous system;Phenotypic abnormality;All
Irritable behavior	HP:0000737	Irritability	HP:0000737;HP:0100851;HP:0000708;HP:0012638;HP:0000707;HP:0000118;HP:0000001	Irritability;Abnormal emotion/affect behavior;Behavioral abnormality;Abnormality of nervous system physiology;Abnormality of the nervous system;Phenotypic abnormality;All
Jeavons syndrome	HP:0000707	Abnormality of the nervous system	HP:0000707;HP:0000118;HP:0000001	Abnormality of the nervous system;Phenotypic abnormality;All
Juvenile absence epilepsy	HP:0002121;HP:0001250	Absence seizures;Seizures	HP:0002121;HP:0002197;HP:0001250;HP:0012638;HP:0000707;HP:0000118;HP:0000001;HP:0011146	Absence seizures;Generalized seizures;Seizures;Abnormality of nervous system physiology;Abnormality of the nervous system;Phenotypic abnormality;All;Dialeptic seizures
Juvenile absence epilepsy, non-refractory	HP:0002121;HP:0001250	Absence seizures;Seizures	HP:0002121;HP:0002197;HP:0001250;HP:0012638;HP:0000707;HP:0000118;HP:0000001;HP:0011146	Absence seizures;Generalized seizures;Seizures;Abnormality of nervous system physiology;Abnormality of the nervous system;Phenotypic abnormality;All;Dialeptic seizures
Refractory juvenile absence epilepsy	HP:0002121;HP:0001250	Absence seizures;Seizures	HP:0002121;HP:0002197;HP:0001250;HP:0012638;HP:0000707;HP:0000118;HP:0000001;HP:0011146	Absence seizures;Generalized seizures;Seizures;Abnormality of nervous system physiology;Abnormality of the nervous system;Phenotypic abnormality;All;Dialeptic seizures
Juvenile myoclonic epilepsy	HP:0002123;HP:0001250	Myoclonic seizures;Seizures	HP:0002123;HP:0002197;HP:0001250;HP:0012638;HP:0000707;HP:0000118;HP:0000001	Generalized myoclonic seizures;Generalized seizures;Seizures;Abnormality of nervous system physiology;Abnormality of the nervous system;Phenotypic abnormality;All
Juvenile myoclonic epilepsy, not intractable, without status epilepticus	HP:0002123;HP:0001250	Myoclonic seizures;Seizures	HP:0002123;HP:0002197;HP:0001250;HP:0012638;HP:0000707;HP:0000118;HP:0000001	Generalized myoclonic seizures;Generalized seizures;Seizures;Abnormality of nervous system physiology;Abnormality of the nervous system;Phenotypic abnormality;All
Nonintractable juvenile myoclonic epilepsy without status epilepticus	HP:0002123;HP:0001250	Myoclonic seizures;Seizures	HP:0002123;HP:0002197;HP:0001250;HP:0012638;HP:0000707;HP:0000118;HP:0000001	Generalized myoclonic seizures;Generalized seizures;Seizures;Abnormality of nervous system physiology;Abnormality of the nervous system;Phenotypic abnormality;All
Intractable juvenile myoclonic epilepsy	HP:0002123;HP:0001250	Myoclonic seizures;Seizures	HP:0002123;HP:0002197;HP:0001250;HP:0012638;HP:0000707;HP:0000118;HP:0000001	Generalized myoclonic seizures;Generalized seizures;Seizures;Abnormality of nervous system physiology;Abnormality of the nervous system;Phenotypic abnormality;All
Intractable juvenile myoclonic epilepsy with status epilepticus	HP:0002133	Status epilepticus	HP:0002133;HP:0001250;HP:0012638;HP:0000707;HP:0000118;HP:0000001	Status epilepticus;Seizures;Abnormality of nervous system physiology;Abnormality of the nervous system;Phenotypic abnormality;All
Intractable juvenile myoclonic epilepsy without status epilepticus	HP:0002123;HP:0001250	Myoclonic seizures;Seizures	HP:0002123;HP:0002197;HP:0001250;HP:0012638;HP:0000707;HP:0000118;HP:0000001	Generalized myoclonic seizures;Generalized seizures;Seizures;Abnormality of nervous system physiology;Abnormality of the nervous system;Phenotypic abnormality;All
Juvenile myoclonic epilepsy, intractable, without status epilepticus	HP:0002123;HP:0001250	Myoclonic seizures;Seizures	HP:0002123;HP:0002197;HP:0001250;HP:0012638;HP:0000707;HP:0000118;HP:0000001	Generalized myoclonic seizures;Generalized seizures;Seizures;Abnormality of nervous system physiology;Abnormality of the nervous system;Phenotypic abnormality;All
Abnormal coordination	HP:0011443	Abnormality of coordination	HP:0011443;HP:0011442;HP:0012638;HP:0000707;HP:0000118;HP:0000001	Abnormality of coordination;Abnormality of central motor function;Abnormality of nervous system physiology;Abnormality of the nervous system;Phenotypic abnormality;All
Coordination disorder	HP:0002311	Incoordination	HP:0002311;HP:0011443;HP:0011442;HP:0012638;HP:0000707;HP:0000118;HP:0000001	Incoordination;Abnormality of coordination;Abnormality of central motor function;Abnormality of nervous system physiology;Abnormality of the nervous system;Phenotypic abnormality;All
Coordination impairment	HP:0002311	Incoordination	HP:0002311;HP:0011443;HP:0011442;HP:0012638;HP:0000707;HP:0000118;HP:0000001	Incoordination;Abnormality of coordination;Abnormality of central motor function;Abnormality of nervous system physiology;Abnormality of the nervous system;Phenotypic abnormality;All
Coordination problem	HP:0002311	Incoordination	HP:0002311;HP:0011443;HP:0011442;HP:0012638;HP:0000707;HP:0000118;HP:0000001	Incoordination;Abnormality of coordination;Abnormality of central motor function;Abnormality of nervous system physiology;Abnormality of the nervous system;Phenotypic abnormality;All
Decreased coordination	HP:0011443	Abnormality of coordination	HP:0011443;HP:0011442;HP:0012638;HP:0000707;HP:0000118;HP:0000001	Abnormality of coordination;Abnormality of central motor function;Abnormality of nervous system physiology;Abnormality of the nervous system;Phenotypic abnormality;All
Developmental coordination disorder	HP:0011443	Abnormality of coordination	HP:0011443;HP:0011442;HP:0012638;HP:0000707;HP:0000118;HP:0000001	Abnormality of coordination;Abnormality of central motor function;Abnormality of nervous system physiology;Abnormality of the nervous system;Phenotypic abnormality;All
Discoordination	HP:0011443	Abnormality of coordination	HP:0011443;HP:0011442;HP:0012638;HP:0000707;HP:0000118;HP:0000001	Abnormality of coordination;Abnormality of central motor function;Abnormality of nervous system physiology;Abnormality of the nervous system;Phenotypic abnormality;All
Imbalance	HP:0002172	Imbalance	HP:0002172;HP:0100022;HP:0012638;HP:0000707;HP:0000118;HP:0000001	Postural instability;Abnormality of movement;Abnormality of nervous system physiology;Abnormality of the nervous system;Phenotypic abnormality;All
Impairment of balance	HP:0002311	Incoordination	HP:0002311;HP:0011443;HP:0011442;HP:0012638;HP:0000707;HP:0000118;HP:0000001	Incoordination;Abnormality of coordination;Abnormality of central motor function;Abnormality of nervous system physiology;Abnormality of the nervous system;Phenotypic abnormality;All
Incoordination	HP:0011443	Abnormality of coordination	HP:0011443;HP:0011442;HP:0012638;HP:0000707;HP:0000118;HP:0000001	Abnormality of coordination;Abnormality of central motor function;Abnormality of nervous system physiology;Abnormality of the nervous system;Phenotypic abnormality;All
Lack of coordination	HP:0011443	Abnormality of coordination	HP:0011443;HP:0011442;HP:0012638;HP:0000707;HP:0000118;HP:0000001	Abnormality of coordination;Abnormality of central motor function;Abnormality of nervous system physiology;Abnormality of the nervous system;Phenotypic abnormality;All
Poor balance	HP:0011443	Abnormality of coordination	HP:0011443;HP:0011442;HP:0012638;HP:0000707;HP:0000118;HP:0000001	Abnormality of coordination;Abnormality of central motor function;Abnormality of nervous system physiology;Abnormality of the nervous system;Phenotypic abnormality;All
Poor fine motor skills	HP:0007010	Poor fine motor coordination	HP:0007010;HP:0002275;HP:0011443;HP:0011442;HP:0012638;HP:0000707;HP:0000118;HP:0000001	Poor fine motor coordination;Poor motor coordination;Abnormality of coordination;Abnormality of central motor function;Abnormality of nervous system physiology;Abnormality of the nervous system;Phenotypic abnormality;All
Refractory Landau-Kleffner syndrome	HP:0001250;HP:0002381	Epilepsy;Aphasia	HP:0001250;HP:0012638;HP:0000707;HP:0000118;HP:0000001;HP:0002381;HP:0002167;HP:0011446	Seizures;Abnormality of nervous system physiology;Abnormality of the nervous system;Phenotypic abnormality;All;Aphasia;Neurological speech impairment;Abnormality of higher mental function
Language regression	HP:0002376	Developmental regression	HP:0002376;HP:0012759;HP:0012638;HP:0000707;HP:0000118;HP:0000001	Developmental regression;Neurodevelopmental abnormality;Abnormality of nervous system physiology;Abnormality of the nervous system;Phenotypic abnormality;All
Hypersensitive sensory processing disorder, type A	HP:0001328	Specific learning disability	HP:0001328;HP:0012759;HP:0012638;HP:0000707;HP:0000118;HP:0000001	Specific learning disability;Neurodevelopmental abnormality;Abnormality of nervous system physiology;Abnormality of the nervous system;Phenotypic abnormality;All
Inattention	HP:0000736	Short attention span	HP:0000736;HP:0000708;HP:0012638;HP:0000707;HP:0000118;HP:0000001	Short attention span;Behavioral abnormality;Abnormality of nervous system physiology;Abnormality of the nervous system;Phenotypic abnormality;All
Mathematics disorder	HP:0001328	Specific learning disability	HP:0001328;HP:0012759;HP:0012638;HP:0000707;HP:0000118;HP:0000001	Specific learning disability;Neurodevelopmental abnormality;Abnormality of nervous system physiology;Abnormality of the nervous system;Phenotypic abnormality;All
Academic skill disorder	HP:0001328	Specific learning disability	HP:0001328;HP:0012759;HP:0012638;HP:0000707;HP:0000118;HP:0000001	Specific learning disability;Neurodevelopmental abnormality;Abnormality of nervous system physiology;Abnormality of the nervous system;Phenotypic abnormality;All
Borderline intellectual disability	HP:0001249	Intellectual disability	HP:0001249;HP:0012759;HP:0012638;HP:0000707;HP:0000118;HP:0000001	Intellectual disability;Neurodevelopmental abnormality;Abnormality of nervous system physiology;Abnormality of the nervous system;Phenotypic abnormality;All
Borderline intellectual functioning	HP:0006889	Intellectual disability, borderline	HP:0006889;HP:0001249;HP:0012759;HP:0012638;HP:0000707;HP:0000118;HP:0000001	Intellectual disability, borderline;Intellectual disability;Neurodevelopmental abnormality;Abnormality of nervous system physiology;Abnormality of the nervous system;Phenotypic abnormality;All
Borderline learning disability	HP:0001328	Specific learning disability	HP:0001328;HP:0012759;HP:0012638;HP:0000707;HP:0000118;HP:0000001	Specific learning disability;Neurodevelopmental abnormality;Abnormality of nervous system physiology;Abnormality of the nervous system;Phenotypic abnormality;All
Learning difficulty	HP:0001328	Specific learning disability	HP:0001328;HP:0012759;HP:0012638;HP:0000707;HP:0000118;HP:0000001	Specific learning disability;Neurodevelopmental abnormality;Abnormality of nervous system physiology;Abnormality of the nervous system;Phenotypic abnormality;All
Learning difficulty due to cognitive limitations	HP:0001328	Specific learning disability	HP:0001328;HP:0012759;HP:0012638;HP:0000707;HP:0000118;HP:0000001	Specific learning disability;Neurodevelopmental abnormality;Abnormality of nervous system physiology;Abnormality of the nervous system;Phenotypic abnormality;All
Learning difficulty involving mathematics	HP:0001328	Specific learning disability	HP:0001328;HP:0012759;HP:0012638;HP:0000707;HP:0000118;HP:0000001	Specific learning disability;Neurodevelopmental abnormality;Abnormality of nervous system physiology;Abnormality of the nervous system;Phenotypic abnormality;All
Learning disabilities	HP:0001328	Specific learning disability	HP:0001328;HP:0012759;HP:0012638;HP:0000707;HP:0000118;HP:0000001	Specific learning disability;Neurodevelopmental abnormality;Abnormality of nervous system physiology;Abnormality of the nervous system;Phenotypic abnormality;All
Learning disability	HP:0001328	Specific learning disability	HP:0001328;HP:0012759;HP:0012638;HP:0000707;HP:0000118;HP:0000001	Specific learning disability;Neurodevelopmental abnormality;Abnormality of nervous system physiology;Abnormality of the nervous system;Phenotypic abnormality;All
Learning disorder	HP:0001328	Specific learning disability	HP:0001328;HP:0012759;HP:0012638;HP:0000707;HP:0000118;HP:0000001	Specific learning disability;Neurodevelopmental abnormality;Abnormality of nervous system physiology;Abnormality of the nervous system;Phenotypic abnormality;All
Learning disorder involving mathematics	HP:0001328	Specific learning disability	HP:0001328;HP:0012759;HP:0012638;HP:0000707;HP:0000118;HP:0000001	Specific learning disability;Neurodevelopmental abnormality;Abnormality of nervous system physiology;Abnormality of the nervous system;Phenotypic abnormality;All
Non-verbal learning disorder	HP:0001328	Specific learning disability	HP:0001328;HP:0012759;HP:0012638;HP:0000707;HP:0000118;HP:0000001	Specific learning disability;Neurodevelopmental abnormality;Abnormality of nervous system physiology;Abnormality of the nervous system;Phenotypic abnormality;All
Nonverbal learning disorder	HP:0001344	Nonverbal	HP:0001344;HP:0000750;HP:0012758;HP:0012759;HP:0012638;HP:0000707;HP:0000118;HP:0000001;HP:0002167;HP:0011446	Absent speech;Delayed speech and language development;Neurodevelopmental delay;Neurodevelopmental abnormality;Abnormality of nervous system physiology;Abnormality of the nervous system;Phenotypic abnormality;All;Neurological speech impairment;Abnormality of higher mental function
Other developmental disorders of scholastic skills	HP:0001328	Specific learning disability	HP:0001328;HP:0012759;HP:0012638;HP:0000707;HP:0000118;HP:0000001	Specific learning disability;Neurodevelopmental abnormality;Abnormality of nervous system physiology;Abnormality of the nervous system;Phenotypic abnormality;All
Other specific developmental learning difficulties	HP:0001328	Specific learning disability	HP:0001328;HP:0012759;HP:0012638;HP:0000707;HP:0000118;HP:0000001	Specific learning disability;Neurodevelopmental abnormality;Abnormality of nervous system physiology;Abnormality of the nervous system;Phenotypic abnormality;All
Specific learning disorder with impairment in written expression	HP:0001328	Specific learning disability	HP:0001328;HP:0012759;HP:0012638;HP:0000707;HP:0000118;HP:0000001	Specific learning disability;Neurodevelopmental abnormality;Abnormality of nervous system physiology;Abnormality of the nervous system;Phenotypic abnormality;All
Specific learning disorder with reading impairment	HP:0001328	Specific learning disability	HP:0001328;HP:0012759;HP:0012638;HP:0000707;HP:0000118;HP:0000001	Specific learning disability;Neurodevelopmental abnormality;Abnormality of nervous system physiology;Abnormality of the nervous system;Phenotypic abnormality;All
Specific learning disorder, with impairment in mathematics, mild	HP:0001328	Specific learning disability	HP:0001328;HP:0012759;HP:0012638;HP:0000707;HP:0000118;HP:0000001	Specific learning disability;Neurodevelopmental abnormality;Abnormality of nervous system physiology;Abnormality of the nervous system;Phenotypic abnormality;All
Leigh syndrome	HP:0000707	Abnormality of the nervous system	HP:0000707;HP:0000118;HP:0000001	Abnormality of the nervous system;Phenotypic abnormality;All
Intractable Lennox-Gastaut syndrome	HP:0000707	Abnormality of the nervous system	HP:0000707;HP:0000118;HP:0000001	Abnormality of the nervous system;Phenotypic abnormality;All
Intractable Lennox-Gastaut syndrome with status epilepticus	HP:0002133	Status epilepticus	HP:0002133;HP:0001250;HP:0012638;HP:0000707;HP:0000118;HP:0000001	Status epilepticus;Seizures;Abnormality of nervous system physiology;Abnormality of the nervous system;Phenotypic abnormality;All
Intractable Lennox-Gastaut syndrome without status epilepticus	HP:0000707	Abnormality of the nervous system	HP:0000707;HP:0000118;HP:0000001	Abnormality of the nervous system;Phenotypic abnormality;All
Lennox-Gastaut syndrome	HP:0000707	Abnormality of the nervous system	HP:0000707;HP:0000118;HP:0000001	Abnormality of the nervous system;Phenotypic abnormality;All
Lennox-Gastaut syndrome with intractable epilepsy	HP:0000707	Abnormality of the nervous system	HP:0000707;HP:0000118;HP:0000001	Abnormality of the nervous system;Phenotypic abnormality;All
Lennox-Gastaut syndrome with tonic seizures	HP:0000707	Abnormality of the nervous system	HP:0000707;HP:0000118;HP:0000001	Abnormality of the nervous system;Phenotypic abnormality;All
Lennox-Gastaut syndrome, intractable, with status epilepticus	HP:0002133	Status epilepticus	HP:0002133;HP:0001250;HP:0012638;HP:0000707;HP:0000118;HP:0000001	Status epilepticus;Seizures;Abnormality of nervous system physiology;Abnormality of the nervous system;Phenotypic abnormality;All
Lennox-Gastaut syndrome, intractable, without status epilepticus	HP:0000707	Abnormality of the nervous system	HP:0000707;HP:0000118;HP:0000001	Abnormality of the nervous system;Phenotypic abnormality;All
Lennox-Gastaut syndrome, not intractable, without status epilepticus	HP:0000707	Abnormality of the nervous system	HP:0000707;HP:0000118;HP:0000001	Abnormality of the nervous system;Phenotypic abnormality;All
Non-refractory Lennox-Gastaut syndrome	HP:0000707	Abnormality of the nervous system	HP:0000707;HP:0000118;HP:0000001	Abnormality of the nervous system;Phenotypic abnormality;All
Nonintractable Lennox-Gastaut syndrome with status epilepticus	HP:0002133	Status epilepticus	HP:0002133;HP:0001250;HP:0012638;HP:0000707;HP:0000118;HP:0000001	Status epilepticus;Seizures;Abnormality of nervous system physiology;Abnormality of the nervous system;Phenotypic abnormality;All
Nonintractable Lennox-Gastaut syndrome without status epilepticus	HP:0000707	Abnormality of the nervous system	HP:0000707;HP:0000118;HP:0000001	Abnormality of the nervous system;Phenotypic abnormality;All
Limp	HP:0001288	Gait disturbance	HP:0001288;HP:0100022;HP:0012638;HP:0000707;HP:0000118;HP:0000001	Gait disturbance;Abnormality of movement;Abnormality of nervous system physiology;Abnormality of the nervous system;Phenotypic abnormality;All
Limping child	HP:0001288	Gait disturbance	HP:0001288;HP:0100022;HP:0012638;HP:0000707;HP:0000118;HP:0000001	Gait disturbance;Abnormality of movement;Abnormality of nervous system physiology;Abnormality of the nervous system;Phenotypic abnormality;All
Limping in child	HP:0001288	Gait disturbance	HP:0001288;HP:0100022;HP:0012638;HP:0000707;HP:0000118;HP:0000001	Gait disturbance;Abnormality of movement;Abnormality of nervous system physiology;Abnormality of the nervous system;Phenotypic abnormality;All
Limping in pediatric patient	HP:0001339	Lissencephaly	HP:0001339;HP:0002536;HP:0002269;HP:0002011;HP:0012639;HP:0000707;HP:0000118;HP:0000001;HP:0002538;HP:0002060;HP:0100547;HP:0012443	Lissencephaly;Abnormal cortical gyration;Abnormality of neuronal migration;Morphological abnormality of the central nervous system;Abnormality of nervous system morphology;Abnormality of the nervous system;Phenotypic abnormality;All;Abnormality of the cerebral cortex;Abnormality of the cerebrum;Abnormality of forebrain morphology;Abnormality of brain morphology
Lissencephaly	HP:0001339	Lissencephaly	HP:0001339;HP:0002536;HP:0002269;HP:0002011;HP:0012639;HP:0000707;HP:0000118;HP:0000001;HP:0002538;HP:0002060;HP:0100547;HP:0012443	Lissencephaly;Abnormal cortical gyration;Abnormality of neuronal migration;Morphological abnormality of the central nervous system;Abnormality of nervous system morphology;Abnormality of the nervous system;Phenotypic abnormality;All;Abnormality of the cerebral cortex;Abnormality of the cerebrum;Abnormality of forebrain morphology;Abnormality of brain morphology
Loss of consciousness	HP:0007185	Loss of consciousness	HP:0007185;HP:0004372;HP:0011446;HP:0012638;HP:0000707;HP:0000118;HP:0000001	Loss of consciousness;Reduced consciousness/confusion;Abnormality of higher mental function;Abnormality of nervous system physiology;Abnormality of the nervous system;Phenotypic abnormality;All
Meningitis	HP:0001287	Meningitis	HP:0001287;HP:0011450;HP:0002011;HP:0012639;HP:0000707;HP:0000118;HP:0000001;HP:0012649;HP:0012647;HP:0010978;HP:0002715	Meningitis;CNS infection;Morphological abnormality of the central nervous system;Abnormality of nervous system morphology;Abnormality of the nervous system;Phenotypic abnormality;All;Increased inflammatory response;Abnormal inflammatory response;Abnormality of immune system physiology;Abnormality of the immune system
Acquired microcephaly	HP:0000252	Microcephaly	HP:0000252;HP:0007364;HP:0002060;HP:0100547;HP:0012443;HP:0002011;HP:0012639;HP:0000707;HP:0000118;HP:0000001;HP:0002977;HP:0040195;HP:0000240;HP:0000929;HP:0000234;HP:0000152;HP:0009121;HP:0011842;HP:0000924	Microcephaly;Aplasia/Hypoplasia of the cerebrum;Abnormality of the cerebrum;Abnormality of forebrain morphology;Abnormality of brain morphology;Morphological abnormality of the central nervous system;Abnormality of nervous system morphology;Abnormality of the nervous system;Phenotypic abnormality;All;Aplasia/Hypoplasia involving the central nervous system;Decreased head circumference;Abnormality …
Micrencephaly	HP:0000252	Microcephaly	HP:0000252;HP:0007364;HP:0002060;HP:0100547;HP:0012443;HP:0002011;HP:0012639;HP:0000707;HP:0000118;HP:0000001;HP:0002977;HP:0040195;HP:0000240;HP:0000929;HP:0000234;HP:0000152;HP:0009121;HP:0011842;HP:0000924	Microcephaly;Aplasia/Hypoplasia of the cerebrum;Abnormality of the cerebrum;Abnormality of forebrain morphology;Abnormality of brain morphology;Morphological abnormality of the central nervous system;Abnormality of nervous system morphology;Abnormality of the nervous system;Phenotypic abnormality;All;Aplasia/Hypoplasia involving the central nervous system;Decreased head circumference;Abnormality …
Microcephalic	HP:0000252	Microcephaly	HP:0000252;HP:0007364;HP:0002060;HP:0100547;HP:0012443;HP:0002011;HP:0012639;HP:0000707;HP:0000118;HP:0000001;HP:0002977;HP:0040195;HP:0000240;HP:0000929;HP:0000234;HP:0000152;HP:0009121;HP:0011842;HP:0000924	Microcephaly;Aplasia/Hypoplasia of the cerebrum;Abnormality of the cerebrum;Abnormality of forebrain morphology;Abnormality of brain morphology;Morphological abnormality of the central nervous system;Abnormality of nervous system morphology;Abnormality of the nervous system;Phenotypic abnormality;All;Aplasia/Hypoplasia involving the central nervous system;Decreased head circumference;Abnormality …
Microcephalus	HP:0000252	Microcephaly	HP:0000252;HP:0007364;HP:0002060;HP:0100547;HP:0012443;HP:0002011;HP:0012639;HP:0000707;HP:0000118;HP:0000001;HP:0002977;HP:0040195;HP:0000240;HP:0000929;HP:0000234;HP:0000152;HP:0009121;HP:0011842;HP:0000924	Microcephaly;Aplasia/Hypoplasia of the cerebrum;Abnormality of the cerebrum;Abnormality of forebrain morphology;Abnormality of brain morphology;Morphological abnormality of the central nervous system;Abnormality of nervous system morphology;Abnormality of the nervous system;Phenotypic abnormality;All;Aplasia/Hypoplasia involving the central nervous system;Decreased head circumference;Abnormality …
Microcephaly	HP:0000252	Microcephaly	HP:0000252;HP:0007364;HP:0002060;HP:0100547;HP:0012443;HP:0002011;HP:0012639;HP:0000707;HP:0000118;HP:0000001;HP:0002977;HP:0040195;HP:0000240;HP:0000929;HP:0000234;HP:0000152;HP:0009121;HP:0011842;HP:0000924	Microcephaly;Aplasia/Hypoplasia of the cerebrum;Abnormality of the cerebrum;Abnormality of forebrain morphology;Abnormality of brain morphology;Morphological abnormality of the central nervous system;Abnormality of nervous system morphology;Abnormality of the nervous system;Phenotypic abnormality;All;Aplasia/Hypoplasia involving the central nervous system;Decreased head circumference;Abnormality …
Microcephaly with spastic quadriplegia	HP:0000252;HP:0002510;HP:0002445	Microcephaly;Spastic tetraplegia;Tetraplegia	HP:0000252;HP:0007364;HP:0002060;HP:0100547;HP:0012443;HP:0002011;HP:0012639;HP:0000707;HP:0000118;HP:0000001;HP:0002977;HP:0040195;HP:0000240;HP:0000929;HP:0000234;HP:0000152;HP:0009121;HP:0011842;HP:0000924;HP:0002510;HP:0001257;HP:0001276;HP:0002493;HP:0011442;HP:0012638;HP:0003808;HP:0011804;HP:0003011;HP:0002445;HP:0030182;HP:0010549	Microcephaly;Aplasia/Hypoplasia of the cerebrum;Abnormality of the cerebrum;Abnormality of forebrain morphology;Abnormality of brain morphology;Morphological abnormality of the central nervous system;Abnormality of nervous system morphology;Abnormality of the nervous system;Phenotypic abnormality;All;Aplasia/Hypoplasia involving the central nervous system;Decreased head circumference;Abnormality …
Atypical migraine	HP:0002076	Migraine	HP:0002076;HP:0002315;HP:0012638;HP:0000707;HP:0000118;HP:0000001	Migraine;Headache;Abnormality of nervous system physiology;Abnormality of the nervous system;Phenotypic abnormality;All
Basilar migraine	HP:0002076	Migraine	HP:0002076;HP:0002315;HP:0012638;HP:0000707;HP:0000118;HP:0000001	Migraine;Headache;Abnormality of nervous system physiology;Abnormality of the nervous system;Phenotypic abnormality;All
Chronic migraine	HP:0002076	Migraine	HP:0002076;HP:0002315;HP:0012638;HP:0000707;HP:0000118;HP:0000001	Migraine;Headache;Abnormality of nervous system physiology;Abnormality of the nervous system;Phenotypic abnormality;All
Chronic migraine without aura with status migrainosus, not intractable	HP:0002076	Migraine	HP:0002076;HP:0002315;HP:0012638;HP:0000707;HP:0000118;HP:0000001	Migraine;Headache;Abnormality of nervous system physiology;Abnormality of the nervous system;Phenotypic abnormality;All
Common migraine without intractability	HP:0002076	Migraine	HP:0002076;HP:0002315;HP:0012638;HP:0000707;HP:0000118;HP:0000001	Migraine;Headache;Abnormality of nervous system physiology;Abnormality of the nervous system;Phenotypic abnormality;All
Complicated migraine	HP:0002076	Migraine	HP:0002076;HP:0002315;HP:0012638;HP:0000707;HP:0000118;HP:0000001	Migraine;Headache;Abnormality of nervous system physiology;Abnormality of the nervous system;Phenotypic abnormality;All
Intractable chronic migraine without aura and with status migrainosus	HP:0002076	Migraine	HP:0002076;HP:0002315;HP:0012638;HP:0000707;HP:0000118;HP:0000001	Migraine;Headache;Abnormality of nervous system physiology;Abnormality of the nervous system;Phenotypic abnormality;All
Intractable chronic migraine without aura and without status migrainosus	HP:0002076	Migraine	HP:0002076;HP:0002315;HP:0012638;HP:0000707;HP:0000118;HP:0000001	Migraine;Headache;Abnormality of nervous system physiology;Abnormality of the nervous system;Phenotypic abnormality;All
Intractable menstrual migraine with status migrainosus	HP:0002076	Migraine	HP:0002076;HP:0002315;HP:0012638;HP:0000707;HP:0000118;HP:0000001	Migraine;Headache;Abnormality of nervous system physiology;Abnormality of the nervous system;Phenotypic abnormality;All
Intractable migraine with aura with status migrainosus	HP:0002077;HP:0002076	Migraine with aura;Migraine	HP:0002077;HP:0002076;HP:0002315;HP:0012638;HP:0000707;HP:0000118;HP:0000001	Migraine with aura;Migraine;Headache;Abnormality of nervous system physiology;Abnormality of the nervous system;Phenotypic abnormality;All
Intractable migraine with aura without status migrainosus	HP:0002077;HP:0002076	Migraine with aura;Migraine	HP:0002077;HP:0002076;HP:0002315;HP:0012638;HP:0000707;HP:0000118;HP:0000001	Migraine with aura;Migraine;Headache;Abnormality of nervous system physiology;Abnormality of the nervous system;Phenotypic abnormality;All
Intractable migraine with status migrainosus	HP:0002076	Migraine	HP:0002076;HP:0002315;HP:0012638;HP:0000707;HP:0000118;HP:0000001	Migraine;Headache;Abnormality of nervous system physiology;Abnormality of the nervous system;Phenotypic abnormality;All
Intractable migraine with status migrainosus, unspecified migraine type	HP:0002076	Migraine	HP:0002076;HP:0002315;HP:0012638;HP:0000707;HP:0000118;HP:0000001	Migraine;Headache;Abnormality of nervous system physiology;Abnormality of the nervous system;Phenotypic abnormality;All
Intractable migraine without aura and with status migrainosus	HP:0002076	Migraine	HP:0002076;HP:0002315;HP:0012638;HP:0000707;HP:0000118;HP:0000001	Migraine;Headache;Abnormality of nervous system physiology;Abnormality of the nervous system;Phenotypic abnormality;All
Intractable migraine without aura and without status migrainosus	HP:0002076	Migraine	HP:0002076;HP:0002315;HP:0012638;HP:0000707;HP:0000118;HP:0000001	Migraine;Headache;Abnormality of nervous system physiology;Abnormality of the nervous system;Phenotypic abnormality;All
Menstrual migraine without status migrainosus, not intractable	HP:0002076	Migraine	HP:0002076;HP:0002315;HP:0012638;HP:0000707;HP:0000118;HP:0000001	Migraine;Headache;Abnormality of nervous system physiology;Abnormality of the nervous system;Phenotypic abnormality;All
Migraine	HP:0002076	Migraine	HP:0002076;HP:0002315;HP:0012638;HP:0000707;HP:0000118;HP:0000001	Migraine;Headache;Abnormality of nervous system physiology;Abnormality of the nervous system;Phenotypic abnormality;All
Migraine headache	HP:0002076;HP:0002315	Migraine;Headache	HP:0002076;HP:0002315;HP:0012638;HP:0000707;HP:0000118;HP:0000001	Migraine;Headache;Abnormality of nervous system physiology;Abnormality of the nervous system;Phenotypic abnormality;All
Migraine headache without aura	HP:0002076;HP:0002315	Migraine;Headache	HP:0002076;HP:0002315;HP:0012638;HP:0000707;HP:0000118;HP:0000001	Migraine;Headache;Abnormality of nervous system physiology;Abnormality of the nervous system;Phenotypic abnormality;All
Migraine variant	HP:0002076	Migraine	HP:0002076;HP:0002315;HP:0012638;HP:0000707;HP:0000118;HP:0000001	Migraine;Headache;Abnormality of nervous system physiology;Abnormality of the nervous system;Phenotypic abnormality;All
Migraine with aura	HP:0002077;HP:0002076	Migraine with aura;Migraine	HP:0002077;HP:0002076;HP:0002315;HP:0012638;HP:0000707;HP:0000118;HP:0000001	Migraine with aura;Migraine;Headache;Abnormality of nervous system physiology;Abnormality of the nervous system;Phenotypic abnormality;All
Migraine with aura and without status migrainosus, not intractable	HP:0002077;HP:0002076	Migraine with aura;Migraine	HP:0002077;HP:0002076;HP:0002315;HP:0012638;HP:0000707;HP:0000118;HP:0000001	Migraine with aura;Migraine;Headache;Abnormality of nervous system physiology;Abnormality of the nervous system;Phenotypic abnormality;All
Migraine without aura and with status migrainosus, not intractable	HP:0002076	Migraine	HP:0002076;HP:0002315;HP:0012638;HP:0000707;HP:0000118;HP:0000001	Migraine;Headache;Abnormality of nervous system physiology;Abnormality of the nervous system;Phenotypic abnormality;All
Migraine without aura and without status migrainosus, not intractable	HP:0002076	Migraine	HP:0002076;HP:0002315;HP:0012638;HP:0000707;HP:0000118;HP:0000001	Migraine;Headache;Abnormality of nervous system physiology;Abnormality of the nervous system;Phenotypic abnormality;All
Migraine without aura, with intractable migraine, so stated, without mention of status migrainosus	HP:0002076	Migraine	HP:0002076;HP:0002315;HP:0012638;HP:0000707;HP:0000118;HP:0000001	Migraine;Headache;Abnormality of nervous system physiology;Abnormality of the nervous system;Phenotypic abnormality;All
Migraine without aura, without mention of intractable migraine without mention of status migrainosus	HP:0002076	Migraine	HP:0002076;HP:0002315;HP:0012638;HP:0000707;HP:0000118;HP:0000001	Migraine;Headache;Abnormality of nervous system physiology;Abnormality of the nervous system;Phenotypic abnormality;All
Migraine without status migrainosus, not intractable, unspecified migraine type	HP:0002076	Migraine	HP:0002076;HP:0002315;HP:0012638;HP:0000707;HP:0000118;HP:0000001	Migraine;Headache;Abnormality of nervous system physiology;Abnormality of the nervous system;Phenotypic abnormality;All
Migraine, unspecified, with intractable migraine, so stated, without mention of status migrainosus	HP:0002076	Migraine	HP:0002076;HP:0002315;HP:0012638;HP:0000707;HP:0000118;HP:0000001	Migraine;Headache;Abnormality of nervous system physiology;Abnormality of the nervous system;Phenotypic abnormality;All
Migraine, unspecified, without mention of intractable migraine without mention of status migrainosus	HP:0002076	Migraine	HP:0002076;HP:0002315;HP:0012638;HP:0000707;HP:0000118;HP:0000001	Migraine;Headache;Abnormality of nervous system physiology;Abnormality of the nervous system;Phenotypic abnormality;All
Migraines	HP:0002076	Migraine	HP:0002076;HP:0002315;HP:0012638;HP:0000707;HP:0000118;HP:0000001	Migraine;Headache;Abnormality of nervous system physiology;Abnormality of the nervous system;Phenotypic abnormality;All
Nonintractable migraine, unspecified migraine type	HP:0002076	Migraine	HP:0002076;HP:0002315;HP:0012638;HP:0000707;HP:0000118;HP:0000001	Migraine;Headache;Abnormality of nervous system physiology;Abnormality of the nervous system;Phenotypic abnormality;All
Other forms of migraine, with intractable migraine, so stated, without mention of status migrainosus	HP:0002076	Migraine	HP:0002076;HP:0002315;HP:0012638;HP:0000707;HP:0000118;HP:0000001	Migraine;Headache;Abnormality of nervous system physiology;Abnormality of the nervous system;Phenotypic abnormality;All
Other forms of migraine, without mention of intractable migraine without mention of status migrainosus	HP:0002076	Migraine	HP:0002076;HP:0002315;HP:0012638;HP:0000707;HP:0000118;HP:0000001	Migraine;Headache;Abnormality of nervous system physiology;Abnormality of the nervous system;Phenotypic abnormality;All
Other migraine with status migrainosus, not intractable	HP:0002076	Migraine	HP:0002076;HP:0002315;HP:0012638;HP:0000707;HP:0000118;HP:0000001	Migraine;Headache;Abnormality of nervous system physiology;Abnormality of the nervous system;Phenotypic abnormality;All
Other migraine without status migrainosus, not intractable	HP:0002076	Migraine	HP:0002076;HP:0002315;HP:0012638;HP:0000707;HP:0000118;HP:0000001	Migraine;Headache;Abnormality of nervous system physiology;Abnormality of the nervous system;Phenotypic abnormality;All
Vertebrobasilar migraine	HP:0002076	Migraine	HP:0002076;HP:0002315;HP:0012638;HP:0000707;HP:0000118;HP:0000001	Migraine;Headache;Abnormality of nervous system physiology;Abnormality of the nervous system;Phenotypic abnormality;All
Malignant migrating partial epilepsy in infancy	HP:0007359;HP:0001250	Focal seizures;Seizures	HP:0007359;HP:0001250;HP:0012638;HP:0000707;HP:0000118;HP:0000001	Focal seizures;Seizures;Abnormality of nervous system physiology;Abnormality of the nervous system;Phenotypic abnormality;All
Migrating partial seizures in infancy	HP:0007359;HP:0001250	Focal seizures;Seizures	HP:0007359;HP:0001250;HP:0012638;HP:0000707;HP:0000118;HP:0000001	Focal seizures;Seizures;Abnormality of nervous system physiology;Abnormality of the nervous system;Phenotypic abnormality;All
Migrating partial seizures in infancy, refractory	HP:0007359;HP:0001250	Focal seizures;Seizures	HP:0007359;HP:0001250;HP:0012638;HP:0000707;HP:0000118;HP:0000001	Focal seizures;Seizures;Abnormality of nervous system physiology;Abnormality of the nervous system;Phenotypic abnormality;All
Mental retardation, mild (I.Q. 50-70)	HP:0001256;HP:0001249	Intellectual disability, mild;Mental retardation	HP:0001256;HP:0001249;HP:0012759;HP:0012638;HP:0000707;HP:0000118;HP:0000001	Intellectual disability, mild;Intellectual disability;Neurodevelopmental abnormality;Abnormality of nervous system physiology;Abnormality of the nervous system;Phenotypic abnormality;All
Mild intellectual disabilities	HP:0001249	Intellectual disability	HP:0001249;HP:0012759;HP:0012638;HP:0000707;HP:0000118;HP:0000001	Intellectual disability;Neurodevelopmental abnormality;Abnormality of nervous system physiology;Abnormality of the nervous system;Phenotypic abnormality;All
Mild intellectual disability	HP:0001249	Intellectual disability	HP:0001249;HP:0012759;HP:0012638;HP:0000707;HP:0000118;HP:0000001	Intellectual disability;Neurodevelopmental abnormality;Abnormality of nervous system physiology;Abnormality of the nervous system;Phenotypic abnormality;All
Mental retardation, moderate (I.Q. 35-49)	HP:0002342;HP:0001249	Intellectual disability, moderate;Mental retardation	HP:0002342;HP:0001249;HP:0012759;HP:0012638;HP:0000707;HP:0000118;HP:0000001	Intellectual disability, moderate;Intellectual disability;Neurodevelopmental abnormality;Abnormality of nervous system physiology;Abnormality of the nervous system;Phenotypic abnormality;All
Moderate intellectual disabilities	HP:0001249	Intellectual disability	HP:0001249;HP:0012759;HP:0012638;HP:0000707;HP:0000118;HP:0000001	Intellectual disability;Neurodevelopmental abnormality;Abnormality of nervous system physiology;Abnormality of the nervous system;Phenotypic abnormality;All
Moderate intellectual disability	HP:0001249	Intellectual disability	HP:0001249;HP:0012759;HP:0012638;HP:0000707;HP:0000118;HP:0000001	Intellectual disability;Neurodevelopmental abnormality;Abnormality of nervous system physiology;Abnormality of the nervous system;Phenotypic abnormality;All
Moderate intellectual disability with intelligence quotient 35 to 49	HP:0001249	Intellectual disability	HP:0001249;HP:0012759;HP:0012638;HP:0000707;HP:0000118;HP:0000001	Intellectual disability;Neurodevelopmental abnormality;Abnormality of nervous system physiology;Abnormality of the nervous system;Phenotypic abnormality;All
MR (mental retardation), moderate	HP:0001249	Mental retardation	HP:0001249;HP:0012759;HP:0012638;HP:0000707;HP:0000118;HP:0000001	Intellectual disability;Neurodevelopmental abnormality;Abnormality of nervous system physiology;Abnormality of the nervous system;Phenotypic abnormality;All
Mood changes	HP:0001575;HP:0000712;HP:0000720	Mood swings;Mood swings;Mood swings	HP:0001575;HP:0100851;HP:0000708;HP:0012638;HP:0000707;HP:0000118;HP:0000001;HP:0000712;HP:0031466;HP:0000720	Mood changes;Abnormal emotion/affect behavior;Behavioral abnormality;Abnormality of nervous system physiology;Abnormality of the nervous system;Phenotypic abnormality;All;Emotional lability;Impairment in personality functioning;Mood swings
Mood disorder	HP:0001575;HP:0000712;HP:0000720	Mood swings;Mood swings;Mood swings	HP:0001575;HP:0100851;HP:0000708;HP:0012638;HP:0000707;HP:0000118;HP:0000001;HP:0000712;HP:0031466;HP:0000720	Mood changes;Abnormal emotion/affect behavior;Behavioral abnormality;Abnormality of nervous system physiology;Abnormality of the nervous system;Phenotypic abnormality;All;Emotional lability;Impairment in personality functioning;Mood swings
Mood swings	HP:0001575;HP:0000712;HP:0000720	Mood swings;Mood swings;Mood swings	HP:0001575;HP:0100851;HP:0000708;HP:0012638;HP:0000707;HP:0000118;HP:0000001;HP:0000712;HP:0031466;HP:0000720	Mood changes;Abnormal emotion/affect behavior;Behavioral abnormality;Abnormality of nervous system physiology;Abnormality of the nervous system;Phenotypic abnormality;All;Emotional lability;Impairment in personality functioning;Mood swings
Neurasthenia	HP:0001575;HP:0000712;HP:0000720	Mood swings;Mood swings;Mood swings	HP:0001575;HP:0100851;HP:0000708;HP:0012638;HP:0000707;HP:0000118;HP:0000001;HP:0000712;HP:0031466;HP:0000720	Mood changes;Abnormal emotion/affect behavior;Behavioral abnormality;Abnormality of nervous system physiology;Abnormality of the nervous system;Phenotypic abnormality;All;Emotional lability;Impairment in personality functioning;Mood swings
Anterior horn cell disease, unspecified	HP:0006802	Abnormal anterior horn cell morphology	HP:0006802;HP:0000759;HP:0012639;HP:0000707;HP:0000118;HP:0000001;HP:0002450;HP:0012757	Abnormal anterior horn cell morphology;Abnormal peripheral nervous system morphology;Abnormality of nervous system morphology;Abnormality of the nervous system;Phenotypic abnormality;All;Abnormal motor neuron morphology;Abnormal neuron morphology
Autosomal recessive early onset Parkinson disease associated with mutation in SYNJ1 gene	HP:0000007	Autosomal recessive inheritance	HP:0000007;HP:0000005;HP:0000001	Autosomal recessive inheritance;Mode of inheritance;All
Involuntary movements	HP:0004305	Involuntary movements	HP:0004305;HP:0100022;HP:0012638;HP:0000707;HP:0000118;HP:0000001	Involuntary movements;Abnormality of movement;Abnormality of nervous system physiology;Abnormality of the nervous system;Phenotypic abnormality;All
Movement disorder	HP:0100022	Abnormality of movement	HP:0100022;HP:0012638;HP:0000707;HP:0000118;HP:0000001	Abnormality of movement;Abnormality of nervous system physiology;Abnormality of the nervous system;Phenotypic abnormality;All
Neurological movement disorder	HP:0100022	Abnormality of movement	HP:0100022;HP:0012638;HP:0000707;HP:0000118;HP:0000001	Abnormality of movement;Abnormality of nervous system physiology;Abnormality of the nervous system;Phenotypic abnormality;All
Paroxysmal choreo-athetosis	HP:0002305	Athetosis	HP:0002305;HP:0004305;HP:0100022;HP:0012638;HP:0000707;HP:0000118;HP:0000001	Athetosis;Involuntary movements;Abnormality of movement;Abnormality of nervous system physiology;Abnormality of the nervous system;Phenotypic abnormality;All
Paroxysmal exertional dyskinesia	HP:0100660	Dyskinesia	HP:0100660;HP:0100022;HP:0012638;HP:0000707;HP:0000118;HP:0000001	Dyskinesia;Abnormality of movement;Abnormality of nervous system physiology;Abnormality of the nervous system;Phenotypic abnormality;All
Mutism	HP:0002300	Mutism	HP:0002300;HP:0000708;HP:0012638;HP:0000707;HP:0000118;HP:0000001;HP:0002167;HP:0011446	Mutism;Behavioral abnormality;Abnormality of nervous system physiology;Abnormality of the nervous system;Phenotypic abnormality;All;Neurological speech impairment;Abnormality of higher mental function
Selective mutism	HP:0002300	Mutism	HP:0002300;HP:0000708;HP:0012638;HP:0000707;HP:0000118;HP:0000001;HP:0002167;HP:0011446	Mutism;Behavioral abnormality;Abnormality of nervous system physiology;Abnormality of the nervous system;Phenotypic abnormality;All;Neurological speech impairment;Abnormality of higher mental function
Refractory myoclonic absence epilepsy	HP:0002121;HP:0001250	Absence seizures;Seizures	HP:0002121;HP:0002197;HP:0001250;HP:0012638;HP:0000707;HP:0000118;HP:0000001;HP:0011146	Absence seizures;Generalized seizures;Seizures;Abnormality of nervous system physiology;Abnormality of the nervous system;Phenotypic abnormality;All;Dialeptic seizures
Myoclonic disorder	HP:0002123;HP:0001250	Myoclonic seizures;Seizures	HP:0002123;HP:0002197;HP:0001250;HP:0012638;HP:0000707;HP:0000118;HP:0000001	Generalized myoclonic seizures;Generalized seizures;Seizures;Abnormality of nervous system physiology;Abnormality of the nervous system;Phenotypic abnormality;All
Myoclonic encephalopathy	HP:0001298	Encephalopathy	HP:0001298;HP:0012638;HP:0000707;HP:0000118;HP:0000001	Encephalopathy;Abnormality of nervous system physiology;Abnormality of the nervous system;Phenotypic abnormality;All
Myoclonic epilepsy	HP:0002123;HP:0001250	Myoclonic seizures;Seizures	HP:0002123;HP:0002197;HP:0001250;HP:0012638;HP:0000707;HP:0000118;HP:0000001	Generalized myoclonic seizures;Generalized seizures;Seizures;Abnormality of nervous system physiology;Abnormality of the nervous system;Phenotypic abnormality;All
Myoclonic epilepsy of adolescence	HP:0002123;HP:0001250	Myoclonic seizures;Seizures	HP:0002123;HP:0002197;HP:0001250;HP:0012638;HP:0000707;HP:0000118;HP:0000001	Generalized myoclonic seizures;Generalized seizures;Seizures;Abnormality of nervous system physiology;Abnormality of the nervous system;Phenotypic abnormality;All
Myoclonic epilepsy of infancy	HP:0002123;HP:0001250	Myoclonic seizures;Seizures	HP:0002123;HP:0002197;HP:0001250;HP:0012638;HP:0000707;HP:0000118;HP:0000001	Generalized myoclonic seizures;Generalized seizures;Seizures;Abnormality of nervous system physiology;Abnormality of the nervous system;Phenotypic abnormality;All
Myoclonic epileptic seizures	HP:0002123;HP:0001250	Myoclonic seizures;Seizures	HP:0002123;HP:0002197;HP:0001250;HP:0012638;HP:0000707;HP:0000118;HP:0000001	Generalized myoclonic seizures;Generalized seizures;Seizures;Abnormality of nervous system physiology;Abnormality of the nervous system;Phenotypic abnormality;All
Myoclonic seizure	HP:0002123;HP:0001250	Myoclonic seizures;Seizures	HP:0002123;HP:0002197;HP:0001250;HP:0012638;HP:0000707;HP:0000118;HP:0000001	Generalized myoclonic seizures;Generalized seizures;Seizures;Abnormality of nervous system physiology;Abnormality of the nervous system;Phenotypic abnormality;All
Myoclonic seizure disorder	HP:0002123;HP:0001250	Myoclonic seizures;Seizures	HP:0002123;HP:0002197;HP:0001250;HP:0012638;HP:0000707;HP:0000118;HP:0000001	Generalized myoclonic seizures;Generalized seizures;Seizures;Abnormality of nervous system physiology;Abnormality of the nervous system;Phenotypic abnormality;All
Myoclonic seizures	HP:0002123;HP:0001250	Myoclonic seizures;Seizures	HP:0002123;HP:0002197;HP:0001250;HP:0012638;HP:0000707;HP:0000118;HP:0000001	Generalized myoclonic seizures;Generalized seizures;Seizures;Abnormality of nervous system physiology;Abnormality of the nervous system;Phenotypic abnormality;All
Myoclonic seizures, intractable	HP:0002123;HP:0001250	Myoclonic seizures;Seizures	HP:0002123;HP:0002197;HP:0001250;HP:0012638;HP:0000707;HP:0000118;HP:0000001	Generalized myoclonic seizures;Generalized seizures;Seizures;Abnormality of nervous system physiology;Abnormality of the nervous system;Phenotypic abnormality;All
Myoclonic seizures, non-refractory	HP:0002123;HP:0001250	Myoclonic seizures;Seizures	HP:0002123;HP:0002197;HP:0001250;HP:0012638;HP:0000707;HP:0000118;HP:0000001	Generalized myoclonic seizures;Generalized seizures;Seizures;Abnormality of nervous system physiology;Abnormality of the nervous system;Phenotypic abnormality;All
Symptomatic myoclonic epilepsy	HP:0002123;HP:0001250	Myoclonic seizures;Seizures	HP:0002123;HP:0002197;HP:0001250;HP:0012638;HP:0000707;HP:0000118;HP:0000001	Generalized myoclonic seizures;Generalized seizures;Seizures;Abnormality of nervous system physiology;Abnormality of the nervous system;Phenotypic abnormality;All
Epilepsy, myoclonic	HP:0001250	Epilepsy	HP:0001250;HP:0012638;HP:0000707;HP:0000118;HP:0000001	Seizures;Abnormality of nervous system physiology;Abnormality of the nervous system;Phenotypic abnormality;All
Epilepsy, myoclonic, intractable	HP:0001250	Epilepsy	HP:0001250;HP:0012638;HP:0000707;HP:0000118;HP:0000001	Seizures;Abnormality of nervous system physiology;Abnormality of the nervous system;Phenotypic abnormality;All
Intractable myoclonic epilepsy	HP:0002123;HP:0001250	Myoclonic seizures;Seizures	HP:0002123;HP:0002197;HP:0001250;HP:0012638;HP:0000707;HP:0000118;HP:0000001	Generalized myoclonic seizures;Generalized seizures;Seizures;Abnormality of nervous system physiology;Abnormality of the nervous system;Phenotypic abnormality;All
Jerking	HP:0001336	Jerking	HP:0001336;HP:0004305;HP:0100022;HP:0012638;HP:0000707;HP:0000118;HP:0000001	Myoclonus;Involuntary movements;Abnormality of movement;Abnormality of nervous system physiology;Abnormality of the nervous system;Phenotypic abnormality;All
Muscle jerks during sleep	HP:0001336	Myoclonus	HP:0001336;HP:0004305;HP:0100022;HP:0012638;HP:0000707;HP:0000118;HP:0000001	Myoclonus;Involuntary movements;Abnormality of movement;Abnormality of nervous system physiology;Abnormality of the nervous system;Phenotypic abnormality;All
Myoclonia	HP:0001336	Myoclonus	HP:0001336;HP:0004305;HP:0100022;HP:0012638;HP:0000707;HP:0000118;HP:0000001	Myoclonus;Involuntary movements;Abnormality of movement;Abnormality of nervous system physiology;Abnormality of the nervous system;Phenotypic abnormality;All
Myoclonic jerking	HP:0001336	Jerking	HP:0001336;HP:0004305;HP:0100022;HP:0012638;HP:0000707;HP:0000118;HP:0000001	Myoclonus;Involuntary movements;Abnormality of movement;Abnormality of nervous system physiology;Abnormality of the nervous system;Phenotypic abnormality;All
Myoclonic jerking while sleeping	HP:0001336	Jerking	HP:0001336;HP:0004305;HP:0100022;HP:0012638;HP:0000707;HP:0000118;HP:0000001	Myoclonus;Involuntary movements;Abnormality of movement;Abnormality of nervous system physiology;Abnormality of the nervous system;Phenotypic abnormality;All
Myoclonic pattern	HP:0001336	Myoclonus	HP:0001336;HP:0004305;HP:0100022;HP:0012638;HP:0000707;HP:0000118;HP:0000001	Myoclonus;Involuntary movements;Abnormality of movement;Abnormality of nervous system physiology;Abnormality of the nervous system;Phenotypic abnormality;All
Myoclonus	HP:0001336	Myoclonus	HP:0001336;HP:0004305;HP:0100022;HP:0012638;HP:0000707;HP:0000118;HP:0000001	Myoclonus;Involuntary movements;Abnormality of movement;Abnormality of nervous system physiology;Abnormality of the nervous system;Phenotypic abnormality;All
Myoclonus epilepsy	HP:0001336	Myoclonus	HP:0001336;HP:0004305;HP:0100022;HP:0012638;HP:0000707;HP:0000118;HP:0000001	Myoclonus;Involuntary movements;Abnormality of movement;Abnormality of nervous system physiology;Abnormality of the nervous system;Phenotypic abnormality;All
Sleep myoclonus	HP:0012323;HP:0001336	Sleep myoclonus;Myoclonus	HP:0012323;HP:0001336;HP:0004305;HP:0100022;HP:0012638;HP:0000707;HP:0000118;HP:0000001	Sleep myoclonus;Myoclonus;Involuntary movements;Abnormality of movement;Abnormality of nervous system physiology;Abnormality of the nervous system;Phenotypic abnormality;All
Twitching	HP:0010546	Twitching	HP:0010546;HP:0100022;HP:0012638;HP:0000707;HP:0000118;HP:0000001	Muscle fibrillation;Abnormality of movement;Abnormality of nervous system physiology;Abnormality of the nervous system;Phenotypic abnormality;All
Mitochondrial myopathy	HP:0003737;HP:0001427;HP:0003198	Mitochondrial myopathy;Mitochondrial inheritance;Myopathy	HP:0003737;HP:0003800;HP:0003011;HP:0000118;HP:0000001;HP:0001427;HP:0000005;HP:0003198;HP:0011805	Mitochondrial myopathy;Muscle abnormality related to mitochondrial dysfunction;Abnormality of the musculature;Phenotypic abnormality;All;Mitochondrial inheritance;Mode of inheritance;Myopathy;Abnormality of muscle morphology
Myopathic disease	HP:0003198	Myopathy	HP:0003198;HP:0011805;HP:0003011;HP:0000118;HP:0000001	Myopathy;Abnormality of muscle morphology;Abnormality of the musculature;Phenotypic abnormality;All
Myopathy	HP:0003198	Myopathy	HP:0003198;HP:0011805;HP:0003011;HP:0000118;HP:0000001	Myopathy;Abnormality of muscle morphology;Abnormality of the musculature;Phenotypic abnormality;All
Myopathy, mitochondrial	HP:0003198;HP:0001427	Myopathy;Mitochondrial inheritance	HP:0003198;HP:0011805;HP:0003011;HP:0000118;HP:0000001;HP:0001427;HP:0000005	Myopathy;Abnormality of muscle morphology;Abnormality of the musculature;Phenotypic abnormality;All;Mitochondrial inheritance;Mode of inheritance
Myopathy, unspecified	HP:0003198	Myopathy	HP:0003198;HP:0011805;HP:0003011;HP:0000118;HP:0000001	Myopathy;Abnormality of muscle morphology;Abnormality of the musculature;Phenotypic abnormality;All
Proximal myotonic myopathy	HP:0003198	Myopathy	HP:0003198;HP:0011805;HP:0003011;HP:0000118;HP:0000001	Myopathy;Abnormality of muscle morphology;Abnormality of the musculature;Phenotypic abnormality;All
Narcolepsy	HP:0030050	Narcolepsy	HP:0030050;HP:0002360;HP:0000708;HP:0012638;HP:0000707;HP:0000118;HP:0000001	Narcolepsy;Sleep disturbance;Behavioral abnormality;Abnormality of nervous system physiology;Abnormality of the nervous system;Phenotypic abnormality;All
Narcolepsy due to medical condition without cataplexy	HP:0030050	Narcolepsy	HP:0030050;HP:0002360;HP:0000708;HP:0012638;HP:0000707;HP:0000118;HP:0000001	Narcolepsy;Sleep disturbance;Behavioral abnormality;Abnormality of nervous system physiology;Abnormality of the nervous system;Phenotypic abnormality;All
Benign neonatal seizures	HP:0003623	Neonatal onset	HP:0003623;HP:0003674;HP:0012823;HP:0000001	Neonatal onset;Onset;Clinical modifier;All
KCNQ2-related benign familial neonatal epilepsy	HP:0003623	Neonatal onset	HP:0003623;HP:0003674;HP:0012823;HP:0000001	Neonatal onset;Onset;Clinical modifier;All
Neonatal seizure	HP:0001250	Seizures	HP:0001250;HP:0012638;HP:0000707;HP:0000118;HP:0000001	Seizures;Abnormality of nervous system physiology;Abnormality of the nervous system;Phenotypic abnormality;All
Neonatal seizures	HP:0001250	Seizures	HP:0001250;HP:0012638;HP:0000707;HP:0000118;HP:0000001	Seizures;Abnormality of nervous system physiology;Abnormality of the nervous system;Phenotypic abnormality;All
Seizure disorder, newborn	HP:0001250;HP:0003623	Seizures;Neonatal onset	HP:0001250;HP:0012638;HP:0000707;HP:0000118;HP:0000001;HP:0003623;HP:0003674;HP:0012823	Seizures;Abnormality of nervous system physiology;Abnormality of the nervous system;Phenotypic abnormality;All;Neonatal onset;Onset;Clinical modifier
Seizure, newborn	HP:0001250;HP:0003623	Seizures;Neonatal onset	HP:0001250;HP:0012638;HP:0000707;HP:0000118;HP:0000001;HP:0003623;HP:0003674;HP:0012823	Seizures;Abnormality of nervous system physiology;Abnormality of the nervous system;Phenotypic abnormality;All;Neonatal onset;Onset;Clinical modifier
Seizures in newborn	HP:0001250;HP:0003623	Seizures;Neonatal onset	HP:0001250;HP:0012638;HP:0000707;HP:0000118;HP:0000001;HP:0003623;HP:0003674;HP:0012823	Seizures;Abnormality of nervous system physiology;Abnormality of the nervous system;Phenotypic abnormality;All;Neonatal onset;Onset;Clinical modifier
Seizures in the newborn	HP:0001250;HP:0003623	Seizures;Neonatal onset	HP:0001250;HP:0012638;HP:0000707;HP:0000118;HP:0000001;HP:0003623;HP:0003674;HP:0012823	Seizures;Abnormality of nervous system physiology;Abnormality of the nervous system;Phenotypic abnormality;All;Neonatal onset;Onset;Clinical modifier
Cerebral neurodegenerative disease	HP:0002180	Neurodegenerative disease	HP:0002180;HP:0007367;HP:0002011;HP:0012639;HP:0000707;HP:0000118;HP:0000001	Neurodegeneration;Atrophy/Degeneration affecting the central nervous system;Morphological abnormality of the central nervous system;Abnormality of nervous system morphology;Abnormality of the nervous system;Phenotypic abnormality;All
Neurodegeneration with brain iron accumulation type 5	HP:0002180	Neurodegeneration	HP:0002180;HP:0007367;HP:0002011;HP:0012639;HP:0000707;HP:0000118;HP:0000001	Neurodegeneration;Atrophy/Degeneration affecting the central nervous system;Morphological abnormality of the central nervous system;Abnormality of nervous system morphology;Abnormality of the nervous system;Phenotypic abnormality;All
Neurodegeneration with iron accumulation in brain	HP:0002180;HP:0012675	Neurodegeneration;Iron accumulation in brain	HP:0002180;HP:0007367;HP:0002011;HP:0012639;HP:0000707;HP:0000118;HP:0000001;HP:0012675;HP:0012443	Neurodegeneration;Atrophy/Degeneration affecting the central nervous system;Morphological abnormality of the central nervous system;Abnormality of nervous system morphology;Abnormality of the nervous system;Phenotypic abnormality;All;Iron accumulation in brain;Abnormality of brain morphology
Neurodegenerative disorder	HP:0002180	Neurodegeneration	HP:0002180;HP:0007367;HP:0002011;HP:0012639;HP:0000707;HP:0000118;HP:0000001	Neurodegeneration;Atrophy/Degeneration affecting the central nervous system;Morphological abnormality of the central nervous system;Abnormality of nervous system morphology;Abnormality of the nervous system;Phenotypic abnormality;All
Neuronal degeneration with brain iron accumulation	HP:0002180	Neurodegeneration	HP:0002180;HP:0007367;HP:0002011;HP:0012639;HP:0000707;HP:0000118;HP:0000001	Neurodegeneration;Atrophy/Degeneration affecting the central nervous system;Morphological abnormality of the central nervous system;Abnormality of nervous system morphology;Abnormality of the nervous system;Phenotypic abnormality;All
Brain inflammation	HP:0002383	Encephalitis	HP:0002383;HP:0011450;HP:0002011;HP:0012639;HP:0000707;HP:0000118;HP:0000001	Encephalitis;CNS infection;Morphological abnormality of the central nervous system;Abnormality of nervous system morphology;Abnormality of the nervous system;Phenotypic abnormality;All
MS (multiple sclerosis)	HP:0007305	CNS demyelination	HP:0007305;HP:0011400;HP:0002011;HP:0012639;HP:0000707;HP:0000118;HP:0000001;HP:0012447	CNS demyelination;Abnormal CNS myelination;Morphological abnormality of the central nervous system;Abnormality of nervous system morphology;Abnormality of the nervous system;Phenotypic abnormality;All;Abnormal myelination
Multiple sclerosis	HP:0007305	CNS demyelination	HP:0007305;HP:0011400;HP:0002011;HP:0012639;HP:0000707;HP:0000118;HP:0000001;HP:0012447	CNS demyelination;Abnormal CNS myelination;Morphological abnormality of the central nervous system;Abnormality of nervous system morphology;Abnormality of the nervous system;Phenotypic abnormality;All;Abnormal myelination
Myelitis in viral diseases classified elsewhere	HP:0012486	Myelitis	HP:0012486;HP:0002143;HP:0002011;HP:0012639;HP:0000707;HP:0000118;HP:0000001;HP:0012649;HP:0012647;HP:0010978;HP:0002715	Myelitis;Abnormality of the spinal cord;Morphological abnormality of the central nervous system;Abnormality of nervous system morphology;Abnormality of the nervous system;Phenotypic abnormality;All;Increased inflammatory response;Abnormal inflammatory response;Abnormality of immune system physiology;Abnormality of the immune system
Post infectious encephalomyelitis	HP:0002383	Encephalitis	HP:0002383;HP:0011450;HP:0002011;HP:0012639;HP:0000707;HP:0000118;HP:0000001	Encephalitis;CNS infection;Morphological abnormality of the central nervous system;Abnormality of nervous system morphology;Abnormality of the nervous system;Phenotypic abnormality;All
Congenital hereditary muscular dystrophy	HP:0003560	Muscular dystrophy	HP:0003560;HP:0011805;HP:0003011;HP:0000118;HP:0000001	Muscular dystrophy;Abnormality of muscle morphology;Abnormality of the musculature;Phenotypic abnormality;All
Hereditary progressive muscular dystrophy	HP:0003560	Muscular dystrophy	HP:0003560;HP:0011805;HP:0003011;HP:0000118;HP:0000001	Muscular dystrophy;Abnormality of muscle morphology;Abnormality of the musculature;Phenotypic abnormality;All
Limb-girdle muscular dystrophy	HP:0006785;HP:0003560	Limb-girdle muscular dystrophy;Muscular dystrophy	HP:0006785;HP:0003560;HP:0011805;HP:0003011;HP:0000118;HP:0000001;HP:0003797;HP:0003202;HP:0030236;HP:0040290;HP:0009127;HP:0040064	Limb-girdle muscular dystrophy;Muscular dystrophy;Abnormality of muscle morphology;Abnormality of the musculature;Phenotypic abnormality;All;Limb-girdle muscle atrophy;Skeletal muscle atrophy;Abnormality of muscle size;Abnormality of skeletal muscles;Abnormality of the musculature of the limbs;Abnormality of limbs
Motor neuron disease, unspecified	HP:0000707	Abnormality of the nervous system	HP:0000707;HP:0000118;HP:0000001	Abnormality of the nervous system;Phenotypic abnormality;All
Motor neuron disorder	HP:0000707	Abnormality of the nervous system	HP:0000707;HP:0000118;HP:0000001	Abnormality of the nervous system;Phenotypic abnormality;All
Muscular dystrophy	HP:0003560	Muscular dystrophy	HP:0003560;HP:0011805;HP:0003011;HP:0000118;HP:0000001	Muscular dystrophy;Abnormality of muscle morphology;Abnormality of the musculature;Phenotypic abnormality;All
Myokymia	HP:0002411	Myokymia	HP:0002411;HP:0100022;HP:0012638;HP:0000707;HP:0000118;HP:0000001	Myokymia;Abnormality of movement;Abnormality of nervous system physiology;Abnormality of the nervous system;Phenotypic abnormality;All
Neuromuscular disorder	HP:0000707	Abnormality of the nervous system	HP:0000707;HP:0000118;HP:0000001	Abnormality of the nervous system;Phenotypic abnormality;All
Tongue fasciculation	HP:0001308;HP:0002380	Tongue fasciculations;Fasciculations	HP:0001308;HP:0002380;HP:0004305;HP:0100022;HP:0012638;HP:0000707;HP:0000118;HP:0000001;HP:0010546;HP:0030810;HP:0000157;HP:0000163;HP:0000153;HP:0000271;HP:0000234;HP:0000152	Tongue fasciculations;Fasciculations;Involuntary movements;Abnormality of movement;Abnormality of nervous system physiology;Abnormality of the nervous system;Phenotypic abnormality;All;Muscle fibrillation;Abnormal tongue physiology;Abnormality of the tongue;Abnormality of the oral cavity;Abnormality of the mouth;Abnormality of the face;Abnormality of the head;Abnormality of head or neck
Other specified myoneural disorders	HP:0000707	Abnormality of the nervous system	HP:0000707;HP:0000118;HP:0000001	Abnormality of the nervous system;Phenotypic abnormality;All
Axonal neuropathy	HP:0003477;HP:0009830	Axonal neuropathy;Neuropathy	HP:0003477;HP:0000764;HP:0000759;HP:0012639;HP:0000707;HP:0000118;HP:0000001;HP:0009830	Peripheral axonal neuropathy;Peripheral axonal degeneration;Abnormal peripheral nervous system morphology;Abnormality of nervous system morphology;Abnormality of the nervous system;Phenotypic abnormality;All;Peripheral neuropathy
Common peroneal neuropathy, unspecified laterality	HP:0009830	Neuropathy	HP:0009830;HP:0000759;HP:0012639;HP:0000707;HP:0000118;HP:0000001	Peripheral neuropathy;Abnormal peripheral nervous system morphology;Abnormality of nervous system morphology;Abnormality of the nervous system;Phenotypic abnormality;All
Idiopathic peripheral neuropathy	HP:0009830;HP:0000759;HP:0001271	Peripheral neuropathy;Peripheral neuropathy;Peripheral neuropathy	HP:0009830;HP:0000759;HP:0012639;HP:0000707;HP:0000118;HP:0000001;HP:0001271	Peripheral neuropathy;Abnormal peripheral nervous system morphology;Abnormality of nervous system morphology;Abnormality of the nervous system;Phenotypic abnormality;All;Polyneuropathy
Peroneal neuropathy, unspecified laterality	HP:0009830	Neuropathy	HP:0009830;HP:0000759;HP:0012639;HP:0000707;HP:0000118;HP:0000001	Peripheral neuropathy;Abnormal peripheral nervous system morphology;Abnormality of nervous system morphology;Abnormality of the nervous system;Phenotypic abnormality;All
Sensorimotor demyelinating neuropathy	HP:0009830	Neuropathy	HP:0009830;HP:0000759;HP:0012639;HP:0000707;HP:0000118;HP:0000001	Peripheral neuropathy;Abnormal peripheral nervous system morphology;Abnormality of nervous system morphology;Abnormality of the nervous system;Phenotypic abnormality;All
Nocturnal epilepsy	HP:0001250	Seizures	HP:0001250;HP:0012638;HP:0000707;HP:0000118;HP:0000001	Seizures;Abnormality of nervous system physiology;Abnormality of the nervous system;Phenotypic abnormality;All
Nocturnal seizures	HP:0001250	Seizures	HP:0001250;HP:0012638;HP:0000707;HP:0000118;HP:0000001	Seizures;Abnormality of nervous system physiology;Abnormality of the nervous system;Phenotypic abnormality;All
Mixed obsessional thoughts and acts	HP:0000722	Obsessive-compulsive behavior	HP:0000722;HP:0000708;HP:0012638;HP:0000707;HP:0000118;HP:0000001	Obsessive-compulsive behavior;Behavioral abnormality;Abnormality of nervous system physiology;Abnormality of the nervous system;Phenotypic abnormality;All
Obsessive-compulsive behavior	HP:0000722	Obsessive-compulsive behavior	HP:0000722;HP:0000708;HP:0012638;HP:0000707;HP:0000118;HP:0000001	Obsessive-compulsive behavior;Behavioral abnormality;Abnormality of nervous system physiology;Abnormality of the nervous system;Phenotypic abnormality;All
Obsessive-compulsive disorder	HP:0000722	OCD	HP:0000722;HP:0000708;HP:0012638;HP:0000707;HP:0000118;HP:0000001	Obsessive-compulsive behavior;Behavioral abnormality;Abnormality of nervous system physiology;Abnormality of the nervous system;Phenotypic abnormality;All
Obsessive-compulsive disorder, unspecified type	HP:0000722	OCD	HP:0000722;HP:0000708;HP:0012638;HP:0000707;HP:0000118;HP:0000001	Obsessive-compulsive behavior;Behavioral abnormality;Abnormality of nervous system physiology;Abnormality of the nervous system;Phenotypic abnormality;All
OCD (obsessive compulsive disorder)	HP:0000722	OCD	HP:0000722;HP:0000708;HP:0012638;HP:0000707;HP:0000118;HP:0000001	Obsessive-compulsive behavior;Behavioral abnormality;Abnormality of nervous system physiology;Abnormality of the nervous system;Phenotypic abnormality;All
Mild obstructive sleep apnea	HP:0002870;HP:0010535;HP:0002104	Obstructive sleep apnea;Sleep apnea;Apnea	HP:0002870;HP:0010535;HP:0002104;HP:0002793;HP:0002795;HP:0002086;HP:0000118;HP:0000001;HP:0002360;HP:0000708;HP:0012638;HP:0000707	Obstructive sleep apnea;Sleep apnea;Apnea;Abnormal pattern of respiration;Functional respiratory abnormality;Abnormality of the respiratory system;Phenotypic abnormality;All;Sleep disturbance;Behavioral abnormality;Abnormality of nervous system physiology;Abnormality of the nervous system
Nocturnal hypoxemia	HP:0012418	Hypoxemia	HP:0012418;HP:0012415;HP:0002795;HP:0002086;HP:0000118;HP:0000001	Hypoxemia;Abnormal blood gas level;Functional respiratory abnormality;Abnormality of the respiratory system;Phenotypic abnormality;All
Nocturnal oxygen desaturation	HP:0010535;HP:0002104	Sleep apnea;Apnea	HP:0010535;HP:0002104;HP:0002793;HP:0002795;HP:0002086;HP:0000118;HP:0000001;HP:0002360;HP:0000708;HP:0012638;HP:0000707	Sleep apnea;Apnea;Abnormal pattern of respiration;Functional respiratory abnormality;Abnormality of the respiratory system;Phenotypic abnormality;All;Sleep disturbance;Behavioral abnormality;Abnormality of nervous system physiology;Abnormality of the nervous system
Obstructive sleep apnea	HP:0002870;HP:0010535;HP:0002104	Obstructive sleep apnea;Sleep apnea;Apnea	HP:0002870;HP:0010535;HP:0002104;HP:0002793;HP:0002795;HP:0002086;HP:0000118;HP:0000001;HP:0002360;HP:0000708;HP:0012638;HP:0000707	Obstructive sleep apnea;Sleep apnea;Apnea;Abnormal pattern of respiration;Functional respiratory abnormality;Abnormality of the respiratory system;Phenotypic abnormality;All;Sleep disturbance;Behavioral abnormality;Abnormality of nervous system physiology;Abnormality of the nervous system
Obstructive sleep apnea (adult) (pediatric)	HP:0002870;HP:0010535;HP:0002104	Obstructive sleep apnea;Sleep apnea;Apnea	HP:0002870;HP:0010535;HP:0002104;HP:0002793;HP:0002795;HP:0002086;HP:0000118;HP:0000001;HP:0002360;HP:0000708;HP:0012638;HP:0000707	Obstructive sleep apnea;Sleep apnea;Apnea;Abnormal pattern of respiration;Functional respiratory abnormality;Abnormality of the respiratory system;Phenotypic abnormality;All;Sleep disturbance;Behavioral abnormality;Abnormality of nervous system physiology;Abnormality of the nervous system
Obstructive sleep apnea hypopnea, severe	HP:0002870;HP:0010535;HP:0002104;HP:0040213;HP:0012828	Obstructive sleep apnea;Sleep apnea;Apnea;Hypopnea;Severe	HP:0002870;HP:0010535;HP:0002104;HP:0002793;HP:0002795;HP:0002086;HP:0000118;HP:0000001;HP:0002360;HP:0000708;HP:0012638;HP:0000707;HP:0040213;HP:0012828;HP:0012824;HP:0012823	Obstructive sleep apnea;Sleep apnea;Apnea;Abnormal pattern of respiration;Functional respiratory abnormality;Abnormality of the respiratory system;Phenotypic abnormality;All;Sleep disturbance;Behavioral abnormality;Abnormality of nervous system physiology;Abnormality of the nervous system;Hypopnea;Severe;Severity;Clinical modifier
Obstructive sleep apnea of child	HP:0002870;HP:0010535;HP:0002104	Obstructive sleep apnea;Sleep apnea;Apnea	HP:0002870;HP:0010535;HP:0002104;HP:0002793;HP:0002795;HP:0002086;HP:0000118;HP:0000001;HP:0002360;HP:0000708;HP:0012638;HP:0000707	Obstructive sleep apnea;Sleep apnea;Apnea;Abnormal pattern of respiration;Functional respiratory abnormality;Abnormality of the respiratory system;Phenotypic abnormality;All;Sleep disturbance;Behavioral abnormality;Abnormality of nervous system physiology;Abnormality of the nervous system
Obstructive sleep apnea on CPAP	HP:0002870;HP:0010535;HP:0002104	Obstructive sleep apnea;Sleep apnea;Apnea	HP:0002870;HP:0010535;HP:0002104;HP:0002793;HP:0002795;HP:0002086;HP:0000118;HP:0000001;HP:0002360;HP:0000708;HP:0012638;HP:0000707	Obstructive sleep apnea;Sleep apnea;Apnea;Abnormal pattern of respiration;Functional respiratory abnormality;Abnormality of the respiratory system;Phenotypic abnormality;All;Sleep disturbance;Behavioral abnormality;Abnormality of nervous system physiology;Abnormality of the nervous system
Obstructive sleep apnea syndrome	HP:0002870;HP:0010535;HP:0002104	Obstructive sleep apnea;Sleep apnea;Apnea	HP:0002870;HP:0010535;HP:0002104;HP:0002793;HP:0002795;HP:0002086;HP:0000118;HP:0000001;HP:0002360;HP:0000708;HP:0012638;HP:0000707	Obstructive sleep apnea;Sleep apnea;Apnea;Abnormal pattern of respiration;Functional respiratory abnormality;Abnormality of the respiratory system;Phenotypic abnormality;All;Sleep disturbance;Behavioral abnormality;Abnormality of nervous system physiology;Abnormality of the nervous system
OSA (obstructive sleep apnea)	HP:0002870;HP:0010535;HP:0002104	Obstructive sleep apnea;Sleep apnea;Apnea	HP:0002870;HP:0010535;HP:0002104;HP:0002793;HP:0002795;HP:0002086;HP:0000118;HP:0000001;HP:0002360;HP:0000708;HP:0012638;HP:0000707	Obstructive sleep apnea;Sleep apnea;Apnea;Abnormal pattern of respiration;Functional respiratory abnormality;Abnormality of the respiratory system;Phenotypic abnormality;All;Sleep disturbance;Behavioral abnormality;Abnormality of nervous system physiology;Abnormality of the nervous system
OSA on CPAP	HP:0002870;HP:0010535;HP:0002104	Obstructive sleep apnea;Sleep apnea;Apnea	HP:0002870;HP:0010535;HP:0002104;HP:0002793;HP:0002795;HP:0002086;HP:0000118;HP:0000001;HP:0002360;HP:0000708;HP:0012638;HP:0000707	Obstructive sleep apnea;Sleep apnea;Apnea;Abnormal pattern of respiration;Functional respiratory abnormality;Abnormality of the respiratory system;Phenotypic abnormality;All;Sleep disturbance;Behavioral abnormality;Abnormality of nervous system physiology;Abnormality of the nervous system
OSA treated with BiPAP	HP:0002870;HP:0010535;HP:0002104	Obstructive sleep apnea;Sleep apnea;Apnea	HP:0002870;HP:0010535;HP:0002104;HP:0002793;HP:0002795;HP:0002086;HP:0000118;HP:0000001;HP:0002360;HP:0000708;HP:0012638;HP:0000707	Obstructive sleep apnea;Sleep apnea;Apnea;Abnormal pattern of respiration;Functional respiratory abnormality;Abnormality of the respiratory system;Phenotypic abnormality;All;Sleep disturbance;Behavioral abnormality;Abnormality of nervous system physiology;Abnormality of the nervous system
Other sleep apnea	HP:0010535;HP:0002104	Sleep apnea;Apnea	HP:0010535;HP:0002104;HP:0002793;HP:0002795;HP:0002086;HP:0000118;HP:0000001;HP:0002360;HP:0000708;HP:0012638;HP:0000707	Sleep apnea;Apnea;Abnormal pattern of respiration;Functional respiratory abnormality;Abnormality of the respiratory system;Phenotypic abnormality;All;Sleep disturbance;Behavioral abnormality;Abnormality of nervous system physiology;Abnormality of the nervous system
Primary central sleep apnea	HP:0010536;HP:0010535;HP:0002104	Central sleep apnea;Sleep apnea;Apnea	HP:0010536;HP:0010535;HP:0002104;HP:0002793;HP:0002795;HP:0002086;HP:0000118;HP:0000001;HP:0002360;HP:0000708;HP:0012638;HP:0000707	Central sleep apnea;Sleep apnea;Apnea;Abnormal pattern of respiration;Functional respiratory abnormality;Abnormality of the respiratory system;Phenotypic abnormality;All;Sleep disturbance;Behavioral abnormality;Abnormality of nervous system physiology;Abnormality of the nervous system
ODD (oppositional defiant disorder)	HP:0010865	Oppositional defiant disorder	HP:0010865;HP:0000708;HP:0012638;HP:0000707;HP:0000118;HP:0000001	Oppositional defiant disorder;Behavioral abnormality;Abnormality of nervous system physiology;Abnormality of the nervous system;Phenotypic abnormality;All
Oppositional defiant disorder	HP:0010865	Oppositional defiant disorder	HP:0010865;HP:0000708;HP:0012638;HP:0000707;HP:0000118;HP:0000001	Oppositional defiant disorder;Behavioral abnormality;Abnormality of nervous system physiology;Abnormality of the nervous system;Phenotypic abnormality;All
Oppositional defiant disorder of childhood or adolescence	HP:0010865;HP:0011463	Oppositional defiant disorder;Childhood onset	HP:0010865;HP:0000708;HP:0012638;HP:0000707;HP:0000118;HP:0000001;HP:0011463;HP:0003674;HP:0012823	Oppositional defiant disorder;Behavioral abnormality;Abnormality of nervous system physiology;Abnormality of the nervous system;Phenotypic abnormality;All;Childhood onset;Onset;Clinical modifier
Oppositional defiant disorder, mild	HP:0010865	Oppositional defiant disorder	HP:0010865;HP:0000708;HP:0012638;HP:0000707;HP:0000118;HP:0000001	Oppositional defiant disorder;Behavioral abnormality;Abnormality of nervous system physiology;Abnormality of the nervous system;Phenotypic abnormality;All
Oppositional defiant disorder, moderate	HP:0010865	Oppositional defiant disorder	HP:0010865;HP:0000708;HP:0012638;HP:0000707;HP:0000118;HP:0000001	Oppositional defiant disorder;Behavioral abnormality;Abnormality of nervous system physiology;Abnormality of the nervous system;Phenotypic abnormality;All
Age-related osteoporosis with current pathological fracture with delayed healing, subsequent encounter	HP:0000939	Osteoporosis	HP:0000939;HP:0004349;HP:0004348;HP:0011849;HP:0003330;HP:0011842;HP:0000924;HP:0000118;HP:0000001	Osteoporosis;Reduced bone mineral density;Abnormality of bone mineral density;Abnormal bone ossification;Abnormal bone structure;Abnormality of skeletal morphology;Abnormality of the skeletal system;Phenotypic abnormality;All
Abdominal pain, chronic, generalized	HP:0002027;HP:0012531	Abdominal pain;Pain	HP:0002027;HP:0011458;HP:0025032;HP:0025031;HP:0000118;HP:0000001;HP:0012531;HP:0025142	Abdominal pain;Abdominal symptom;Abnormality of digestive system physiology;Abnormality of the digestive system;Phenotypic abnormality;All;Pain;Constitutional symptom
Back pain, chronic	HP:0003418;HP:0012531	Back pain;Pain	HP:0003418;HP:0000925;HP:0009121;HP:0011842;HP:0000924;HP:0000118;HP:0000001;HP:0012531;HP:0025142	Back pain;Abnormality of the vertebral column;Abnormal axial skeleton morphology;Abnormality of skeletal morphology;Abnormality of the skeletal system;Phenotypic abnormality;All;Pain;Constitutional symptom
Bilateral chronic knee pain	HP:0030839;HP:0012531	Knee pain;Pain	HP:0030839;HP:0012531;HP:0025142;HP:0000118;HP:0000001	Knee pain;Pain;Constitutional symptom;Phenotypic abnormality;All
Central pain syndrome	HP:0012531	Pain	HP:0012531;HP:0025142;HP:0000118;HP:0000001	Pain;Constitutional symptom;Phenotypic abnormality;All
Chronic abdominal pain	HP:0002027;HP:0012531	Abdominal pain;Pain	HP:0002027;HP:0011458;HP:0025032;HP:0025031;HP:0000118;HP:0000001;HP:0012531;HP:0025142	Abdominal pain;Abdominal symptom;Abnormality of digestive system physiology;Abnormality of the digestive system;Phenotypic abnormality;All;Pain;Constitutional symptom
Chronic bilateral low back pain without sciatica	HP:0003419;HP:0003418;HP:0012531	Low back pain;Back pain;Pain	HP:0003419;HP:0003418;HP:0000925;HP:0009121;HP:0011842;HP:0000924;HP:0000118;HP:0000001;HP:0012531;HP:0025142	Low back pain;Back pain;Abnormality of the vertebral column;Abnormal axial skeleton morphology;Abnormality of skeletal morphology;Abnormality of the skeletal system;Phenotypic abnormality;All;Pain;Constitutional symptom
Chronic foot pain, left	HP:0025238;HP:0012531	Foot pain;Pain	HP:0025238;HP:0012531;HP:0025142;HP:0000118;HP:0000001	Foot pain;Pain;Constitutional symptom;Phenotypic abnormality;All
Chronic left-sided low back pain without sciatica	HP:0003419;HP:0003418;HP:0012531	Low back pain;Back pain;Pain	HP:0003419;HP:0003418;HP:0000925;HP:0009121;HP:0011842;HP:0000924;HP:0000118;HP:0000001;HP:0012531;HP:0025142	Low back pain;Back pain;Abnormality of the vertebral column;Abnormal axial skeleton morphology;Abnormality of skeletal morphology;Abnormality of the skeletal system;Phenotypic abnormality;All;Pain;Constitutional symptom
Chronic pain of both knees	HP:0012532;HP:0012531	Chronic pain;Pain	HP:0012532;HP:0012531;HP:0025142;HP:0000118;HP:0000001	Chronic pain;Pain;Constitutional symptom;Phenotypic abnormality;All
Chronic pain of right knee	HP:0012532;HP:0012531	Chronic pain;Pain	HP:0012532;HP:0012531;HP:0025142;HP:0000118;HP:0000001	Chronic pain;Pain;Constitutional symptom;Phenotypic abnormality;All
Growth deceleration	HP:0012531	Pain	HP:0012531;HP:0025142;HP:0000118;HP:0000001	Pain;Constitutional symptom;Phenotypic abnormality;All
Other symptoms referable to upper arm joint	HP:0012531	Pain	HP:0012531;HP:0025142;HP:0000118;HP:0000001	Pain;Constitutional symptom;Phenotypic abnormality;All
Post-operative pain	HP:0012531	Pain	HP:0012531;HP:0025142;HP:0000118;HP:0000001	Pain;Constitutional symptom;Phenotypic abnormality;All
Post-tonsillectomy pain	HP:0012531	Pain	HP:0012531;HP:0025142;HP:0000118;HP:0000001	Pain;Constitutional symptom;Phenotypic abnormality;All
Bilateral paralysis	HP:0003470	Paralysis	HP:0003470;HP:0011442;HP:0012638;HP:0000707;HP:0000118;HP:0000001	Paralysis;Abnormality of central motor function;Abnormality of nervous system physiology;Abnormality of the nervous system;Phenotypic abnormality;All
Episode of shaking	HP:0001337	Tremor	HP:0001337;HP:0004305;HP:0100022;HP:0012638;HP:0000707;HP:0000118;HP:0000001	Tremor;Involuntary movements;Abnormality of movement;Abnormality of nervous system physiology;Abnormality of the nervous system;Phenotypic abnormality;All
Episodes of trembling	HP:0001337	Tremor	HP:0001337;HP:0004305;HP:0100022;HP:0012638;HP:0000707;HP:0000118;HP:0000001	Tremor;Involuntary movements;Abnormality of movement;Abnormality of nervous system physiology;Abnormality of the nervous system;Phenotypic abnormality;All
Hand or foot spasms	HP:0003394	Muscle spasm	HP:0003394;HP:0011804;HP:0003011;HP:0000118;HP:0000001	Muscle cramps;Abnormality of muscle physiology;Abnormality of the musculature;Phenotypic abnormality;All
Nonspecific paroxysmal spell	HP:0100022	Abnormality of movement	HP:0100022;HP:0012638;HP:0000707;HP:0000118;HP:0000001	Abnormality of movement;Abnormality of nervous system physiology;Abnormality of the nervous system;Phenotypic abnormality;All
Special sensory attacks	HP:0012638	Abnormality of nervous system physiology	HP:0012638;HP:0000707;HP:0000118;HP:0000001	Abnormality of nervous system physiology;Abnormality of the nervous system;Phenotypic abnormality;All
Spells of trembling	HP:0001337	Tremor	HP:0001337;HP:0004305;HP:0100022;HP:0012638;HP:0000707;HP:0000118;HP:0000001	Tremor;Involuntary movements;Abnormality of movement;Abnormality of nervous system physiology;Abnormality of the nervous system;Phenotypic abnormality;All
Other specified pervasive developmental disorders, current or active state	HP:0000729	Autistic behavior	HP:0000729;HP:0000708;HP:0012638;HP:0000707;HP:0000118;HP:0000001	Autistic behavior;Behavioral abnormality;Abnormality of nervous system physiology;Abnormality of the nervous system;Phenotypic abnormality;All
PDD (pervasive developmental disorder)	HP:0000729	Autistic behavior	HP:0000729;HP:0000708;HP:0012638;HP:0000707;HP:0000118;HP:0000001	Autistic behavior;Behavioral abnormality;Abnormality of nervous system physiology;Abnormality of the nervous system;Phenotypic abnormality;All
PDD (pervasive developmental disorder), active	HP:0000729	Autistic behavior	HP:0000729;HP:0000708;HP:0012638;HP:0000707;HP:0000118;HP:0000001	Autistic behavior;Behavioral abnormality;Abnormality of nervous system physiology;Abnormality of the nervous system;Phenotypic abnormality;All
Pervasive developmental disorder	HP:0000729	Autistic behavior	HP:0000729;HP:0000708;HP:0012638;HP:0000707;HP:0000118;HP:0000001	Autistic behavior;Behavioral abnormality;Abnormality of nervous system physiology;Abnormality of the nervous system;Phenotypic abnormality;All
Unspecified pervasive developmental disorder, current or active state	HP:0000729	Autistic behavior	HP:0000729;HP:0000708;HP:0012638;HP:0000707;HP:0000118;HP:0000001	Autistic behavior;Behavioral abnormality;Abnormality of nervous system physiology;Abnormality of the nervous system;Phenotypic abnormality;All
Unspecified pervasive developmental disorder, residual state	HP:0000729	Autistic behavior	HP:0000729;HP:0000708;HP:0012638;HP:0000707;HP:0000118;HP:0000001	Autistic behavior;Behavioral abnormality;Abnormality of nervous system physiology;Abnormality of the nervous system;Phenotypic abnormality;All
Photosensitive epilepsy	HP:0001250	Epilepsy	HP:0001250;HP:0012638;HP:0000707;HP:0000118;HP:0000001	Seizures;Abnormality of nervous system physiology;Abnormality of the nervous system;Phenotypic abnormality;All
Photosensitive reflex epilepsy	HP:0001250	Epilepsy	HP:0001250;HP:0012638;HP:0000707;HP:0000118;HP:0000001	Seizures;Abnormality of nervous system physiology;Abnormality of the nervous system;Phenotypic abnormality;All
Pseudoseizures	HP:0000708	Behavioral abnormality	HP:0000708;HP:0012638;HP:0000707;HP:0000118;HP:0000001	Behavioral abnormality;Abnormality of nervous system physiology;Abnormality of the nervous system;Phenotypic abnormality;All
Psychogenic nonepileptic seizure	HP:0001250	Seizures	HP:0001250;HP:0012638;HP:0000707;HP:0000118;HP:0000001	Seizures;Abnormality of nervous system physiology;Abnormality of the nervous system;Phenotypic abnormality;All
Bilateral perisylvian polymicrogyria	HP:0012650;HP:0002126	Perisylvian polymicrogyria;Polymicrogyria	HP:0012650;HP:0002126;HP:0002536;HP:0002269;HP:0002011;HP:0012639;HP:0000707;HP:0000118;HP:0000001;HP:0002538;HP:0002060;HP:0100547;HP:0012443	Perisylvian polymicrogyria;Polymicrogyria;Abnormal cortical gyration;Abnormality of neuronal migration;Morphological abnormality of the central nervous system;Abnormality of nervous system morphology;Abnormality of the nervous system;Phenotypic abnormality;All;Abnormality of the cerebral cortex;Abnormality of the cerebrum;Abnormality of forebrain morphology;Abnormality of brain morphology
Polymicrogyria	HP:0002126	Polymicrogyria	HP:0002126;HP:0002536;HP:0002269;HP:0002011;HP:0012639;HP:0000707;HP:0000118;HP:0000001;HP:0002538;HP:0002060;HP:0100547;HP:0012443	Polymicrogyria;Abnormal cortical gyration;Abnormality of neuronal migration;Morphological abnormality of the central nervous system;Abnormality of nervous system morphology;Abnormality of the nervous system;Phenotypic abnormality;All;Abnormality of the cerebral cortex;Abnormality of the cerebrum;Abnormality of forebrain morphology;Abnormality of brain morphology
Mental retardation, profound (I.Q. < 20)	HP:0002187;HP:0001249	IQ less than 20;Mental retardation	HP:0002187;HP:0001249;HP:0012759;HP:0012638;HP:0000707;HP:0000118;HP:0000001	Intellectual disability, profound;Intellectual disability;Neurodevelopmental abnormality;Abnormality of nervous system physiology;Abnormality of the nervous system;Phenotypic abnormality;All
Profound developmental delay	HP:0001263	Global developmental delay	HP:0001263;HP:0012758;HP:0012759;HP:0012638;HP:0000707;HP:0000118;HP:0000001	Global developmental delay;Neurodevelopmental delay;Neurodevelopmental abnormality;Abnormality of nervous system physiology;Abnormality of the nervous system;Phenotypic abnormality;All
Profound intellectual disabilities	HP:0001249	Intellectual disability	HP:0001249;HP:0012759;HP:0012638;HP:0000707;HP:0000118;HP:0000001	Intellectual disability;Neurodevelopmental abnormality;Abnormality of nervous system physiology;Abnormality of the nervous system;Phenotypic abnormality;All
Profound intellectual disability	HP:0001249	Intellectual disability	HP:0001249;HP:0012759;HP:0012638;HP:0000707;HP:0000118;HP:0000001	Intellectual disability;Neurodevelopmental abnormality;Abnormality of nervous system physiology;Abnormality of the nervous system;Phenotypic abnormality;All
Progressive myoclonic epilepsy	HP:0001336;HP:0001250	Myoclonus;Epilepsy	HP:0001336;HP:0004305;HP:0100022;HP:0012638;HP:0000707;HP:0000118;HP:0000001;HP:0001250	Myoclonus;Involuntary movements;Abnormality of movement;Abnormality of nervous system physiology;Abnormality of the nervous system;Phenotypic abnormality;All;Seizures
Progressive myoclonic epilepsy type 7	HP:0001336;HP:0001250	Myoclonus;Epilepsy	HP:0001336;HP:0004305;HP:0100022;HP:0012638;HP:0000707;HP:0000118;HP:0000001;HP:0001250	Myoclonus;Involuntary movements;Abnormality of movement;Abnormality of nervous system physiology;Abnormality of the nervous system;Phenotypic abnormality;All;Seizures
Progressive myoclonus epilepsy	HP:0001336	Myoclonus	HP:0001336;HP:0004305;HP:0100022;HP:0012638;HP:0000707;HP:0000118;HP:0000001	Myoclonus;Involuntary movements;Abnormality of movement;Abnormality of nervous system physiology;Abnormality of the nervous system;Phenotypic abnormality;All
Unverricht-Lundborg disease	HP:0001336;HP:0001250	Myoclonus;Epilepsy	HP:0001336;HP:0004305;HP:0100022;HP:0012638;HP:0000707;HP:0000118;HP:0000001;HP:0001250	Myoclonus;Involuntary movements;Abnormality of movement;Abnormality of nervous system physiology;Abnormality of the nervous system;Phenotypic abnormality;All;Seizures
Unverricht-Lundborg myoclonic epilepsy	HP:0001336;HP:0001250	Myoclonus;Epilepsy	HP:0001336;HP:0004305;HP:0100022;HP:0012638;HP:0000707;HP:0000118;HP:0000001;HP:0001250	Myoclonus;Involuntary movements;Abnormality of movement;Abnormality of nervous system physiology;Abnormality of the nervous system;Phenotypic abnormality;All;Seizures
Prosopagnosia	HP:0010528	Prosopagnosia	HP:0010528;HP:0010524;HP:0011446;HP:0012638;HP:0000707;HP:0000118;HP:0000001	Prosopagnosia;Agnosia;Abnormality of higher mental function;Abnormality of nervous system physiology;Abnormality of the nervous system;Phenotypic abnormality;All
[truncated: 252 more rows]
