# Supplementary material for: A longitudinal footprint of genetic epilepsies using automated electronic medical record interpretation
Source: Genet Med. 2020 Aug 10;22(12):2060–70. doi: 10.1038/s41436-020-0923-1 (PMC7708303; doi:10.1038/s41436-020-0923-1)
Supplement: Supplementary file 3 — Supplementary Table 3 [file 41436_2020_923_MOESM3_ESM.xls]

## Sheet: Table S3a
Supplementary Table 3a. Causative genetic etiologies in 231 individuals
Causative genetic alterations in all 231 individuals with identified causative genetic etiologies are shown, including the testing modality through which the genetic etiology was identified.
This table also shows the causal variant and, if relevant, the resulting amino acid change, including the RefSeq isoform.
* Inheritance abbreviations : AD - Autosomal Dominant; AR - Autosomal Recessive; XL - X-Linked; XLD - X-Linked Dominant; XLR - X-Linked Recessive
** For genetic etiologies with recessive inheritance, both variants are shown
STUDY_ID	Gene	Testing modality	Inheritance*	Variant segregation	Variant**	Amino Acid Change	RefSeq Isoform
CM_102	SCN2A	Whole Exome Sequencing	AD	De novo	c.3399G>C	p.Glu1133Asp	NM_021007.2
CM_103	IQSEC2	Gene Panel	XLD	Unknown	c.1510C>T	p.Gln504X	NM_001111125.2
CM_106	SCN1A	Gene Panel	AD	De novo	c.5336A>G	p.Asn1779Ser	NM_001165963.1
CM_108	SCN1A	Gene Panel	AD	Unknown	c.1129C>T	p.Arg377X	NM_001165963.1
CM_111	ATP1A3	Whole Exome Sequencing	AD	Unknown	c.1247G>T	p.Arg416Leu	NM_003896.3
CM_113	KCNB1	Whole Exome Sequencing	AD	De novo	c.629C>A	p.Thr210Lys	NM_004975.2
CM_116	IQSEC2	Whole Exome Sequencing	XLD	De novo	c.2776C>T	p.Arg926X	NM_001111125.2
CM_117	SMC1A	Whole Exome Sequencing	XLD	Unknown	c.1912-1G>A	Intronic variant	NM_001281463.1
CM_119	SZT2	Whole Exome Sequencing	AR	Compound heterozygous	c.2384_5680del (exons 16-40; maternal);c.1678G>T (paternal)	p.His795_His1893X (maternal); pAla560Ser (paternal)	NM_015284.3
CM_123	SCN1A	Whole Exome Sequencing	AD	Unknown	c.5536_5539del	p.Lys1846SerfsX11	NM_001165963.1
CM_125	C12orf57	Whole Exome Sequencing	AR	Homozygous	c.43T>C (maternal & paternal)	p.Ile144Thr (maternal & paternal)	NM_138425.2
CM_126	SCN8A	Gene Panel	AD	De novo	c.5614C>T	p.Arg1872Trp	NM_014191.3
CM_128	WDR45	Whole Exome Sequencing	XLD	De novo	c.729G>A	Splice site variant	NM_001029896.1
CM_136	KCNT1	Whole Exome Sequencing	AD	De novo	c.862G>A	p.Gly288Ser	NM_020822.2
CM_138	PIGG	Whole Exome Sequencing	AR	Homozygous	c.2552A>C (maternal & paternal)	p.Gln851Pro (maternal & paternal)	NM_001127178.2
CM_14	KCNQ2	Gene Panel	AD	Unknown	c.274dupG	p.Ala92GlyfsX28	NM_172107.2
CM_141	ATP1A2	Gene Panel	AD	Paternally inherited	c.2419A>C	p.Ile807Leu	NM_000702.3
CM_142	CACNA1E	Gene Panel	AD	De novo	c.1807A>C	p.Ile603Leu	NM_000721.3
CM_145	PRRT2	Gene Panel	AD	Unknown	c.289delG	p.Ala97ProfsX18	NM_001256442.1
CM_149	SCN1A	Gene Panel	AD	Unknown	c.4030delA	p.Ile1344PhefsX5	NM_001165963.1
CM_15	KCNQ2	Gene Panel	AD	Unknown	c.1888-1G>A	Splice site variant	NM_172107.2
CM_158	STXBP1	Whole Exome Sequencing	AD	De novo	c.88-2A>G	Splice site variant	NM_003165.3
CM_16	PRRT2	Gene Panel	AD	Unknown (paternal family history)	c.577delG	p.Glu193LysfsX36	NM_001256442.1
CM_162	16p11.2_del	Gene Panel	AD	De novo	525 kb deletion in 16p11.2	NA	NA
CM_163	PRRT2	Gene Panel	AD	Unknown (paternal family history)	c.649delC	p.Arg217GlufsX12	NM_145239.2
CM_165	GNB1	Whole Exome Sequencing	AD	De novo	c.346G>A	p.Gly116Ser	NM_002074.3
CM_167	SLC6A1	Gene Panel	AD	Unknown	c.1222delC	p.Leu408TrpfsX26	NM_003042.3
CM_17	17q12_dup	Chromosomal Microarray Analysis	AD	Unknown	1.43Mb duplication within 17q12	NA	NA
CM_173	KCNQ2	Gene Panel	AD	De novo	c.578C>A	p.Ala193Asp	NM_172107.2
CM_175	TUBA1A	Whole Exome Sequencing	AD	De novo	c.641G>T	p.Arg214Leu	NM_006009.2
CM_177	SCN1A	Single gene analysis	AD	De novo	c.4762T>C	p.Cys1588Arg	NM_001165963.1
CM_179	GRIN1	Whole Exome Sequencing	AD	De novo	c.1852G>C	p.Gly618Arg	NM_007327.3
CM_181	PURA	Whole Exome Sequencing	AD	De novo	c.697_699del	p.Phe233X	NM_005859.4
CM_182	SCN1A	Gene Panel	AD	De novo	c.3429+1G>T	Splice site variant	NM_001165963.1
CM_183	ATP1A3	Whole Exome Sequencing	AD	De novo	c.2767G>T	p.Asp923Tyr	NM_152296.4
CM_185	WDR91	Whole Exome Sequencing	AR	Homozygous	c.1000C>T (maternal & paternal)	p.Gln334X (maternal & paternal)	NM_014149.3
CM_186	DNM1	Whole Exome Sequencing	AD	Paternal mosaicism	c.709C>T	p.Arg237Trp	NM_004408.2
CM_189	KCNA2	Whole Exome Sequencing	AD	De novo	c.1265_1266delAG	p.Glu422GlyfsX21	NM_004974.3
CM_19	SLC13A5	Gene Panel	AR	Compound heterozygous	Partial deletion (exons 2-4);c.389G>A	NA;p.Gly130Asp	NM_177550.3
CM_193	RORA	Whole Exome Sequencing	AD	Maternally inherited	c.920-2A>G	Splice site variant	NM_134260.2
CM_194	GABRB3	Whole Exome Sequencing	AD	De novo	c.554C>T	p.Thr185Ile	NM_000814.5
CM_196	GRIN2B	Gene Panel	AD	Unknown	c.2087G>A	p.Arg696His	NM_000834.3
CM_197	MTOR	Whole Exome Sequencing	AD	Unknown	c.4409A>G	p.Asn1470Ser	NM_004958.3
CM_201	UBE2A	Chromosomal Microarray Analysis	XLR	Maternally inherited	Xq24_del	NA	NA
CM_203	XPO7	Whole Exome Sequencing	Unknown	De novo	c.1882_1900delinsC	p.Lys629_634X	NM_015024.4
CM_208	KCNB1	Whole Exome Sequencing	AD	De novo	c.995G>T	p.Gly332Val	NM_004975.2
CM_209	SPTAN1	Whole Exome Sequencing	AD	De novo	c.4828C>T	p.Arg1610Trp	NM_001130438.2
CM_21	TBC1D24	Whole Exome Sequencing	AR	Compound heterozygous	c.442G>T (paternal);c.457G>A (maternal)	p.Glu148X (paternal);p.Glu153Lys (maternal)	NM_001199107.1
CM_211	PRRT2	Gene Panel	AD	Unknown	c.649dupC	p.Arg217ProfsX8	NM_001256442.1
CM_213	PCDH19	Gene Panel	XL	Unknown	c.470A>C	p.Asp157Ala	NM_001184880.1
CM_217	MBOAT7	Whole Exome Sequencing	AR	Homozygous	c.757G>A (maternal & paternal)	p.Glu253Lys (maternal & paternal)	NM_024298.2
CM_218	SYNGAP1	Whole Exome Sequencing	AD	De novo	c.1507C>T	p.Gln503X	NM_006772.2
CM_219	SCN1A	Gene Panel	AD	Unknown	c.2665G>A	p.Ala889Thr	NM_001165963.1
CM_226	GABRA3	Whole Exome Sequencing	XL	De novo	c.925G>C	p.Val309Leu	NM_000808.3
CM_229	SCN1A	Gene Panel	AD	Unknown	c.2134C>T	p.Arg712Ter	NM_001165963.1
CM_24	KCNQ2	Gene Panel	AD	De novo	c.806G>T	p.Trp269Leu	NM_172107.2
CM_243	CDKL5	Whole Exome Sequencing	XL	De novo	c.587C>T	p.Ser196Leu	NM_003159.2
CM_244	SLC6A1	Whole Exome Sequencing	AD	De novo	c.980A>G	p.Asn327Ser	NM_003042.3
CM_246	STXBP1	Whole Exome Sequencing	AD	De novo	c.736G>A	p.Glu246Lys	NM_003165.3
CM_247	KCNT1	Gene Panel	AD	De novo	c.2797C>G	p.Arg933Gly	NM_020822.2
CM_250	ARFGEF1	Whole Exome Sequencing	AD	De novo	c.4365C>A	p.Cys1455X	NM_006421.4
CM_252	GABRA3	Whole Exome Sequencing	XL	Maternally inherited	c.1178G>T	p.Ser393Ile	NM_000808.3
CM_253	SCN1A	Gene Panel	AD	Paternally inherited	c.580G>A	p.Asp194Asn (paternal)	NM_001165963.1
CM_254	ATP1A3	Gene Panel	AD	De novo	c.1829G>A	p.Arg610His	NM_001256214.1
CM_262	SCN1A	Gene Panel	AD	De novo	c.63A>G	p.Lys225Glu	NM_001165963.1
CM_265	SCN1A	Gene Panel	AR	Unknown	c.1200_1202delGAT	p.Met400X	NM_001165963.1
CM_27	TUBB2A	Whole Exome Sequencing	AD	De novo	c.580G>A	p.Glu194Lys	NM_001069.2
CM_275	WARS	Whole Exome Sequencing	AR	Homozygous	c.1192G>A (maternal & paternal)	p.Val398Met (maternal & paternal)	NM_173701.1
CM_278	FRRS1L	Whole Exome Sequencing	AR	Homozygous	c.737_739delGAG (maternal & paternal)	p.Gly246X (maternal & paternal)	NM_014334.2
CM_280	IQSEC2	Gene Panel	XLD	Unknown	c.1983_1999del	p.Leu662GlnfsX25	NM_001111125.2
CM_282	SYNGAP1	Gene Panel	AD	Unknown	c.2494C>T	p.Gln832X	NM_006772.2
CM_284	CPLX1	Whole Exome Sequencing	AD	Maternally inherited	c.3661A>G	p.Met1221Val	NM_023035.2
CM_285	SLC6A1	Gene Panel	AD	De novo	c.884C>T	p.Ser295Leu	NM_003042.3
CM_286	STX1B	Gene Panel	AD	De novo	c.845T>C	p.Ile282Thr	NM_052874.2
CM_287	ADAT3	Whole Exome Sequencing	AR	Homozygous	c.430G>A	p.Val144Met	NM_138422.2
CM_291	RBFOX1	Whole Exome Sequencing	AD	De novo	c.1069T>G	p.Trp357Gly	NM_018723.3
CM_293	SCN1A	Gene Panel	AD	De novo	c.1377+1delG	Splice site variant	NM_001165963.1
CM_297	RORB	Chromosomal Microarray Analysis	AD	Unknown	9q.21.13_del	NA	NA
CM_3	STXBP1	Whole Exome Sequencing	AD	De novo	c.897_898delGT	p.Ser300ProfsX13	NM_003165.3
CM_300	VPS8	Whole Exome Sequencing	AR	Compound heterozygous	c.760delG (paternal);c.130delG (maternal)	p.Asp254MetfsX18 (paternal);p.Glu44Asnfs*8 (maternal)	NM_001009921.2
CM_301	ATRX	Whole Exome Sequencing	XL	De novo	c.1228G>A	p.Glu410Lys	NM_000489.3
CM_302	SCN8A	Gene Panel	AD	De novo	c.4472C>T	p.Ala1491Val	NM_014191.3
CM_304	GRIN1	Whole Exome Sequencing	AD	De novo	c.1607A>G	p.Gln536Arg	NM_007327.3
CM_309	SCN1A	Single gene analysis	AD	De novo	Unknown	Unknown	NM_001165963.1
CM_316	MECP2	Gene Panel	XL	Unknown	c.509C>T	p.Thr170Met	NM_001110792.1
CM_317	KIF1A	Gene Panel	AD	Paternally inherited	c.160T>G (paternal)	p.Tyr54Asp (paternal)	NM_004321.6
CM_319	SCN1A	Single gene analysis	AD	Maternally inherited	c.973T>C (maternal)	p.Tyr325His (maternal)	NM_001165963.1
CM_321	SCN1A	Gene Panel	AD	Unknown	c.3818C>T	p.Ala1273Val	NM_001165963.1
CM_324	SCN1A	Gene Panel	AD	De novo	c.5321T>C	p.Phe1774Ser	NM_001165963.1
CM_327	PURA	Whole Exome Sequencing	AD	De novo	c.486C>G	p.Asn162Lys	NM_005859.4
CM_331	SCN1A	Single gene analysis	AD	De novo	c.1846delGGAG	p.Gly615fs	NM_001165963.1
CM_334	Ring14; 4p16_del	Chromosomal Microarray Analysis	AD	Unknown	46,XY,r(14)(p13q32);1.78Mb deletion in 4p16.3;218kb interstitial deletion in 14q32.32	NA	NA
CM_335	CACNA1A	Gene Panel	AD	De novo	c.4080C>G	p.Ile1360Met	NM_023035.2
CM_337	SCN8A	Gene Panel	AD	De novo	c.5273T>C	p.Val1758Ala	NM_014191.3
CM_339	SCN1A	Single gene analysis	AD	Unknown	Unknown	Unknown	NM_001165963.1
CM_340	GRIN2A	Gene Panel	AD	De novo	c.1036A>T	p.Lys346Ter	NM_000833.3
CM_343	PCDH19	Gene Panel	XL	Unknown	c.595G>T	p.Glu199Ter	NM_001184880.1
CM_344	WDR45	Whole Exome Sequencing	XL	Unknown	c.52C>T	p.Gln18X	NM_007075.3
CM_350	STXBP1	Gene Panel	AD	De novo	c.388_389delCT	p.Leu130X	NM_003165.3
CM_352	MECP2	Single gene analysis	XLD	X-linked maternally inherited	duplication (exons 2-4)	NA	NM_004992.3
CM_356	KCNC1	Gene Panel	AD	Unknown	c.278C>T	p.Arg320His	NM_001112741.1
CM_358	STXBP1	Whole Exome Sequencing	AD	De novo	c.124T>C	p.Ser42Pro	NM_003165.3
CM_36	FOXG1	Gene Panel	AD	Unknown	c.541A>T	p.Lys181X	NM_005249.4
CM_360	SCN1A	Single gene analysis	AD	Unknown	c.4587delA	p.Lys1529X	NM_001165963.1
CM_362	WWOX	Whole Exome Sequencing	AR	Homozygous	c.1204G>T (maternal & paternal)	p.Glu402X (maternal & paternal)	NM_016373.1
CM_368	CACNA1A	Gene Panel	AD	De novo	c.4186G>A	p.Val1396Met	NM_023035.2
CM_376	PURA	Whole Exome Sequencing	AD	Unknown	c.563C>T	p.Ile188Thr	NM_005859.4
CM_377	STXBP1	Whole Exome Sequencing	AD	De novo	c.1275delA	p.Lys425AsnfsX2	NM_003165.3
CM_379	7q11.21_del	Chromosomal Microarray Analysis	AD	De novo	Deletion 7q11.2 (possibly 11.22) to within 7q21.1	NA	NA
CM_381	SCN8A	Whole Exome Sequencing	AD	Paternal mosaicism	c.1157C>A	p.Thr386Lys	NM_014191.3
CM_382	CLTC	Whole Exome Sequencing	AD	Unknown	c.4703_4704delAG	p.Glu1568ValfsX48	NM_001288653.1
CM_384	STXBP1	Whole Exome Sequencing	AD	De novo	c.703C>T	p.Arg235X	NM_003165.3
CM_386	MBD5	Chromosomal Microarray Analysis	AD	De novo	2q23.1_del	NA	NM_018328.4
CM_387	NF1	Whole Exome Sequencing	AD	Paternally inherited	c.2446C>T	p.Arg816X	NM_000267.3
CM_389	NEXMIF	Whole Exome Sequencing	XLD	De novo	c.1891_1898dup	p.Arg635LeufsX40	NM_001008537.2
CM_390	STXBP1	Gene Panel	AD	Unknown	c.663+1G>C	Splice site variant	NM_003165.3
CM_395	GRIN2B	Gene Panel	AD	De novo	c.466G>A	p.Val156Ile	NM_000834.3
CM_397	IQSEC2	Whole Exome Sequencing	XLD	Unknown	c.3163C>T	p.Arg1055X	NM_001111125.2
CM_398	SPTBN1	Whole Exome Sequencing	AD	Compound heterozygous	c.802A>G;c.1032C>G	p.Thr268Ala; p.Phe344Leu	NM_003128.2
CM_399	GRIN2D	Whole Exome Sequencing	AD	De novo	c.1999G>A	p.Val667Ile	NM_000836.2
CM_402	DEPDC5	Gene Panel	AD	Unknown	Partial gene deletion (First 36 of 43 exons)	NA	NM_001242896.1
CM_404	KCNQ2	Whole Exome Sequencing	AD	De novo	c.841G>A	p.Gly281Arg	NM_172107.2
CM_407	SCN2A	Gene Panel	AD	De novo	c.2622_2631del10	p.Ile874MetfsX5	NM_021007.2
CM_409	SMC1A	Whole Exome Sequencing	XLD	De novo	c.769C>T	p.Gln257X	NM_001281463.1
CM_414	PIGN	Whole Exome Sequencing	AR	Compound heterozygous	c.932T>G (paternal);c.1674+1G>C (maternal)	p.Leu311Trp (paternal);Splice site variant (maternal)	NM_176787.4
CM_416	STXBP1	Gene Panel	AD	Unknown	c.867dupA	p.Ala290SerfsX24	NM_003165.3
CM_419	DNM1	Whole Exome Sequencing	AD	De novo	c.524_529delinsTCCCCC	p.Ser175_Ala177delinsPheProPro	NM_004408.2
CM_420	PPP2R5D	Whole Exome Sequencing	AD	De novo	c.619T>C	p.Trp207Arg	NM_006245.3
CM_421	PCDH19	Single gene analysis	XL	Unknown	c.1336G>T	p.Glu446OCH	NM_001184880.1
CM_422	PCDH19	Gene Panel	XL	De novo	c.898_899delGT	p.Val300HisfsX19	NM_001184880.1
CM_424	SCN2A	Gene Panel	AD	De novo	c.4477_4479delGAA	p.Glul493X	NM_021007.2
CM_427	SCN1A	Gene Panel	AD	Unknown	c.842C>T	p.Pro281Leu	NM_001165963.1
CM_430	DEPDC5	Whole Exome Sequencing	AD	Maternally inherited	c.1611C>A (maternal)	p.His537Gln (maternal)	NM_001242896.1
CM_435	SNAP25	Whole Exome Sequencing	AD	De novo	c.142G>T	p.Val48Phe	NM_130811.1
CM_439	CLCN4	Whole Exome Sequencing	XL	De novo	c.1630G>A	p.Gly544Arg	NM_001830.3
CM_44	GLB1	Whole Exome Sequencing	AR	Homozygous	c.622C>T (maternal & paternal)	p.Arg208Cys (maternal & paternal)	NM_000404.2
CM_440	WDR45	Whole Exome Sequencing	XLD	De novo	c.718dupA	p.Thr240AsnfsX6	NM_007075.3
CM_446	GABRG2	Whole Exome Sequencing	AD	Maternally inherited	c.471delA	p.Ala158LeufsX13	NM_000816.3
CM_448	KCNA2	Whole Exome Sequencing	AD	De novo	c.890G>A	p.Arg297Gln	NM_004974.3
CM_449	STXBP1	Gene Panel	AD	Unknown	c.989dupT	p.Met330llefsX23	NM_003165.3
CM_451	STXBP1	Gene Panel	AD	De novo	c.416C>T	p.Pro139Leu	NM_003165.3
CM_452	GNB1	Whole Exome Sequencing	AD	De novo	c.230G>T	p.Gly77Val	NM_002074.3
CM_454	SZT2	Gene Panel	AR	Compound heterozygous	c.8824C>T (maternal);c.917A>C (paternal)	p.Gln2942X (maternal);p.His306Pro (paternal)	NM_015284.3
CM_455	SCN1A	Gene Panel	AD	De novo	c.697_698delCTinsGG	p.Leu233Gly	NM_001165963.1
CM_456	SLC2A1	Gene Panel	AD	De novo	c.1235G>C	p.Trp412Ser	NM_006516.2
CM_457	CACNA1G	Whole Exome Sequencing	AD	De novo	c.623T>C	p.Leu28Pro	NM_018896.4
CM_460	HIVEP2	Whole Exome Sequencing	AD	De novo	c.1195G>C	p.Gly399Arg	NM_006734.3
CM_461	STXBP1	Whole Exome Sequencing	AD	De novo	Partial intragenic deletion of exons 11-12	NA	NM_003165.3
CM_462	SCN1A	Gene Panel	AD	De novo	c.1170+2T>C	Splice site variant	NM_001165963.1
CM_463	SLC6A5	Gene Panel	AR	Compound heterozygous	c.1913C>T (paternal);c.2296C>T (maternal)	p.Ser638Phe (paternal);p.Arg766Cys (maternal)	NM_004211.3
CM_466	SCN1A	Gene Panel	AR	De novo	c.4018_4019delCT	p.Leu1340PhefsX38	NM_001165963.1
CM_467	RHOBTB2	Whole Exome Sequencing	AD	De novo	c.1531C>T	p.Arg511Trp	NM_001160036
CM_469	PACS1	Whole Exome Sequencing	AD	De novo	c.607C>T	p.Arg203Trp	NM_018026.3
CM_470	SCN3A	Whole Exome Sequencing	AD	De novo	c.2624T>C	p.Ile875Thr	NM_006922.3
CM_476	STXBP1	Whole Exome Sequencing	AD	De novo	c.167C>G	p.Thr56Arg	NM_003165.3
CM_481	TREX1	Gene Panel	AR	Homozygous	c.341G>A	p.Arg114His	NM_033629.3
CM_483	SCN2A	Gene Panel	AD	Unknown (mosaic)	c.4021C>A	p.Leu1341Ile	NM_021007.2
CM_486	CACNA1C	Whole Exome Sequencing	AD	De novo	c.1832T>C	p.Met611Thr	NM_199460.2
CM_489	SCN2A	Gene Panel	AD	De novo	c.1199C>G	p.Thr400Arg	NM_021007.2
CM_490	DEPDC5	Whole Exome Sequencing	AD	Unknown	c.4034-1G>C	Splice site variant	NM_001242896.1
CM_492	SCN2A	Gene Panel	AD	De novo	c.4246C>T	p.Leu1416Phe	NM_021007.2
CM_494	CACNA1A	Whole Exome Sequencing	AD	De novo	c.2102G>A	p.Gly701Glu	NM_023035.2
CM_50	KCNQ2	Gene Panel	AD	Unknown	c.1864_1870del	p.Arg622GlyfsX18	NM_172107.2
CM_500	KCNT1	Whole Exome Sequencing	AD	De novo	c.862G>A	p.Gly288Ser	NM_020822.2
CM_503	IQSEC2	Whole Exome Sequencing	XL	De novo	c.1638_1639delinsAA	p.Trp546X	NM_001111125.2
CM_505	RARS2	Whole Exome Sequencing	AR	Compound heterozygous	c.419T>G (maternal);c.535G>A (de novo)	p.Phe140Cys (maternal);p.Gly179Ser (de novo)	NM_020320.3
CM_506	SLC2A1	Single gene analysis	AD	Unknown	c.505_507delCTC	p.Leu169X	NM_006516.2
CM_507	SCN1A	Single gene analysis	AD	De novo	c.2791C>T	p.Arg931Cys	NM_001165963.1
CM_509	MACF1	Whole Exome Sequencing	AD	De novo	c.15529T>A	p.Cys5177Arg	NM_012090.5
CM_512	UBE3A	Gene Panel	AD	Unknown	c.2550_2570dup	p.Glu851_Lys857dup	NM_000462.3
CM_514	ANKRD17	Whole Exome Sequencing	AD	De novo	c.2005_2006delinsGCTAATAATGA	p.Ser669delinsAlaAsnAsnAsp	NM_032217.3
CM_524	STXBP1	Gene Panel	AD	De novo	c.224A>G	p.Tyr75Cys	NM_003165.3
CM_529	CSTB	Whole Exome Sequencing	AR	Homozygous	c.67-1G>C (maternal & paternal)	Splice site variant (maternal & paternal)	NM_000100.2
CM_53	DEPDC5	Gene Panel	AD	Unknown	c.1334G>A	p.Ser445Asn	NM_001242896.1
CM_531	DYNC1H1	Gene Panel	AD	De novo	c.2821G>C	p.Asp941His	NM_001376.4
CM_532	6q27_del	Chromosomal Microarray Analysis	AD	Unknown	2.41Mb deletion within 6q27	NA	NA
CM_536	GRIN1	Whole Exome Sequencing	AD	De novo	c.1964T>A	p.Leu655Gln	NM_007327.3
CM_538	GABRB3	Gene Panel	AD	De novo	c.161C>T	p.Pro54Leu	NM_000814.5
CM_540	SCN1A	Gene Panel	AD	De novo	c.4783_4784delCT	p.Leu1595fs	NM_001165963.1
CM_543	GRIA3	Whole Exome Sequencing	XL	De novo	c.1980G>C	p.Arg660Ser	NM_000828.4
CM_548	SLC6A5	Whole Exome Sequencing	AR	Homozygous	c.1426T>C (maternal & paternal)	p.Phe476Leu (maternal & paternal)	NM_004211.3
CM_551	SCN1A	Single gene analysis	AD	De novo	c.2615C>A	p.Ser872Tyr	NM_001165963.1
CM_552	STXBP1	Gene Panel	AD	De novo	c.748C>T	p.Gln250Ter	NM_003165.3
CM_559	KCNB1	Whole Exome Sequencing	AD	Unknown	c.1153C>A	p.Pro385Thr	NM_004975.2
CM_563	TRIT1	Whole Exome Sequencing	AR	Homozygous	c.334delC (maternal & paternal)	p.Arg112fs (maternal & paternal)	NM_017646.4
CM_567	PPP3CA	Whole Exome Sequencing	AD	De novo	c.1340-2A>G	Splice site variant	NM_000944.4
CM_568	GRIN1	Whole Exome Sequencing	AD	De novo	c.2479G>A	p.Gly827Arg	NM_007327.3
CM_57	KCNA2	Whole Exome Sequencing	AD	De novo	c.890G>A	p.Arg297Gln	NM_004974.3
CM_575	STXBP1	Gene Panel	AD	Unknown	c.875G>A	p.Arg292His	NM_003165.3
CM_579	DYNC1H1	Gene Panel	AD	Unknown	c.5885G>A	p.Arg1962His	NM_001376.4
CM_58	NEXMIF	Gene Panel	XLD	Unknown	c.3595_3611del	p.Lys1199GlnfsX5	NM_001008537.2
CM_581	IQSEC2	Gene Panel	XLD	De novo	c.2407A>G	p.Ile803Val	NM_001111125.2
CM_586	TBCK	Whole Exome Sequencing	AR	Homozygous	c.376C>T (maternal & paternal)	p.Arg126X	NM_001163435.1
CM_592	KCNQ2	Gene Panel	AD	Unknown	c.793G>A	p.Ala265Thr	NM_172107.2
CM_599	FRRS1L	Whole Exome Sequencing	AR	Homozygous	c.737_739delGAG (maternal & paternal)	p.Gly246X (maternal & paternal)	NM_014334.2
CM_60	KCNT1	Whole Exome Sequencing	AD	De novo	c.1421G>A	p.Arg474His	NM_020822.2
CM_603	SCN1A	Gene Panel	AD	Unknown	c.5347G>A	p.Ala1783Thr	NM_001165963.1
CM_607	TBC1D24	Gene Panel	AR	Compound heterozygous	c.32A>G;c.734T>C	p.Asp11Gly; p.Leu245Pro	NM_001199107.1
CM_608	HNRNPU	Whole Exome Sequencing	AD	De novo	c.1615-1G>A	Splice site variant	NM_031844.2
CM_611	KCNT1	Gene Panel	AD	De novo	c.1429G>A	p.Ala477Thr	NM_020822.2
CM_613	CHD2	Gene Panel	AD	Unknown	c.3016_3019delGAGA	p.Glu1006MetfsX29	NM_001271.3
CM_618	STXBP1	Whole Exome Sequencing	AD	De novo	c.795-1G>A	Splice site variant	NM_003165.3
CM_619	KIF1A	Whole Exome Sequencing	AD	De novo	c.296C>T	p.Thr99Met	NM_001244008.1
CM_623	SCN8A	Gene Panel	AD	De novo	c.1122C>G	p.Asn374Lys	NM_001177984.2
CM_624	CACNA1A	Gene Panel	AD	Unknown	c.2411G>A	p.Trp804X	NM_001127221.1
CM_625	STXBP1	Gene Panel	AD	Unknown	Partial deletion (exon 4)	NA	NM_003165.3
CM_626	GRIN2A	Gene Panel	AD	Unknown	Partial deletion (exon 4)	NA	NM_000833.3
CM_63	KCNT1	Gene Panel	AD	De novo	c.862G>A	p.Gly288Ser	NM_020822.2
CM_638	SCN2A	Gene Panel	AD	De novo	c.4264A>G	p.Lys1422Glu	NM_021007.2
CM_647	SCN2A	Gene Panel	AD	De novo	c.4841T>C	p.Leu1614Pro	NM_021007.2
CM_650	SCN8A	Gene Panel	AD	De novo	c.4423G>A	p.Gly1475Arg	NM_014191.3
CM_652	PCDH19	Gene Panel	XL	De novo	c.1435G>A	p.Asp479Asn	NM_001184880.1
CM_654	KCNQ2	Single gene analysis	AD	De novo	c.881C>T	p.Ala294Val	NM_172107.3
CM_656	CSTB	Single gene analysis	AR	Compound heterozygous	c.67-1G>C (maternal);77 dodecamer repeat expansion (unknown)	Splice site variant (maternal);NA	NM_000100.2
CM_657	SCN2A	Gene Panel	AD	De novo	c.1289A>G	p.Glu430Gly	NM_021007.2
CM_68	KCNB1	Whole Exome Sequencing	AD	De novo	c.1006C>T	p.Leu336Phe	NM_004975.2
CM_69	SYNJ1	Whole Exome Sequencing	AR	Compound heterozygous	c.3595+1G>A;c.13T>C	Splice site variant;p.Trp5Arg	NM_003895.3
CM_70	SCN2A	Gene Panel	AD	De novo	c.554C>T	p.Thr185Ile	NM_021007.2
CM_71	STXBP1	Whole Exome Sequencing	AD	De novo	c.770_772dupTGC	p.Leu257dup	NM_003165.3
CM_73	STXBP1	Gene Panel	AD	De novo	c.875G>A	p.Arg292His	NM_003165.3
CM_74	PMM2	Whole Exome Sequencing	AR	Compound heterozygous	c.338C>T (maternal);c.422G>A (paternal)	p.Pro113Leu (maternal);p.Arg141His (paternal)	NM_000303.2
CM_75	PRUNE1	Whole Exome Sequencing	AR	Homozygous	c.933G>A (maternal & paternal)	p.Thr311= (maternal & paternal)	NM_021222.1
CM_76	SCN1A	Gene Panel	AD	Paternally inherited	c.2306T>C	p.Phe769Ser	NM_001165963.1
CM_77	SCN1A	Single gene analysis	AD	De novo	c.2538_2544delinsGG	p.Leu847AlafsX66	NM_001165963.1
CM_79	STXBP1	Chromosomal Microarray Analysis	AD	Unknown	9q.34.11 deletion including STXBP1, DNM1, SPTAN1	NA	NM_003165.3
CM_80	SLC6A1	Whole Exome Sequencing	AD	Unknown	c.863C>T	p.Ala288Val	NM_003042.3
CM_86	SCN2A	Gene Panel	AD	De novo	c.4059C>G	p.Ile1353Met	NM_021007.2
CM_87	STXBP1	Gene Panel	AD	De novo (mosaic)	c.1217G>A	p.Arg406His	NM_003165.3
CM_9	4q35_del	Single gene analysis	AD	Maternal mosacism	Allele 1:13 kb and 7 kb fragments	NA	NA
CM_94	GRIN1	Gene Panel	AD	De novo	c.2479G>A	p.Gly827Arg	NM_007327.3
CM_98	SCN2A	Gene Panel	AD	Unknown	c.3017C>T	p.Ala1006Val	NM_021007.2

## Sheet: Table S3b
Supplementary Table 3b. Genetic etiologies in two or more individuals
Individuals in each genetic cohort with associated diseases, OMIM IDs, and mode of inheritance.
* Gene not yet listed in OMIM, PMID provided
** Phenotype not listed in OMIM, PMID provided
Gene	Number of individuals	Associated disease	OMIM ID	Inheritance
SCN1A	29	Epilepsy generalized with febrile seizures plus	182389	AD
STXBP1	22	Early infantile epileptic encephalopathy	602926	AD
SCN2A	12	Benign familial infantile seizures, Early infantile epileptic encephalopathy	182390	AD
KCNQ2	8	Benign neonatal seizures, myokymia, Early infantile epileptic encephalopathy	602235	AD
IQSEC2	6	Intellectual disability	300522	XLD
KCNT1	6	Nocturnal frontal lobe epilepsy, Early infantile epileptic encephalopathy	608167	AD
SCN8A	6	Cognitive impairment with or without cerebellar ataxia, Early infantile epileptic encephalopathy, Benign familial infantile seizures	600702	AD
GRIN1	5	Neurodevelopmental disorder with or without hyperkinetic movements and seizures	138249	AD/AR
PCDH19	5	Early infantile epileptic encephalopathy	300460	XL
CACNA1A	4	Early infantile epileptic encephalopathy, Spinocerebellar ataxia, Familial hemiplegic migraine, Episodic ataxia	601011	AD
DEPDC5	4	Epilepsy famililal focal with variable foci	614191	AD
KCNB1	4	Early infantile epileptic encephalopathy	600397	AD
PRRT2	4	Convulsions familial infantile, with paroxysmal choreoathetosis, Episodic kinesigenic dyskinesia, Benign familial infantile seizures	614386	AD
SLC6A1	4	Myoclonic-atonic epilepsy	137165	AD
ATP1A3	3	Alternating hemiplegia of childhood, Cerebellar ataxia - areflexia - pes cavus - optic atrophy - sensorineural hearing loss, Dystonia-12	182350	AD
KCNA2	3	Early infantile epileptic encephalopathy	176262	AD
PURA	3	Intellectual disability	600473	AD
CSTB	2	Progressive myoclonic epilepsy	601145	AR
DNM1	2	Early infantile epileptic encephalopathy	602377	AD
DYNC1H1	2	Spinal muscular atrophy, lower extremity-predominant , Intellectual disability	600112	AD
FRRS1L	2	Early infantile epileptic encephalopathy	604574	AR
GABRA3	2	Epileptic encephalopathy** (PMID: 29053855)	305660	XL
GABRB3	2	Early infantile epileptic encephalopathy	137192	AD
GNB1	2	Intellectual disability, Acute lymphoblastic leukemia	139380	AD
GRIN2A	2	Epilepsy, focal, with speech disorder and with or without intellectual disability	138253	AD
GRIN2B	2	Early infantile epileptic encephalopathy, Intellectual disability	138252	AD
KIF1A	2	Spastic paraplegia, Hereditary sensory neuropathy, Intellectual disability	601255	AD/AR
MECP2	2	Neonatal severe encephalopathy, Rett syndrome, Intellectual disability, Autism susceptibility, X-linked	300005	XL/XLD/XLR
NEXMIF	2	Intellectual disability	300524	XLD
SLC2A1	2	Idiopathic generalized epilepsy, Dystonia, Stomatin-deficient cryohydrocytosis with neurologic defects, GLUT1 deficiency syndrome	138140	AD
SLC6A5	2	Hyperekplexia	604159	AD/AR
SMC1A	2	Epileptic encephalopathy** (PMID: 28166369), Cornelia de Lange syndrome 2	300040	XLD
SYNGAP1	2	Intellectual disability	603384	AD
SZT2	2	Early infantile epileptic encephalopathy	615463	AR
TBC1D24	2	Myoclonic epilepsy, DOORS syndrome (deafness, onychodystrophy, osteodystrophy, mental retardation and seizures), Early infantile epileptic encephalopathy	613577	AD/AR
WDR45	2	Neurodegeneration with brain iron accumulation 5	300526	XLD
