# Supplementary material for: A longitudinal footprint of genetic epilepsies using automated electronic medical record interpretation
Source: Genet Med. 2020 Aug 10;22(12):2060–70. doi: 10.1038/s41436-020-0923-1 (PMC7708303; doi:10.1038/s41436-020-0923-1)
Supplement: Supplementary file 4 — Supplementary Table 4 [file 41436_2020_923_MOESM4_ESM.xls]

## Sheet: Table S4
Supplementary Table 4. 528 HPO terms included in the current analysis
Ages in table refer to the maximal extent (minimum, maximum) of occurence of the HPO term after binning to 3-month intervals.
HPO	Definition	Number of individuals	Median age	Minimum age	Maximum age
HP:0000001	All	658	7.5	0	24.75
HP:0000002	Abnormality of body height	34	11.25	0.5	19.25
HP:0000009	Functional abnormality of the bladder	1	11.625	11.5	11.75
HP:0000014	Abnormality of the bladder	1	11.625	11.5	11.75
HP:0000079	Abnormality of the urinary system	1	11.625	11.5	11.75
HP:0000118	Phenotypic abnormality	658	7.5	0	24.75
HP:0000119	Abnormality of the genitourinary system	1	11.625	11.5	11.75
HP:0000152	Abnormality of head or neck	56	6	0	24
HP:0000153	Abnormality of the mouth	1	12.375	9	15.75
HP:0000157	Abnormality of the tongue	1	12.375	9	15.75
HP:0000163	Abnormal oral cavity morphology	1	12.375	9	15.75
HP:0000211	Trismus	1	13.375	13.25	13.5
HP:0000234	Abnormality of the head	52	6.25	0	24
HP:0000238	Hydrocephalus	10	2.875	0	19.75
HP:0000240	Abnormality of skull size	42	6	0	24
HP:0000252	Microcephaly	41	6	0	24
HP:0000271	Abnormality of the face	10	10.125	0.25	15.75
HP:0000277	Abnormality of the mandible	1	13.375	13.25	13.5
HP:0000301	Abnormality of facial musculature	7	5.25	0.25	12.75
HP:0000359	Abnormality of the inner ear	11	11	3.25	16.75
HP:0000364	Hearing abnormality	1	1.375	1.25	1.5
HP:0000365	Hearing impairment	1	1.375	1.25	1.5
HP:0000366	Abnormality of the nose	1	10.25	10	10.5
HP:0000458	Anosmia	1	10.25	10	10.5
HP:0000464	Abnormality of the neck	5	3.375	0.75	7.5
HP:0000473	Torticollis	5	3.375	0.75	7.5
HP:0000478	Abnormality of the eye	5	3.25	0.25	17.75
HP:0000587	Abnormality of the optic nerve	5	3.25	0.25	17.75
HP:0000598	Abnormality of the ear	12	11	1.25	16.75
HP:0000609	Optic nerve hypoplasia	4	3	0.25	17.75
HP:0000707	Abnormality of the nervous system	658	7.75	0	24.75
HP:0000708	Behavioral abnormality	344	9.25	0	23
HP:0000709	Psychosis	5	15.25	6.75	20
HP:0000711	Restlessness	11	12.5	1.25	19.25
HP:0000712	Emotional lability	3	12.125	5.25	13.75
HP:0000713	Agitation	11	12.5	1.25	19.25
HP:0000716	Depressivity	20	13.75	3	18.5
HP:0000717	Autism	113	10.75	1.5	22.75
HP:0000718	Aggressive behavior	28	12.5	2	21.75
HP:0000719	Inappropriate behavior	4	8.25	2	19
HP:0000722	Obsessive-compulsive behavior	5	13.25	6.5	20.75
HP:0000729	Autistic behavior	121	10.75	1.25	22.75
HP:0000733	Stereotypy	13	10.25	1.75	22.75
HP:0000734	Disinhibition	3	9.75	6.75	12.75
HP:0000736	Short attention span	100	10.25	3.25	22
HP:0000737	Irritability	32	4.75	0.25	21.5
HP:0000738	Hallucinations	5	9.75	6.5	14
HP:0000739	Anxiety	44	12.25	3.25	20
HP:0000750	Delayed speech and language development	160	6	0.5	22.75
HP:0000751	Personality changes	1	10	9.75	10.25
HP:0000752	Hyperactivity	99	10.25	3.25	22
HP:0000753	Autism with high cognitive abilities	3	15.75	12.25	19
HP:0000759	Abnormal peripheral nervous system morphology	16	6.375	0.25	14.75
HP:0000764	Peripheral axonal degeneration	1	7.75	7.5	8
HP:0000805	Enuresis	1	11.625	11.5	11.75
HP:0000818	Abnormality of the endocrine system	1	1.25	0.75	1.75
HP:0000924	Abnormality of the skeletal system	51	6	0	24
HP:0000925	Abnormality of the vertebral column	3	14.375	3	15
HP:0000929	Abnormality of the skull	43	6	0	24
HP:0000939	Osteoporosis	1	15.75	15.5	16
HP:0000951	Abnormality of the skin	1	2.125	2	2.25
HP:0000969	Edema	1	4.625	3	6.25
HP:0001072	Thickened skin	1	2.125	2	2.25
HP:0001098	Abnormal fundus morphology	5	3.25	0.25	17.75
HP:0001155	Abnormality of the hand	3	9.875	6.75	18.25
HP:0001249	Intellectual disability	123	12.75	1.25	24.75
HP:0001250	Seizures	614	8	0	24.5
HP:0001251	Ataxia	50	6.25	1	20.75
HP:0001252	Muscular hypotonia	167	4.5	0	22.5
HP:0001256	Intellectual disability, mild	32	12.625	4.5	22
HP:0001257	Spasticity	64	8	0.25	19.25
HP:0001260	Dysarthria	17	10.25	1.75	18
HP:0001262	Excessive daytime somnolence	5	9.125	1	18.5
HP:0001263	Global developmental delay	346	5.75	0	23.75
HP:0001264	Spastic diplegia	6	7.375	0.75	12.75
HP:0001265	Hyporeflexia	2	2.25	1	7.25
HP:0001266	Choreoathetosis	2	2	1	3
HP:0001268	Mental deterioration	1	6.5	6.25	6.75
HP:0001269	Hemiparesis	10	3	0.75	14.75
HP:0001270	Motor delay	30	2.75	0.5	17.25
HP:0001272	Cerebellar atrophy	4	7.375	1	15.25
HP:0001273	Abnormal corpus callosum morphology	10	3.5	0	18
HP:0001274	Agenesis of corpus callosum	4	11	0.5	18
HP:0001276	Hypertonia	65	8	0.25	19.25
HP:0001284	Areflexia	1	1.625	1.5	1.75
HP:0001285	Spastic tetraparesis	10	3.875	0.75	13
HP:0001287	Meningitis	1	2.125	2	2.25
HP:0001288	Gait disturbance	72	8.75	1.25	20
HP:0001289	Confusion	6	13.375	0.75	20
HP:0001290	Generalized hypotonia	167	4.5	0	22.5
HP:0001291	Abnormal cranial nerve morphology	4	5	0.25	12.75
HP:0001298	Encephalopathy	177	9.25	0.25	22.75
HP:0001300	Parkinsonism	1	17.375	17.25	17.5
HP:0001302	Pachygyria	1	12.625	12.25	13
HP:0001308	Tongue fasciculations	1	12.375	9	15.75
HP:0001310	Dysmetria	1	10.625	10.5	10.75
HP:0001311	Abnormal nervous system electrophysiology	83	5.5	0.25	20.75
HP:0001315	Reduced tendon reflexes	3	2	1	7.25
HP:0001317	Abnormal cerebellum morphology	64	6.25	0.75	20.75
HP:0001321	Cerebellar hypoplasia	5	3.5	0.75	8
HP:0001322	Brain very small	11	14.75	1.25	23.5
HP:0001324	Muscle weakness	10	5.5	0.25	12.75
HP:0001328	Specific learning disability	54	10.75	5	20.75
HP:0001331	Absent septum pellucidum	3	2.75	0.25	17.75
HP:0001332	Dystonia	32	6.875	0.75	20
HP:0001334	Communicating hydrocephalus	1	0.375	0.25	0.5
HP:0001336	Myoclonus	21	7.25	0	18.75
HP:0001337	Tremor	23	8.25	0.25	19.75
HP:0001339	Lissencephaly	1	1.25	0	2.5
HP:0001344	Absent speech	6	14.125	5.25	18.5
HP:0001347	Hyperreflexia	6	9.25	1.5	13.5
HP:0001350	Slurred speech	2	6.875	6.5	7.25
HP:0001367	Abnormal joint morphology	5	1.25	0	3
HP:0001373	Joint dislocation	4	0.625	0	2
HP:0001374	Congenital hip dislocation	4	0.625	0	2
HP:0001384	Abnormality of the hip joint	5	1.5	0	3
HP:0001421	Abnormality of the musculature of the hand	3	9.875	6.75	18.25
HP:0001446	Abnormality of the musculature of the upper limbs	3	9.875	6.75	18.25
HP:0001507	Growth abnormality	108	6.75	0	19.5
HP:0001508	Failure to thrive	88	5.75	0	19.5
HP:0001510	Growth delay	36	11	0.5	19.25
HP:0001531	Failure to thrive in infancy	8	0.875	0	4.25
HP:0001574	Abnormality of the integument	1	2.125	2	2.25
HP:0001575	Mood changes	8	16.5	9.5	21.5
HP:0001608	Abnormality of the voice	19	4.75	0.5	16.75
HP:0001609	Hoarse voice	6	3.75	0.5	16.75
HP:0001611	Nasal speech	1	5.125	5	5.25
HP:0001618	Dysphonia	6	5.125	2.75	16.75
HP:0001626	Abnormality of the cardiovascular system	2	11.5	7.5	12
HP:0001751	Vestibular dysfunction	11	11	3.25	16.75
HP:0001871	Abnormality of blood and blood-forming tissues	2	5.375	1.5	12
HP:0001892	Abnormal bleeding	1	11.75	11.5	12
HP:0001939	Abnormality of metabolism/homeostasis	2	4.875	3	6.25
HP:0001977	Abnormal thrombosis	1	5	1.5	8.5
HP:0002011	Morphological abnormality of the central nervous system	197	7.25	0	24
HP:0002013	Vomiting	3	8.625	3.5	9.25
HP:0002015	Dysphagia	4	7.25	1.75	13.25
HP:0002017	Nausea and vomiting	3	8.625	3.5	9.25
HP:0002018	Nausea	1	8.625	8.5	8.75
HP:0002027	Abdominal pain	8	7.5	4.75	18.25
HP:0002059	Cerebral atrophy	8	14.25	1.5	23.5
HP:0002060	Abnormality of the cerebrum	97	6.75	0	24
HP:0002066	Gait ataxia	4	16.5	2.5	19.25
HP:0002067	Bradykinesia	1	18.375	18.25	18.5
HP:0002069	Generalized tonic-clonic seizures	40	10.25	0.25	19
HP:0002071	Abnormality of extrapyramidal motor function	3	7.125	6	18.5
HP:0002072	Chorea	10	4	0.5	17.25
HP:0002076	Migraine	29	13	0.5	21.25
HP:0002077	Migraine with aura	6	13.5	8	20
HP:0002078	Truncal ataxia	2	5.75	4.75	6.75
HP:0002083	Migraine without aura	10	13.375	6	19.75
HP:0002086	Abnormality of the respiratory system	69	7.25	0	20.5
HP:0002104	Apnea	67	7.25	0	20.5
HP:0002118	Abnormality of the cerebral ventricles	13	2	0	19.75
HP:0002119	Ventriculomegaly	9	1	0	2.25
HP:0002120	Cerebral cortical atrophy	2	14.625	5	16
HP:0002121	Absence seizure	73	9.5	1.5	19.25
HP:0002123	Generalized myoclonic seizures	71	9.5	0.25	22.5
HP:0002126	Polymicrogyria	9	6.75	0	17.25
HP:0002131	Episodic ataxia	1	5.75	5.25	6.25
HP:0002133	Status epilepticus	162	7.25	0	22.25
HP:0002136	Broad-based gait	2	2.75	2.25	11.25
HP:0002143	Abnormality of the spinal cord	8	2	0.5	14.25
HP:0002144	Tethered cord	4	1.75	0.5	3.75
HP:0002167	Neurological speech impairment	63	7.5	1	19
HP:0002169	Clonus	1	1.625	1.5	1.75
HP:0002170	Intracranial hemorrhage	1	11.75	11.5	12
HP:0002172	Postural instability	11	5.375	1.5	17.5
HP:0002179	Opisthotonus	1	0.875	0.25	1.5
HP:0002180	Neurodegeneration	6	12.375	1.75	15.75
HP:0002181	Cerebral edema	1	4.625	3	6.25
HP:0002186	Apraxia	19	9	1.25	17.5
HP:0002187	Intellectual disability, profound	19	13.25	2.5	22.75
HP:0002189	Excessive daytime sleepiness	12	6.625	3	16.25
HP:0002190	Choroid plexus cyst	1	0.875	0.75	1
HP:0002194	Delayed gross motor development	17	1.75	0.5	3.75
HP:0002197	Generalized-onset seizure	325	9.25	0	24.5
HP:0002268	Paroxysmal dystonia	1	3.625	3.5	3.75
HP:0002269	Abnormality of neuronal migration	11	6.5	0	17.25
HP:0002270	Abnormality of the autonomic nervous system	9	8.5	1	17
HP:0002273	Tetraparesis	2	9.5	8.75	18.5
HP:0002275	Poor motor coordination	8	5.5	0.75	11.5
HP:0002282	Heterotopia	2	9	0.5	9.75
HP:0002283	Global brain atrophy	2	5.125	3	7.25
HP:0002300	Mutism	2	5.25	4.5	11.75
HP:0002301	Hemiplegia	19	10.875	0.5	18.5
HP:0002308	Arnold-Chiari malformation	6	11.25	1	18.5
HP:0002311	Incoordination	13	4.625	1.25	16.75
HP:0002312	Clumsiness	2	5.875	1.75	10
HP:0002315	Headache	37	12.5	0.5	21.25
HP:0002317	Unsteady gait	1	10.75	10.5	11
HP:0002321	Vertigo	11	11	3.25	16.75
HP:0002329	Drowsiness	1	1.375	1.25	1.5
HP:0002342	Intellectual disability, moderate	51	12	5	24.75
HP:0002345	Action tremor	2	7.75	4.75	10.75
HP:0002349	Focal aware seizure	53	10.75	0.25	23
HP:0002352	Leukoencephalopathy	1	12.75	11.5	14
HP:0002353	EEG abnormality	83	5.5	0.25	20.75
HP:0002354	Memory impairment	5	13.75	7.75	20.25
HP:0002357	Dysphasia	1	6.375	6.25	6.5
HP:0002359	Frequent falls	4	4.25	1.25	5.75
HP:0002360	Sleep disturbance	165	8	0	21.25
HP:0002363	Abnormality of brainstem morphology	3	3.125	0.5	6.75
HP:0002367	Visual hallucinations	1	10.75	10.5	11
HP:0002373	Febrile seizures	88	3.75	0.25	21.25
HP:0002374	Diminished movement	1	20.625	20.5	20.75
HP:0002376	Developmental regression	42	6.75	0.25	19.25
HP:0002380	Fasciculations	2	12.125	1.5	15.75
HP:0002381	Aphasia	14	8.5	3	19
HP:0002383	Encephalitis	8	6.125	2	18.5
HP:0002384	Focal impaired awareness seizure	223	9.5	0	23.5
HP:0002411	Myokymia	1	7.75	6.75	8.75
HP:0002438	Cerebellar malformation	7	10.75	1	18.5
HP:0002442	Dyscalculia	12	9.75	6.75	14.75
HP:0002445	Tetraplegia	10	8.25	2	18.5
HP:0002448	Progressive encephalopathy	2	7.25	6.5	9.5
HP:0002450	Abnormal motor neuron morphology	2	12	10.5	12.5
HP:0002451	Limb dystonia	3	13.875	4.25	15.5
HP:0002459	NA	7	7.5	1	15.5
HP:0002463	Language impairment	2	4.75	4	7.25
HP:0002474	Expressive language delay	110	6.5	0.5	22.75
HP:0002493	Upper motor neuron dysfunction	88	7.75	0.25	19.25
HP:0002500	Abnormality of the cerebral white matter	18	3.5	0	18
HP:0002506	Diffuse cerebral atrophy	1	12.125	12	12.25
HP:0002510	Spastic tetraplegia	37	8	0.25	19.25
HP:0002521	Hypsarrhythmia	25	2.75	0.25	8.25
HP:0002527	Falls	2	3.625	2.5	4.25
HP:0002536	Abnormal cortical gyration	10	6.25	0	17.25
HP:0002538	Abnormality of the cerebral cortex	40	7.75	0	24
HP:0002539	Cortical dysplasia	30	8.5	0.25	24
HP:0002540	Inability to walk	1	18.375	18.25	18.5
HP:0002597	Abnormality of the vasculature	2	11.5	7.5	12
HP:0002607	Bowel incontinence	1	10.875	10.75	11
HP:0002644	Abnormality of pelvic girdle bone morphology	5	1.5	0	3
HP:0002715	Abnormality of the immune system	3	2.125	1	10
HP:0002791	Hypoventilation	2	14.625	3.75	15.75
HP:0002793	Abnormal pattern of respiration	68	7.25	0	20.5
HP:0002795	Functional respiratory abnormality	69	7.25	0	20.5
HP:0002814	Abnormality of the lower limb	5	1.25	0	3
HP:0002815	Abnormality of the knee	1	1	0.75	1.25
HP:0002817	Abnormality of the upper limb	3	9.875	6.75	18.25
HP:0002827	Hip dislocation	4	0.625	0	2
HP:0002870	Obstructive sleep apnea	56	7.5	0	20.5
HP:0002877	Nocturnal hypoventilation	2	14.625	3.75	15.75
HP:0002883	Hyperventilation	1	14.375	14.25	14.5
HP:0002921	Abnormality of the cerebrospinal fluid	12	2.75	0	19.75
HP:0002977	Aplasia/Hypoplasia involving the central nervous system	61	6.75	0	24
HP:0003011	Abnormality of the musculature	219	5.25	0	22.5
HP:0003130	Abnormal peripheral myelination	2	7	6	10.75
HP:0003155	Elevated alkaline phosphatase	1	5.625	5.5	5.75
HP:0003198	Myopathy	8	8.125	0.75	17.25
HP:0003202	Skeletal muscle atrophy	3	14.875	5.5	18.5
HP:0003272	Abnormality of the hip bone	5	1.5	0	3
HP:0003330	Abnormal bone structure	1	15.75	15.5	16
HP:0003394	Muscle cramps	1	6.375	6.25	6.5
HP:0003396	Syringomyelia	1	13.75	13.25	14.25
HP:0003418	Back pain	3	14.375	3	15
HP:0003419	Low back pain	2	9	3	15
HP:0003429	CNS hypomyelination	4	2.375	0.5	4.75
HP:0003470	Paralysis	6	5.875	1.75	15.75
HP:0003474	Sensory impairment	7	5.5	2.25	14.75
HP:0003477	Peripheral axonal neuropathy	1	7.75	7.5	8
HP:0003484	Upper limb muscle weakness	4	5.5	0.75	7.5
HP:0003560	Muscular dystrophy	3	5.875	0.75	8.75
HP:0003593	Infantile onset	22	3.75	0.25	19.25
HP:0003623	Neonatal onset	23	1.25	0	12.5
HP:0003674	Onset	54	3.25	0	19.25
HP:0003690	Limb muscle weakness	5	5.25	0.75	7.5
HP:0003737	Mitochondrial myopathy	2	9.875	4.25	13.5
HP:0003763	Bruxism	3	6.125	3.25	8
HP:0003797	Limb-girdle muscle atrophy	1	6.375	6	6.75
HP:0003800	Muscle abnormality related to mitochondrial dysfunction	2	9.875	4.25	13.5
HP:0003808	Abnormal muscle tone	202	5.25	0	22.5
HP:0004302	Functional motor deficit	5	4.375	1.25	18.5
HP:0004305	Involuntary movements	131	7.5	0	22.75
HP:0004322	Short stature	34	11.25	0.5	19.25
HP:0004323	Abnormality of body weight	88	5.75	0	19.5
HP:0004324	Increased body weight	20	7.5	0	19.5
HP:0004325	Decreased body weight	88	5.75	0	19.5
HP:0004329	Abnormal posterior eye segment morphology	5	3.25	0.25	17.75
HP:0004348	Abnormality of bone mineral density	1	15.75	15.5	16
HP:0004349	Reduced bone mineral density	1	15.75	15.5	16
HP:0004372	Reduced consciousness/confusion	128	8.25	0	20.25
HP:0004373	Focal dystonia	8	3.5	0.75	11
HP:0004374	Hemiplegia/hemiparesis	24	9.75	0.5	18.5
HP:0004379	Abnormality of alkaline phosphatase activity	1	5.625	5.5	5.75
HP:0004408	Abnormality of the sense of smell	1	10.25	10	10.5
HP:0004409	Hyposmia	1	10.375	10.25	10.5
HP:0004418	Thrombophlebitis	1	1.875	1.75	2
HP:0004936	Venous thrombosis	1	5	1.5	8.5
HP:0005262	Abnormality of the synovia	5	1.5	0	3
HP:0005305	Cerebral venous thrombosis	1	5	1.5	8.5
HP:0005324	Disturbance of facial expression	1	0.375	0.25	0.5
HP:0005346	Abnormal facial expression	1	0.375	0.25	0.5
HP:0005484	Postnatal microcephaly	2	5.125	1.75	9
HP:0006785	Limb-girdle muscular dystrophy	1	6.375	6	6.75
HP:0006802	Abnormal anterior horn cell morphology	1	10.625	10.5	10.75
HP:0006824	Cranial nerve paralysis	4	5	0.25	12.75
HP:0006846	Acute encephalopathy	1	2.625	1.5	3.75
HP:0006889	Intellectual disability, borderline	6	11.75	6.25	19.25
HP:0006919	Abnormal aggressive, impulsive or violent behavior	40	11.75	2	22.75
HP:0006955	Olivopontocerebellar hypoplasia	2	5.625	1	6.75
HP:0006989	Dysplastic corpus callosum	3	3.25	0.75	6.25
HP:0007010	Poor fine motor coordination	8	5.5	0.75	11.5
HP:0007018	Attention deficit hyperactivity disorder	95	10.25	3.25	22
HP:0007030	Nonprogressive encephalopathy	89	8.75	0.5	22.75
HP:0007034	Generalized hyperreflexia	2	11	9	13.5
HP:0007098	Paroxysmal choreoathetosis	1	2.875	2.75	3
HP:0007099	Arnold-Chiari type I malformation	6	11.25	1	18.5
HP:0007112	Temporal cortical atrophy	1	14.875	13.75	16
HP:0007185	Loss of consciousness	3	4.875	0.5	18.75
HP:0007193	Generalized tonic-clonic seizures on awakening	3	13.875	3	15.25
HP:0007270	Atypical absence seizure	14	11.75	3.25	19.25
HP:0007305	CNS demyelination	2	13.5	5.25	19.75
HP:0007325	Generalized dystonia	3	14.5	6	18
HP:0007334	Generalized tonic-clonic seizures with focal onset	6	11.5	0.5	18.25
HP:0007340	Lower limb muscle weakness	1	5.125	4.75	5.5
HP:0007354	Amyotrophic lateral sclerosis	1	12.25	12	12.5
HP:0007359	Focal-onset seizure	320	9	0	23.5
HP:0007360	Aplasia/Hypoplasia of the cerebellum	5	3.5	0.75	8
HP:0007361	Abnormality of the pons	2	5.625	1	6.75
HP:0007364	Aplasia/Hypoplasia of the cerebrum	44	6.25	0	24
HP:0007367	Atrophy/Degeneration affecting the central nervous system	16	14	1.25	23.5
HP:0007369	Atrophy/Degeneration affecting the cerebrum	8	14.25	1.5	23.5
HP:0007370	Aplasia/Hypoplasia of the corpus callosum	4	11	0.5	18
HP:0007373	Motor neuron atrophy	1	12.25	12	12.5
HP:0007375	Abnormality of the septum pellucidum	3	2.75	0.25	17.75
HP:0007376	Abnormality of the choroid plexus	1	0.875	0.75	1
HP:0008056	Aplasia/Hypoplasia affecting the eye	4	3	0.25	17.75
HP:0008057	Aplasia/Hypoplasia affecting the fundus	4	3	0.25	17.75
HP:0008058	Aplasia/Hypoplasia of the optic nerve	4	3	0.25	17.75
HP:0008064	Ichthyosis	1	2.125	2	2.25
HP:0008765	Auditory hallucinations	2	7.75	6.5	12.5
HP:0008768	Inappropriate sexual behavior	2	10.5	2	19
HP:0009088	Speech articulation difficulties	10	5.125	2.5	8.75
HP:0009121	Abnormal axial skeleton morphology	46	6	0	24
HP:0009127	Abnormality of the musculature of the limbs	9	6.5	0.75	18.25
HP:0009830	Peripheral neuropathy	12	7	2.25	14.75
HP:0010521	Gait apraxia	1	11.5	9.75	13.25
HP:0010522	Dyslexia	9	8.5	6.75	15.25
HP:0010524	Agnosia	1	6.625	5	8.25
HP:0010528	Prosopagnosia	1	6.625	5	8.25
HP:0010532	Paroxysmal vertigo	1	3.375	3.25	3.5
HP:0010535	Sleep apnea	67	7.25	0	20.5
HP:0010536	Central sleep apnea	7	5.625	1.25	19.25
HP:0010546	Muscle fibrillation	2	12.125	2.5	15.75
HP:0010549	Weakness due to upper motor neuron dysfunction	35	9.25	0.5	18.5
HP:0010576	Intracranial cystic lesion	2	4.25	0	5.5
HP:0010628	Facial palsy	4	5	0.25	12.75
HP:0010636	Schizencephaly	1	11.625	11.25	12
HP:0010651	Abnormal meningeal morphology	4	11	0.25	14.75
HP:0010818	Generalized tonic seizures	24	12.375	0.25	19.25
HP:0010819	Atonic seizures	26	10.625	1	19.25
HP:0010821	Gelastic seizures	1	12	11.75	12.25
HP:0010827	Abnormality of the seventh cranial nerve	4	5	0.25	12.75
HP:0010843	EEG with focal slow activity	1	8.125	8	8.25
HP:0010851	EEG with burst suppression	3	3.5	0.75	7.75
HP:0010862	Delayed fine motor development	10	10.75	0.5	17.25
HP:0010863	Receptive language delay	93	6.5	0.5	19
HP:0010864	Intellectual disability, severe	27	13.75	6.5	24.5
HP:0010865	Oppositional defiant disorder	12	9.5	5.5	23
HP:0010936	Abnormality of the lower urinary tract	1	11.625	11.5	11.75
HP:0010953	Noncommunicating hydrocephalus	3	4.5	0.5	13
HP:0010978	Abnormality of immune system physiology	3	2.125	1	10
HP:0010993	Abnormality of the cerebral subcortex	19	3.5	0	18
HP:0011006	Abnormality of the musculature of the neck	5	3.375	0.75	7.5
HP:0011024	Abnormality of the gastrointestinal tract	4	7.25	1.75	13.25
HP:0011025	Abnormal cardiovascular system physiology	1	11.75	11.5	12
HP:0011028	Abnormality of blood circulation	1	11.75	11.5	12
HP:0011029	Internal hemorrhage	1	11.75	11.5	12
HP:0011032	Abnormality of fluid regulation	1	4.625	3	6.25
HP:0011096	Peripheral demyelination	2	7	6	10.75
HP:0011097	Epileptic spasms	87	3.5	0	17.25
HP:0011098	Speech apraxia	10	7.875	1.25	13.5
HP:0011099	Spastic hemiparesis	9	11.75	2	16.25
HP:0011121	Abnormality of skin morphology	1	2.125	2	2.25
HP:0011145	Symptomatic seizures	92	10	0	23.5
HP:0011146	NA	290	9.5	0	23.5
HP:0011147	Typical absence seizure	5	7.25	4.5	10.25
HP:0011148	NA	3	6	3	7.75
HP:0011150	Myoclonic absence	3	6	3	7.75
HP:0011153	Focal motor seizure	5	10.125	0.25	12.25
HP:0011169	Generalized clonic seizures	69	10.5	0	23.75
HP:0011170	Myoclonic atonic seizures	8	6.5	2	11
HP:0011171	Simple febrile seizures	24	4	0.5	11
HP:0011172	Complex febrile seizures	42	4	0.5	16
HP:0011182	Interictal epileptiform activity	30	3	0.25	8.25
HP:0011198	EEG with generalized epileptiform discharges	30	3	0.25	8.25
HP:0011203	EEG with abnormally slow frequencies	1	8.125	8	8.25
HP:0011282	Abnormality of hindbrain morphology	64	6.25	0.75	20.75
HP:0011283	Abnormality of the metencephalon	64	6.25	0.75	20.75
HP:0011342	Mild global developmental delay	3	2.625	1.25	3.75
HP:0011344	Severe global developmental delay	2	12.375	10.75	14
HP:0011346	Mild expressive language delay	1	2	1.75	2.25
HP:0011368	Epidermal thickening	1	2.125	2	2.25
HP:0011389	Functional abnormality of the inner ear	11	11	3.25	16.75
HP:0011400	Abnormal CNS myelination	6	10.5	0.5	19.75
HP:0011442	Abnormality of central motor function	208	8	0.25	24.5
HP:0011443	Abnormality of coordination	107	8.25	0.25	20.75
HP:0011445	Athetoid cerebral palsy	1	6.625	6	7.25
HP:0011446	Abnormality of higher mental function	197	8.25	0	23
HP:0011450	Unusual CNS infection	8	6.125	2	18.5
HP:0011458	Abdominal symptom	11	7.5	3.5	18.25
HP:0011463	Childhood onset	13	7.75	0.75	18.5
HP:0011468	Facial tics	1	0.375	0.25	0.5
HP:0011799	Abnormality of facial soft tissue	7	5.25	0.25	12.75
HP:0011804	Abnormality of muscle physiology	211	5.25	0	22.5
HP:0011805	Abnormal muscle morphology	10	9.25	0.75	18.5
HP:0011821	Abnormality of facial skeleton	1	13.375	13.25	13.5
HP:0011842	Abnormality of skeletal morphology	51	6	0	24
HP:0011844	Abnormal appendicular skeleton morphology	5	1.5	0	3
HP:0011849	Abnormal bone ossification	1	15.75	15.5	16
HP:0011856	Pica	4	4.75	1	9.25
HP:0012000	EEG with generalized spikes	3	8	5.75	8.25
HP:0012075	Personality disorder	1	18.625	18.5	18.75
HP:0012110	Hypoplasia of the pons	2	5.625	1	6.75
HP:0012166	Skin-picking	2	9.875	8.25	11.5
HP:0012168	Head-banging	1	3.125	2.25	4
HP:0012169	Self-biting	2	7.75	5.5	10
HP:0012170	Nail-biting	1	5.625	5.5	5.75
HP:0012179	Craniofacial dystonia	5	3.375	0.75	7.5
HP:0012199	Cluster headache	3	7.125	5.75	17
HP:0012228	Tension-type headache	8	13	6.5	16
HP:0012323	Sleep myoclonus	1	0.375	0	0.75
HP:0012332	Abnormal autonomic nervous system physiology	8	8.25	1	15.5
HP:0012372	Abnormal eye morphology	5	3.25	0.25	17.75
HP:0012374	NA	5	3.25	0.25	17.75
HP:0012378	Fatigue	3	10.375	5.75	16.5
HP:0012379	Abnormal enzyme/coenzyme activity	1	5.625	5.5	5.75
HP:0012407	Scissor gait	1	14.875	14.75	15
HP:0012415	Abnormal blood gas level	3	14.375	2	15.75
HP:0012418	Hypoxemia	3	14.375	2	15.75
HP:0012432	Chronic fatigue	1	9.875	5.75	14
HP:0012433	Abnormal social behavior	12	4.5	2	14.25
HP:0012434	Delayed social development	12	4.5	2	14.25
HP:0012443	Abnormality of brain morphology	187	6.75	0	24
HP:0012444	Brain atrophy	11	14.75	1.25	23.5
HP:0012447	Abnormal myelination	8	9.875	0.5	19.75
HP:0012452	Restless legs	5	6.75	5	11
HP:0012469	Infantile spasms	80	3.25	0	17.25
HP:0012486	Myelitis	2	5.5	1	10
HP:0012531	Pain	22	7.75	0.75	18.25
HP:0012532	Chronic pain	14	8.25	3	18.25
HP:0012638	Abnormality of nervous system physiology	658	7.75	0	24.75
HP:0012639	Abnormality of nervous system morphology	202	7.25	0	24
HP:0012647	Abnormal inflammatory response	3	2.125	1	10
HP:0012649	Increased inflammatory response	3	2.125	1	10
HP:0012675	Iron accumulation in brain	3	10.75	3	15.5
HP:0012680	Abnormality of the pineal gland	1	1.25	0.75	1.75
HP:0012681	Abnormality of pineal morphology	1	1.25	0.75	1.75
HP:0012700	Abnormal large intestine physiology	1	10.875	10.75	11
HP:0012719	Functional abnormality of the gastrointestinal tract	4	7.25	1.75	13.25
HP:0012736	Profound global developmental delay	5	3.625	2.75	9
HP:0012747	Abnormal brainstem MRI signal intensity	1	2.375	0.5	4.25
HP:0012757	Abnormal neuron morphology	2	12	10.5	12.5
HP:0012758	Neurodevelopmental delay	388	6	0	23.75
HP:0012759	Neurodevelopmental abnormality	435	7.25	0	24.75
HP:0012823	Clinical modifier	306	9.25	0	24.5
HP:0012847	Epilepsia partialis continua	5	10.875	0.5	16
HP:0025031	Abnormality of the digestive system	15	7.5	1.75	18.25
HP:0025032	Abnormality of digestive system physiology	15	7.5	1.75	18.25
HP:0025097	Eyelid myoclonus	2	18.25	8	18.75
HP:0025142	Constitutional symptom	26	8.75	0.75	18.25
HP:0025160	Abnormal temper tantrums	4	4	2.75	5
HP:0025234	Parasomnia	2	9.5	3.75	14.25
HP:0025238	Foot pain	1	18.125	18	18.25
HP:0025268	Stuttering	3	5.25	3.75	6
HP:0025270	Abnormality of esophagus physiology	4	7.25	1.75	13.25
HP:0025373	Interictal EEG abnormality	16	8.5	1.75	20.75
HP:0030047	Abnormality of lateral ventricle	1	1.25	0	2.5
HP:0030048	Colpocephaly	1	1.25	0	2.5
HP:0030050	Narcolepsy	1	13.25	10.75	15.75
HP:0030178	Abnormality of central nervous system electrophysiology	83	5.5	0.25	20.75
HP:0030182	Tetraplegia/tetraparesis	12	8.625	2	18.5
HP:0030186	Kinetic tremor	1	4.875	4.75	5
HP:0030187	Titubation	1	10.625	10.5	10.75
HP:0030214	Hypersexuality	1	2.125	2	2.25
HP:0030215	Inappropriate crying	2	8.25	5.75	10.75
HP:0030236	Abnormality of muscle size	3	14.875	5.5	18.5
HP:0030237	Hand muscle weakness	3	9.875	6.75	18.25
HP:0030311	Lower extremity joint dislocation	4	0.625	0	2
HP:0030319	Weakness of facial musculature	7	5.25	0.25	12.75
HP:0030724	Central nervous system cyst	2	4.25	0	5.5
HP:0030791	Abnormal jaw morphology	1	13.375	13.25	13.5
HP:0030810	Abnormal tongue physiology	1	12.375	9	15.75
HP:0030839	Knee pain	1	5.25	4.5	6
HP:0030858	Addictive behavior	1	12.875	12.75	13
HP:0031058	Impairment of activities of daily living	1	10.875	10.75	11
HP:0031064	Impaired continence	1	10.875	10.75	11
HP:0031258	Delirium	3	16.375	6.5	20
HP:0031375	Refractory	280	9.75	0	24.5
HP:0031434	Abnormal speech prosody	1	4	3.25	4.75
HP:0031466	Impairment in personality functioning	62	12.25	2	20
HP:0031475	Nonconvulsive status epilepticus	6	9.375	4.75	15
HP:0031491	Continuous spike and waves during slow sleep	16	8.5	1.75	20.75
HP:0031589	Suicidal ideation	6	11.75	7	18.25
HP:0040064	Abnormality of limbs	15	3.625	0	18.25
HP:0040083	Toe walking	2	5.75	3.25	10.25
HP:0040183	Encopresis	1	10.875	10.75	11
HP:0040194	Increased head circumference	1	0.375	0.25	0.5
HP:0040195	Decreased head circumference	41	6	0	24
HP:0040202	Abnormal consumption behavior	5	4.875	1	9.25
HP:0040290	Abnormality of skeletal muscles	3	14.875	5.5	18.5
HP:0040292	Left hemiplegia	5	15.75	1	18.5
HP:0040293	Right hemiplegia	1	1.5	0.5	2.5
HP:0100021	Cerebral palsy	48	8.75	1	24.5
HP:0100022	Abnormality of movement	326	8.75	0	24.5
HP:0100033	Tics	12	8	3.75	21.25
HP:0100034	Motor tics	3	7.875	4	10.75
HP:0100035	Phonic tics	1	7.75	7.25	8.25
HP:0100491	Abnormality of lower limb joint	5	1.25	0	3
HP:0100543	Cognitive impairment	20	11.25	3.5	23
HP:0100547	Abnormality of forebrain morphology	97	6.75	0	24
HP:0100561	Spinal cord lesion	1	13.75	13.25	14.25
HP:0100659	Abnormality of the cerebral vasculature	2	11.5	7.5	12
HP:0100660	Dyskinesia	4	14.5	2.25	18
HP:0100700	Abnormal arachnoid mater morphology	2	0.75	0.25	1.25
HP:0100702	Arachnoid cyst	2	0.75	0.25	1.25
HP:0100710	Impulsivity	3	9.75	6.75	12.75
HP:0100716	Self-injurious behavior	19	11	2.25	22.75
HP:0100738	Abnormal eating behavior	5	4.875	1	9.25
HP:0100785	Insomnia	34	8.5	1	21.25
HP:0100786	Hypersomnia	5	11.625	2.25	18.25
HP:0100842	Septo-optic dysplasia	3	2.75	0.25	17.75
HP:0100851	Abnormal emotion/affect behavior	77	10.75	0.25	22.75
HP:0100852	Abnormal fear/anxiety-related behavior	44	12.25	3.25	20
HP:0200134	Epileptic encephalopathy	42	4.75	0.25	19.25
HP:0410008	Abnormality of the peripheral nervous system	9	8.5	1	17
