# Supplementary material for: A longitudinal footprint of genetic epilepsies using automated electronic medical record interpretation
Source: Genet Med. 2020 Aug 10;22(12):2060–70. doi: 10.1038/s41436-020-0923-1 (PMC7708303; doi:10.1038/s41436-020-0923-1)
Supplement: Supplementary file 5 — Supplementary Table 5 [file 41436_2020_923_MOESM5_ESM.xls]

## Sheet: Table S5a
Supplementary Table S5a. HPO associations including modifier terms
For significant associations between HPO terms and any gene (for a gene with two or more individuals; p<=0.05 at any time interval), the table displays the time interval with the most significant association. Modifier HPO terms (e.g. onset, severity) are indicated by a separate column.
HPO ID	Maximum log(10) p-value	Time interval of maximal log(10) p-value	Definition	Gene	HPO Modifier Term
HP:0000707	1.33579	2.5	Abnormality of the nervous system	SCN1A	No
HP:0000711	1.46736	10.75	Restlessness	SCN1A	No
HP:0000713	1.46736	10.75	Agitation	SCN1A	No
HP:0000716	2.16064	17.75	Depressivity	SCN1A	No
HP:0001249	2.64128	8	Intellectual disability	SCN1A	No
HP:0001250	3.0569	1.5	Seizures	SCN1A	No
HP:0001251	2.11664	6.5	Ataxia	SCN1A	No
HP:0001256	1.41232	10.75	Intellectual disability, mild	SCN1A	No
HP:0001262	1.33412	6.5	Excessive daytime somnolence	SCN1A	No
HP:0001263	2.32122	1.75	Global developmental delay	SCN1A	No
HP:0001288	1.71036	3.25	Gait disturbance	SCN1A	No
HP:0001289	1.33412	6.5	Confusion	SCN1A	No
HP:0001298	1.76929	9	Encephalopathy	SCN1A	No
HP:0001317	1.77462	6.5	Abnormality of the cerebellum	SCN1A	No
HP:0001332	1.73857	6.5	Dystonia	SCN1A	No
HP:0001608	1.38739	7.5	Abnormality of the voice	SCN1A	No
HP:0002066	1.37358	3.25	Gait ataxia	SCN1A	No
HP:0002069	2.63179	2.75	Generalized tonic-clonic seizures	SCN1A	No
HP:0002076	2.74224	7.25	Migraine	SCN1A	No
HP:0002077	1.63347	19	Migraine with aura	SCN1A	No
HP:0002083	2.91209	7.75	Migraine without aura	SCN1A	No
HP:0002123	1.59648	2.5	Generalized myoclonic seizures	SCN1A	No
HP:0002133	6.7354	1	Status epilepticus	SCN1A	No
HP:0002189	1.37358	3.25	Excessive daytime sleepiness	SCN1A	No
HP:0002197	2.92897	3.25	Generalized seizures	SCN1A	No
HP:0002311	1.43136	7.75	Incoordination	SCN1A	No
HP:0002315	2.27589	7.25	Headache	SCN1A	No
HP:0002342	1.52519	9.75	Intellectual disability, moderate	SCN1A	No
HP:0002349	1.31963	0.25	Focal seizures without impairment of consciousness or awareness	SCN1A	No
HP:0002373	2.36495	9.75	Febrile seizures	SCN1A	No
HP:0004372	1.7223	5.75	Reduced consciousness/confusion	SCN1A	No
HP:0006889	1.48124	9	Intellectual disability, borderline	SCN1A	No
HP:0007030	1.35623	5.75	Nonprogressive encephalopathy	SCN1A	No
HP:0007359	2.39853	2	Focal seizures	SCN1A	No
HP:0009088	1.38739	7.5	Speech articulation difficulties	SCN1A	No
HP:0010819	1.56933	2.25	Atonic seizures	SCN1A	No
HP:0010864	2.43276	8	Intellectual disability, severe	SCN1A	No
HP:0011153	1.31963	0.25	Focal motor seizures	SCN1A	No
HP:0011282	1.77462	6.5	Abnormality of hindbrain morphology	SCN1A	No
HP:0011283	1.77462	6.5	Abnormality of the metencephalon	SCN1A	No
HP:0012638	1.33579	2.5	Abnormality of nervous system physiology	SCN1A	No
HP:0012758	2.63579	1.75	Neurodevelopmental delay	SCN1A	No
HP:0012759	2.71671	1.75	Neurodevelopmental abnormality	SCN1A	No
HP:0012823	2.84408	5.75	Clinical modifier	SCN1A	Yes
HP:0031258	1.33412	6.5	Delirium	SCN1A	No
HP:0031375	2.94733	6.75	Refractory	SCN1A	Yes
HP:0031466	1.77122	17.75	Impairment in personality functioning	SCN1A	No
HP:0031589	1.40369	17.5	Suicidal ideation	SCN1A	No
HP:0040194	1.31963	0.25	Increased head circumference	SCN1A	No
HP:0100022	1.41721	3	Abnormality of movement	SCN1A	No
HP:0100786	1.34895	18	Hypersomnia	SCN1A	No
HP:0100851	1.65166	3.25	Abnormal emotion/affect behavior	SCN1A	No
HP:0000001	1.48707	0.5	All	STXBP1	No
HP:0000118	1.7615	0.5	Phenotypic abnormality	STXBP1	No
HP:0000707	1.81021	0.5	Abnormality of the nervous system	STXBP1	No
HP:0001250	1.33855	0.5	Seizures	STXBP1	No
HP:0001252	1.6926	2	Muscular hypotonia	STXBP1	No
HP:0001257	3.25334	1.5	Spasticity	STXBP1	No
HP:0001263	3.25197	1	Global developmental delay	STXBP1	No
HP:0001265	1.5682	2.5	Hyporeflexia	STXBP1	No
HP:0001276	3.25334	1.5	Hypertonia	STXBP1	No
HP:0001285	2.1038	5.75	Spastic tetraparesis	STXBP1	No
HP:0001288	1.73857	5	Gait disturbance	STXBP1	No
HP:0001290	1.6926	2	Generalized hypotonia	STXBP1	No
HP:0001298	2.04035	1.75	Encephalopathy	STXBP1	No
HP:0001315	1.5682	2.5	Reduced tendon reflexes	STXBP1	No
HP:0001337	1.60746	17	Tremor	STXBP1	No
HP:0002078	2.11227	6.5	Truncal ataxia	STXBP1	No
HP:0002474	2.00968	2.5	Expressive language delay	STXBP1	No
HP:0002493	3.32148	1.75	Upper motor neuron dysfunction	STXBP1	No
HP:0002510	2.43487	2.5	Spastic tetraplegia	STXBP1	No
HP:0002521	1.34084	5.5	Hypsarrhythmia	STXBP1	No
HP:0002870	1.30969	9.75	Obstructive sleep apnea	STXBP1	No
HP:0003011	2.44092	2	Abnormality of the musculature	STXBP1	No
HP:0003470	1.4014	1.75	Paralysis	STXBP1	No
HP:0003623	1.70437	9.75	Neonatal onset	STXBP1	Yes
HP:0003674	1.38364	10	Onset	STXBP1	Yes
HP:0003808	2.56805	2	Abnormal muscle tone	STXBP1	No
HP:0004372	1.48254	0	Reduced consciousness/confusion	STXBP1	No
HP:0010818	1.89209	11.75	Generalized tonic seizures	STXBP1	No
HP:0010863	1.31876	4.75	Receptive language delay	STXBP1	No
HP:0011097	4.45052	0.5	Epileptic spasms	STXBP1	No
HP:0011442	3.10537	1.75	Abnormality of central motor function	STXBP1	No
HP:0011446	1.48254	0	Abnormality of higher mental function	STXBP1	No
HP:0011804	2.56805	2	Abnormality of muscle physiology	STXBP1	No
HP:0012469	4.54557	0.5	Infantile spasms	STXBP1	No
HP:0012638	1.82165	0.5	Abnormality of nervous system physiology	STXBP1	No
HP:0012758	2.99235	0.5	Neurodevelopmental delay	STXBP1	No
HP:0012759	2.82494	0.5	Neurodevelopmental abnormality	STXBP1	No
HP:0100021	1.68521	2.75	Cerebral palsy	STXBP1	No
HP:0200134	1.80543	1	Epileptic encephalopathy	STXBP1	No
HP:0000711	1.77906	8	Restlessness	SCN2A	No
HP:0000713	1.77906	8	Agitation	SCN2A	No
HP:0000717	2.84811	2.75	Autism	SCN2A	No
HP:0000729	2.63729	2.75	Autistic behavior	SCN2A	No
HP:0000750	2.19464	3.25	Delayed speech and language development	SCN2A	No
HP:0001251	1.45864	15	Ataxia	SCN2A	No
HP:0001263	1.60047	5.75	Global developmental delay	SCN2A	No
HP:0001298	2.37853	7.75	Encephalopathy	SCN2A	No
HP:0001311	1.44057	1.25	Abnormal nervous system electrophysiology	SCN2A	No
HP:0001344	1.46982	18.25	Absent speech	SCN2A	No
HP:0001508	1.46982	18.25	Failure to thrive	SCN2A	No
HP:0002067	1.46982	18.25	Bradykinesia	SCN2A	No
HP:0002071	1.46982	18.25	Abnormality of extrapyramidal motor function	SCN2A	No
HP:0002086	1.78438	4.25	Abnormality of the respiratory system	SCN2A	No
HP:0002104	1.78438	4.25	Apnea	SCN2A	No
HP:0002133	1.48645	4	Status epilepticus	SCN2A	No
HP:0002187	1.48875	7	Intellectual disability, profound	SCN2A	No
HP:0002270	1.51274	5	Abnormality of the autonomic nervous system	SCN2A	No
HP:0002273	1.46982	18.25	Tetraparesis	SCN2A	No
HP:0002301	1.7877	10.5	Hemiplegia	SCN2A	No
HP:0002342	1.37209	9	Intellectual disability, moderate	SCN2A	No
HP:0002353	1.44057	1.25	EEG abnormality	SCN2A	No
HP:0002376	2.18987	2.75	Developmental regression	SCN2A	No
HP:0002459	1.51274	5	Dysautonomia	SCN2A	No
HP:0002474	2.10711	3.25	Expressive language delay	SCN2A	No
HP:0002493	1.31058	10.5	Upper motor neuron dysfunction	SCN2A	No
HP:0002540	1.46982	18.25	Inability to walk	SCN2A	No
HP:0002793	1.78438	4.25	Abnormal pattern of respiration	SCN2A	No
HP:0002795	1.78438	4.25	Functional respiratory abnormality	SCN2A	No
HP:0003202	1.81291	5.5	Skeletal muscle atrophy	SCN2A	No
HP:0003593	2.37779	3.5	Infantile onset	SCN2A	Yes
HP:0003623	1.521	5.25	Neonatal onset	SCN2A	Yes
HP:0003674	1.91412	3.5	Onset	SCN2A	Yes
HP:0003808	1.30747	4	Abnormal muscle tone	SCN2A	No
HP:0004323	1.46982	18.25	Abnormality of body weight	SCN2A	No
HP:0004325	1.46982	18.25	Decreased body weight	SCN2A	No
HP:0004374	1.7877	10.5	Hemiplegia/hemiparesis	SCN2A	No
HP:0007359	1.40351	1.5	Focal seizures	SCN2A	No
HP:0010535	1.78438	4.25	Sleep apnea	SCN2A	No
HP:0010536	1.51107	4.75	Central sleep apnea	SCN2A	No
HP:0010549	1.66276	10.5	Weakness due to upper motor neuron dysfunction	SCN2A	No
HP:0010818	1.72263	3.5	Generalized tonic seizures	SCN2A	No
HP:0010851	3.46839	1.25	EEG with burst suppression	SCN2A	No
HP:0010862	1.40144	1.5	Delayed fine motor development	SCN2A	No
HP:0010863	2.23668	3.25	Receptive language delay	SCN2A	No
HP:0011097	1.67517	12.75	Epileptic spasms	SCN2A	No
HP:0011182	1.68538	1.25	Epileptiform EEG discharges	SCN2A	No
HP:0011198	1.68538	1.25	EEG with generalized epileptiform discharges	SCN2A	No
HP:0011442	1.52188	4	Abnormality of central motor function	SCN2A	No
HP:0011463	1.46982	18.25	Childhood onset	SCN2A	Yes
HP:0011804	1.30747	4	Abnormality of muscle physiology	SCN2A	No
HP:0012332	1.51274	5	Abnormal autonomic nervous system physiology	SCN2A	No
HP:0012469	1.85126	12.75	Infantile spasms	SCN2A	No
HP:0012758	1.59464	1.5	Neurodevelopmental delay	SCN2A	No
HP:0012759	1.55844	1.5	Neurodevelopmental abnormality	SCN2A	No
HP:0012823	1.6139	1.25	Clinical modifier	SCN2A	Yes
HP:0030178	1.44057	1.25	Abnormality of central nervous system electrophysiology	SCN2A	No
HP:0030236	1.81291	5.5	Abnormality of muscle size	SCN2A	No
HP:0031375	1.67904	0.25	Refractory	SCN2A	Yes
HP:0040064	1.72263	3.5	Abnormality of limbs	SCN2A	No
HP:0040290	1.81291	5.5	Abnormality of skeletal muscles	SCN2A	No
HP:0200134	2.43947	1	Epileptic encephalopathy	SCN2A	No
HP:0410008	1.51274	5	Abnormality of the peripheral nervous system	SCN2A	No
HP:0000001	1.74722	0	All	KCNQ2	No
HP:0000002	1.34249	3.75	Abnormality of body height	KCNQ2	No
HP:0000152	1.93702	3.75	Abnormality of head or neck	KCNQ2	No
HP:0000464	1.47067	3.5	Abnormality of the neck	KCNQ2	No
HP:0000473	1.47067	3.5	Torticollis	KCNQ2	No
HP:0000711	1.94448	3.5	Restlessness	KCNQ2	No
HP:0000713	1.94448	3.5	Agitation	KCNQ2	No
HP:0001250	1.31319	0	Seizures	KCNQ2	No
HP:0001260	1.92942	11.25	Dysarthria	KCNQ2	No
HP:0001285	1.52426	2.25	Spastic tetraparesis	KCNQ2	No
HP:0001298	1.72666	0.25	Encephalopathy	KCNQ2	No
HP:0001510	1.34249	3.75	Growth delay	KCNQ2	No
HP:0002167	1.52892	11	Neurological speech impairment	KCNQ2	No
HP:0002186	1.43404	11.5	Apraxia	KCNQ2	No
HP:0002445	1.6385	3	Tetraplegia	KCNQ2	No
HP:0002493	1.79205	3	Upper motor neuron dysfunction	KCNQ2	No
HP:0002791	1.93952	3.75	Hypoventilation	KCNQ2	No
HP:0002877	1.93952	3.75	Nocturnal hypoventilation	KCNQ2	No
HP:0003011	1.93248	3.75	Abnormality of the musculature	KCNQ2	No
HP:0003593	2.03743	8.75	Infantile onset	KCNQ2	Yes
HP:0003623	10.3172	0.75	Neonatal onset	KCNQ2	Yes
HP:0003674	8.09171	0.75	Onset	KCNQ2	Yes
HP:0004322	1.34249	3.75	Short stature	KCNQ2	No
HP:0004372	3.06674	3.5	Reduced consciousness/confusion	KCNQ2	No
HP:0004373	1.47067	3.5	Focal dystonia	KCNQ2	No
HP:0005484	2.12057	5.25	Postnatal microcephaly	KCNQ2	No
HP:0011006	1.47067	3.5	Abnormality of the musculature of the neck	KCNQ2	No
HP:0011098	1.92942	11.25	Speech apraxia	KCNQ2	No
HP:0011442	2.4188	4	Abnormality of central motor function	KCNQ2	No
HP:0011446	1.84962	3.5	Abnormality of higher mental function	KCNQ2	No
HP:0011856	2.02531	9	Pica	KCNQ2	No
HP:0012179	1.47067	3.5	Craniofacial dystonia	KCNQ2	No
HP:0012415	1.93952	3.75	Abnormal blood gas level	KCNQ2	No
HP:0012418	1.93952	3.75	Hypoxemia	KCNQ2	No
HP:0012823	6.53909	0.75	Clinical modifier	KCNQ2	Yes
HP:0030182	1.6385	3	Tetraplegia/tetraparesis	KCNQ2	No
HP:0040202	2.02531	9	Abnormal consumption behavior	KCNQ2	No
HP:0100022	1.3765	0.25	Abnormality of movement	KCNQ2	No
HP:0100738	2.02531	9	Abnormal eating behavior	KCNQ2	No
HP:0200134	1.70437	9.75	Epileptic encephalopathy	KCNQ2	No
HP:0000152	2.38588	5.75	Abnormality of head or neck	IQSEC2	No
HP:0000234	2.38588	5.75	Abnormality of the head	IQSEC2	No
HP:0000240	2.48162	5.75	Abnormality of skull size	IQSEC2	No
HP:0000252	2.48162	5.75	Microcephaly	IQSEC2	No
HP:0000478	1.93618	6.5	Abnormality of the eye	IQSEC2	No
HP:0000587	1.93618	6.5	Abnormality of the optic nerve	IQSEC2	No
HP:0000708	1.35694	2	Behavioral abnormality	IQSEC2	No
HP:0000717	1.69897	1.5	Autism	IQSEC2	No
HP:0000729	1.40144	1.5	Autistic behavior	IQSEC2	No
HP:0000733	1.97081	10.25	Stereotypy	IQSEC2	No
HP:0000759	1.80956	4.75	Abnormal peripheral nervous system morphology	IQSEC2	No
HP:0000924	2.48162	5.75	Abnormality of the skeletal system	IQSEC2	No
HP:0000929	2.48162	5.75	Abnormality of the skull	IQSEC2	No
HP:0001098	1.93618	6.5	Abnormality of the fundus	IQSEC2	No
HP:0001249	1.80428	9	Intellectual disability	IQSEC2	No
HP:0001263	1.98988	4	Global developmental delay	IQSEC2	No
HP:0001298	2.33471	7.25	Encephalopathy	IQSEC2	No
HP:0001311	1.66304	4	Abnormal nervous system electrophysiology	IQSEC2	No
HP:0001336	1.41999	3.75	Myoclonus	IQSEC2	No
HP:0002060	1.87719	6.75	Abnormality of the cerebrum	IQSEC2	No
HP:0002123	2.16393	6.75	Generalized myoclonic seizures	IQSEC2	No
HP:0002187	2.00432	9.75	Intellectual disability, profound	IQSEC2	No
HP:0002353	1.66304	4	EEG abnormality	IQSEC2	No
HP:0002521	2.22526	3.75	Hypsarrhythmia	IQSEC2	No
HP:0002977	2.38588	5.75	Aplasia/Hypoplasia involving the central nervous system	IQSEC2	No
HP:0003429	1.42492	3.5	CNS hypomyelination	IQSEC2	No
HP:0003474	1.80956	4.75	Sensory impairment	IQSEC2	No
HP:0004329	1.93618	6.5	Abnormality of the posterior segment of the globe	IQSEC2	No
HP:0007364	2.48162	5.75	Aplasia/Hypoplasia of the cerebrum	IQSEC2	No
HP:0009121	2.48162	5.75	Abnormal axial skeleton morphology	IQSEC2	No
HP:0009830	1.80956	4.75	Peripheral neuropathy	IQSEC2	No
HP:0011182	1.99798	3.75	Epileptiform EEG discharges	IQSEC2	No
HP:0011198	1.99798	3.75	EEG with generalized epileptiform discharges	IQSEC2	No
HP:0011400	1.42492	3.5	Abnormal CNS myelination	IQSEC2	No
HP:0011842	2.48162	5.75	Abnormality of skeletal morphology	IQSEC2	No
HP:0012372	1.93618	6.5	Abnormal eye morphology	IQSEC2	No
HP:0012374	1.93618	6.5	Abnormal globe morphology	IQSEC2	No
HP:0012433	1.34982	2.25	Abnormal social behavior	IQSEC2	No
HP:0012434	1.34982	2.25	Delayed social development	IQSEC2	No
HP:0012443	1.37373	7.25	Abnormality of brain morphology	IQSEC2	No
HP:0012447	1.42492	3.5	Abnormal myelination	IQSEC2	No
HP:0012639	1.77327	4.25	Abnormality of nervous system morphology	IQSEC2	No
HP:0012758	1.84572	4	Neurodevelopmental delay	IQSEC2	No
HP:0012759	1.80623	4	Neurodevelopmental abnormality	IQSEC2	No
HP:0030178	1.66304	4	Abnormality of central nervous system electrophysiology	IQSEC2	No
HP:0040195	2.48162	5.75	Decreased head circumference	IQSEC2	No
HP:0100547	1.87719	6.75	Abnormality of forebrain morphology	IQSEC2	No
HP:0000718	1.80872	4	Aggressive behavior	KCNT1	No
HP:0000737	2.11394	13.75	Irritability	KCNT1	No
HP:0001257	2.70501	11	Spasticity	KCNT1	No
HP:0001263	1.46714	0.75	Global developmental delay	KCNT1	No
HP:0001276	2.70501	11	Hypertonia	KCNT1	No
HP:0001285	2.15229	12.75	Spastic tetraparesis	KCNT1	No
HP:0001298	2.28008	0.5	Encephalopathy	KCNT1	No
HP:0001508	1.50515	10	Failure to thrive	KCNT1	No
HP:0002072	1.64347	2	Chorea	KCNT1	No
HP:0002133	1.61854	0.5	Status epilepticus	KCNT1	No
HP:0002349	1.52426	2.25	Focal seizures without impairment of consciousness or awareness	KCNT1	No
HP:0002445	2.33846	8.75	Tetraplegia	KCNT1	No
HP:0002493	2.4118	11	Upper motor neuron dysfunction	KCNT1	No
HP:0002510	3.37915	11.25	Spastic tetraplegia	KCNT1	No
HP:0003011	2.02377	11.25	Abnormality of the musculature	KCNT1	No
HP:0003593	2.17319	12.25	Infantile onset	KCNT1	Yes
HP:0003674	1.69607	12.25	Onset	KCNT1	Yes
HP:0003808	2.07812	11.25	Abnormal muscle tone	KCNT1	No
HP:0004323	1.50515	10	Abnormality of body weight	KCNT1	No
HP:0004325	1.50515	10	Decreased body weight	KCNT1	No
HP:0006919	1.79675	4.25	Abnormal aggressive, impulsive or violent behavior	KCNT1	No
HP:0007359	2.28842	1.5	Focal seizures	KCNT1	No
HP:0010549	1.90309	8	Weakness due to upper motor neuron dysfunction	KCNT1	No
HP:0011097	1.55829	0.25	Epileptic spasms	KCNT1	No
HP:0011804	2.07812	11.25	Abnormality of muscle physiology	KCNT1	No
HP:0012433	1.5094	4	Abnormal social behavior	KCNT1	No
HP:0012434	1.5094	4	Delayed social development	KCNT1	No
HP:0012469	1.55829	0.25	Infantile spasms	KCNT1	No
HP:0012531	1.79934	14	Pain	KCNT1	No
HP:0012758	1.34624	0.75	Neurodevelopmental delay	KCNT1	No
HP:0025142	1.62325	14	Constitutional symptom	KCNT1	No
HP:0030182	2.26482	10.5	Tetraplegia/tetraparesis	KCNT1	No
HP:0031375	2.35132	0.25	Refractory	KCNT1	Yes
HP:0100021	1.38021	8	Cerebral palsy	KCNT1	No
HP:0100851	1.40144	4.25	Abnormal emotion/affect behavior	KCNT1	No
HP:0200134	2.65584	0.5	Epileptic encephalopathy	KCNT1	No
HP:0001508	1.32634	9.25	Failure to thrive	SCN8A	No
HP:0002086	1.51188	3	Abnormality of the respiratory system	SCN8A	No
HP:0002104	1.51188	3	Apnea	SCN8A	No
HP:0002121	1.51441	3.25	Absence seizures	SCN8A	No
HP:0002167	1.49311	6.25	Neurological speech impairment	SCN8A	No
HP:0002349	1.81291	3	Focal seizures without impairment of consciousness or awareness	SCN8A	No
HP:0002376	2.03743	8.75	Developmental regression	SCN8A	No
HP:0002381	1.79414	6.25	Aphasia	SCN8A	No
HP:0002793	1.51188	3	Abnormal pattern of respiration	SCN8A	No
HP:0002795	1.51188	3	Functional respiratory abnormality	SCN8A	No
HP:0002870	1.45906	2.5	Obstructive sleep apnea	SCN8A	No
HP:0003674	1.97081	10.25	Onset	SCN8A	Yes
HP:0004323	1.32634	9.25	Abnormality of body weight	SCN8A	No
HP:0004325	1.32634	9.25	Decreased body weight	SCN8A	No
HP:0004372	1.42492	3.5	Reduced consciousness/confusion	SCN8A	No
HP:0007270	2.12057	5.25	Atypical absence seizures	SCN8A	No
HP:0010535	1.51188	3	Sleep apnea	SCN8A	No
HP:0010536	2.41497	3	Central sleep apnea	SCN8A	No
HP:0011463	2.33846	8.75	Childhood onset	SCN8A	Yes
HP:0031375	1.60162	0.5	Refractory	SCN8A	Yes
HP:0200134	2.21219	11.5	Epileptic encephalopathy	SCN8A	No
HP:0001252	2.06261	0.25	Muscular hypotonia	GRIN1	No
HP:0001263	1.70089	0.25	Global developmental delay	GRIN1	No
HP:0001290	2.06261	0.25	Generalized hypotonia	GRIN1	No
HP:0001332	1.49136	19.75	Dystonia	GRIN1	No
HP:0001344	2.11227	6.5	Absent speech	GRIN1	No
HP:0001508	1.49831	14	Failure to thrive	GRIN1	No
HP:0002187	1.37107	18.75	Intellectual disability, profound	GRIN1	No
HP:0002349	1.31702	16.5	Focal seizures without impairment of consciousness or awareness	GRIN1	No
HP:0003011	1.9088	0.25	Abnormality of the musculature	GRIN1	No
HP:0003808	1.9571	0.25	Abnormal muscle tone	GRIN1	No
HP:0004323	1.49831	14	Abnormality of body weight	GRIN1	No
HP:0004325	1.49831	14	Decreased body weight	GRIN1	No
HP:0011443	1.70222	0.5	Abnormality of coordination	GRIN1	No
HP:0011804	1.9088	0.25	Abnormality of muscle physiology	GRIN1	No
HP:0012758	1.66467	0.25	Neurodevelopmental delay	GRIN1	No
HP:0012759	1.62991	0.25	Neurodevelopmental abnormality	GRIN1	No
HP:0000002	1.58548	8.25	Abnormality of body height	PCDH19	No
HP:0000717	1.86344	7.5	Autism	PCDH19	No
HP:0000729	1.8984	5.75	Autistic behavior	PCDH19	No
HP:0001270	1.93618	5	Motor delay	PCDH19	No
HP:0001337	1.64511	3.5	Tremor	PCDH19	No
HP:0001510	1.46149	8.25	Growth delay	PCDH19	No
HP:0002069	1.78444	1.25	Generalized tonic-clonic seizures	PCDH19	No
HP:0002133	1.81008	1.75	Status epilepticus	PCDH19	No
HP:0002197	2.94718	2.25	Generalized seizures	PCDH19	No
HP:0002474	1.32222	14	Expressive language delay	PCDH19	No
HP:0004322	1.58548	8.25	Short stature	PCDH19	No
HP:0004372	1.32314	1.5	Reduced consciousness/confusion	PCDH19	No
HP:0010818	1.66589	13.25	Generalized tonic seizures	PCDH19	No
HP:0011145	1.49747	1.5	Symptomatic seizures	PCDH19	No
HP:0011169	2.74347	2	Generalized clonic seizures	PCDH19	No
HP:0025160	1.93618	5	Abnormal temper tantrums	PCDH19	No
HP:0031375	1.31112	2.5	Refractory	PCDH19	Yes
HP:0000464	2.40993	4	Abnormality of the neck	CACNA1A	No
HP:0000473	2.40993	4	Torticollis	CACNA1A	No
HP:0001251	3.54004	1.5	Ataxia	CACNA1A	No
HP:0001317	2.84459	1.5	Abnormality of the cerebellum	CACNA1A	No
HP:0001332	3.71843	4.5	Dystonia	CACNA1A	No
HP:0001608	1.33668	4.75	Abnormality of the voice	CACNA1A	No
HP:0002011	1.548	2.5	Morphological abnormality of the central nervous system	CACNA1A	No
HP:0002167	1.51188	3	Neurological speech impairment	CACNA1A	No
HP:0002172	2.12057	3.5	Postural instability	CACNA1A	No
HP:0002301	1.86134	8.75	Hemiplegia	CACNA1A	No
HP:0002373	1.4581	0.5	Febrile seizures	CACNA1A	No
HP:0002381	2.4216	3.5	Aphasia	CACNA1A	No
HP:0002463	2.40993	4	Language impairment	CACNA1A	No
HP:0004372	1.52426	2.25	Reduced consciousness/confusion	CACNA1A	No
HP:0004373	2.40993	4	Focal dystonia	CACNA1A	No
HP:0004374	1.86134	8.75	Hemiplegia/hemiparesis	CACNA1A	No
HP:0009088	1.41668	5	Speech articulation difficulties	CACNA1A	No
HP:0010549	1.63949	8.75	Weakness due to upper motor neuron dysfunction	CACNA1A	No
HP:0010818	1.82607	0.5	Generalized tonic seizures	CACNA1A	No
HP:0011006	2.40993	4	Abnormality of the musculature of the neck	CACNA1A	No
HP:0011145	1.57651	5.25	Symptomatic seizures	CACNA1A	No
HP:0011282	2.84459	1.5	Abnormality of hindbrain morphology	CACNA1A	No
HP:0011283	2.84459	1.5	Abnormality of the metencephalon	CACNA1A	No
HP:0011342	2.12057	3.5	Mild global developmental delay	CACNA1A	No
HP:0011442	1.47158	2.5	Abnormality of central motor function	CACNA1A	No
HP:0011443	2.37222	1.5	Abnormality of coordination	CACNA1A	No
HP:0012179	2.40993	4	Craniofacial dystonia	CACNA1A	No
HP:0012443	1.548	2.5	Abnormality of brain morphology	CACNA1A	No
HP:0012639	1.52825	2.5	Abnormality of nervous system morphology	CACNA1A	No
HP:0100022	1.34094	4.5	Abnormality of movement	CACNA1A	No
HP:0100785	1.82364	2.25	Insomnia	CACNA1A	No
HP:0000002	1.34739	3.5	Abnormality of body height	DEPDC5	No
HP:0000739	3.76238	5.25	Anxiety	DEPDC5	No
HP:0001155	2.11059	6.75	Abnormality of the hand	DEPDC5	No
HP:0001270	2.11394	5.5	Motor delay	DEPDC5	No
HP:0001332	1.48875	7	Dystonia	DEPDC5	No
HP:0001336	1.63516	6.75	Myoclonus	DEPDC5	No
HP:0001421	2.11059	6.75	Abnormality of the musculature of the hand	DEPDC5	No
HP:0001446	2.11059	6.75	Abnormality of the musculature of the upper limbs	DEPDC5	No
HP:0001507	3.40099	1	Growth abnormality	DEPDC5	No
HP:0001508	3.48017	1	Failure to thrive	DEPDC5	No
HP:0001510	1.34739	3.5	Growth delay	DEPDC5	No
HP:0001531	1.43496	1.25	Failure to thrive in infancy	DEPDC5	No
HP:0002143	2.11227	6.5	Abnormality of the spinal cord	DEPDC5	No
HP:0002194	1.47067	3.5	Delayed gross motor development	DEPDC5	No
HP:0002269	1.54202	9.5	Abnormality of neuronal migration	DEPDC5	No
HP:0002282	2.02531	9	Heterotopia	DEPDC5	No
HP:0002384	1.35395	9.25	Focal seizures with impairment of consciousness or awareness	DEPDC5	No
HP:0002411	2.11059	6.75	Myokymia	DEPDC5	No
HP:0002442	2.09167	7.25	Dyscalculia	DEPDC5	No
HP:0002817	2.11059	6.75	Abnormality of the upper limb	DEPDC5	No
HP:0003394	2.11227	6.5	Muscle cramps	DEPDC5	No
HP:0004322	1.34739	3.5	Short stature	DEPDC5	No
HP:0004323	3.48017	1	Abnormality of body weight	DEPDC5	No
HP:0004324	1.60925	1.25	Increased body weight	DEPDC5	No
HP:0004325	3.48017	1	Decreased body weight	DEPDC5	No
HP:0007359	1.33316	8.75	Focal seizures	DEPDC5	No
HP:0009127	1.81041	6.75	Abnormality of the musculature of the limbs	DEPDC5	No
HP:0010522	2.11059	6.75	Dyslexia	DEPDC5	No
HP:0010536	1.90309	8	Central sleep apnea	DEPDC5	No
HP:0010818	1.93618	5	Generalized tonic seizures	DEPDC5	No
HP:0010862	2.11394	5.5	Delayed fine motor development	DEPDC5	No
HP:0010993	1.87313	8.5	Abnormality of the cerebral subcortex	DEPDC5	No
HP:0011169	1.51107	6.75	Generalized clonic seizures	DEPDC5	No
HP:0011442	1.41501	6.75	Abnormality of central motor function	DEPDC5	No
HP:0011443	2.0434	6.75	Abnormality of coordination	DEPDC5	No
HP:0011463	1.94776	2.25	Childhood onset	DEPDC5	Yes
HP:0030237	2.11059	6.75	Hand muscle weakness	DEPDC5	No
HP:0031466	3.54053	5.25	Impairment in personality functioning	DEPDC5	No
HP:0040064	1.81041	6.75	Abnormality of limbs	DEPDC5	No
HP:0040083	2.11227	6.5	Toe walking	DEPDC5	No
HP:0100852	3.76238	5.25	Abnormal fear/anxiety-related behavior	DEPDC5	No
HP:0000002	1.32809	12.25	Abnormality of body height	KCNB1	No
HP:0000759	1.64511	5.25	Abnormal peripheral nervous system morphology	KCNB1	No
HP:0001249	1.82003	8.5	Intellectual disability	KCNB1	No
HP:0001252	2.72487	5.5	Muscular hypotonia	KCNB1	No
HP:0001260	1.94448	3.5	Dysarthria	KCNB1	No
HP:0001290	2.72487	5.5	Generalized hypotonia	KCNB1	No
HP:0001311	1.42634	9	Abnormal nervous system electrophysiology	KCNB1	No
HP:0001336	1.45403	5.75	Myoclonus	KCNB1	No
HP:0001508	1.90849	17	Failure to thrive	KCNB1	No
HP:0001510	1.32809	12.25	Growth delay	KCNB1	No
HP:0002086	1.43136	17	Abnormality of the respiratory system	KCNB1	No
HP:0002104	1.43136	17	Apnea	KCNB1	No
HP:0002123	1.30821	7.5	Generalized myoclonic seizures	KCNB1	No
HP:0002186	1.94776	2.25	Apraxia	KCNB1	No
HP:0002311	1.94776	2.25	Incoordination	KCNB1	No
HP:0002342	1.41668	6.5	Intellectual disability, moderate	KCNB1	No
HP:0002353	1.42634	9	EEG abnormality	KCNB1	No
HP:0002474	1.61494	5.75	Expressive language delay	KCNB1	No
HP:0002539	1.33445	15.5	Cortical dysplasia	KCNB1	No
HP:0002793	1.43136	17	Abnormal pattern of respiration	KCNB1	No
HP:0002795	1.43136	17	Functional respiratory abnormality	KCNB1	No
HP:0002870	1.43136	17	Obstructive sleep apnea	KCNB1	No
HP:0003011	2.39036	5.25	Abnormality of the musculature	KCNB1	No
HP:0003474	1.94448	5.25	Sensory impairment	KCNB1	No
HP:0003593	1.88081	17.5	Infantile onset	KCNB1	Yes
HP:0003674	1.88081	17.5	Onset	KCNB1	Yes
HP:0003737	1.92255	4.5	Mitochondrial myopathy	KCNB1	No
HP:0003800	1.92255	4.5	Muscle abnormality related to mitochondrial dysfunction	KCNB1	No
HP:0003808	2.50084	5.5	Abnormal muscle tone	KCNB1	No
HP:0004322	1.32809	12.25	Short stature	KCNB1	No
HP:0004323	1.90849	17	Abnormality of body weight	KCNB1	No
HP:0004325	1.90849	17	Decreased body weight	KCNB1	No
HP:0009830	1.94448	5.25	Peripheral neuropathy	KCNB1	No
HP:0010535	1.43136	17	Sleep apnea	KCNB1	No
HP:0010536	1.94448	5.25	Central sleep apnea	KCNB1	No
HP:0010819	1.78355	7.75	Atonic seizures	KCNB1	No
HP:0010864	1.7374	8.75	Intellectual disability, severe	KCNB1	No
HP:0011098	1.94776	2.25	Speech apraxia	KCNB1	No
HP:0011804	2.39036	5.25	Abnormality of muscle physiology	KCNB1	No
HP:0025373	1.72531	9	Interictal EEG abnormality	KCNB1	No
HP:0030178	1.42634	9	Abnormality of central nervous system electrophysiology	KCNB1	No
HP:0031491	1.72531	9	Continuous spike and waves during slow sleep	KCNB1	No
HP:0040083	1.94448	3.5	Toe walking	KCNB1	No
HP:0100021	1.3091	11.5	Cerebral palsy	KCNB1	No
HP:0200134	1.88081	17.5	Epileptic encephalopathy	KCNB1	No
HP:0002384	2.49487	0.5	Focal seizures with impairment of consciousness or awareness	PRRT2	No
HP:0003593	3.59015	0.75	Infantile onset	PRRT2	Yes
HP:0003674	2.33097	0.75	Onset	PRRT2	Yes
HP:0007359	1.6229	1	Focal seizures	PRRT2	No
HP:0011146	2.49487	0.5	Dialeptic seizures	PRRT2	No
HP:0011169	1.57486	2	Generalized clonic seizures	PRRT2	No
HP:0012823	1.82192	0.75	Clinical modifier	PRRT2	Yes
HP:0000709	1.77085	18.25	Psychosis	SLC6A1	No
HP:0000711	1.716	18.5	Restlessness	SLC6A1	No
HP:0000713	1.716	18.5	Agitation	SLC6A1	No
HP:0000718	1.66589	13	Aggressive behavior	SLC6A1	No
HP:0000737	1.5563	17.75	Irritability	SLC6A1	No
HP:0000750	1.41125	1	Delayed speech and language development	SLC6A1	No
HP:0001262	1.77085	18.25	Excessive daytime somnolence	SLC6A1	No
HP:0001289	1.59106	19.25	Confusion	SLC6A1	No
HP:0001322	1.37107	18.75	Brain very small	SLC6A1	No
HP:0002059	1.41497	18.5	Cerebral atrophy	SLC6A1	No
HP:0002275	2.22789	11	Poor motor coordination	SLC6A1	No
HP:0002354	1.63347	19	Memory impairment	SLC6A1	No
HP:0002376	1.58734	1	Developmental regression	SLC6A1	No
HP:0002442	2.07918	14.5	Dyscalculia	SLC6A1	No
HP:0002463	2.3927	7.25	Language impairment	SLC6A1	No
HP:0002474	1.66652	1	Expressive language delay	SLC6A1	No
HP:0002607	2.24551	10.75	Bowel incontinence	SLC6A1	No
HP:0004372	1.63347	19	Reduced consciousness/confusion	SLC6A1	No
HP:0006919	1.54095	13	Abnormal aggressive, impulsive or violent behavior	SLC6A1	No
HP:0007010	2.22789	11	Poor fine motor coordination	SLC6A1	No
HP:0007367	1.37107	18.75	Atrophy/Degeneration affecting the central nervous system	SLC6A1	No
HP:0007369	1.41497	18.5	Atrophy/Degeneration affecting the cerebrum	SLC6A1	No
HP:0010522	2.07918	14.5	Dyslexia	SLC6A1	No
HP:0010863	1.66652	1	Receptive language delay	SLC6A1	No
HP:0011170	1.50433	5.75	Myoclonic atonic seizures	SLC6A1	No
HP:0011446	1.59106	19.25	Abnormality of higher mental function	SLC6A1	No
HP:0012075	1.716	18.5	Personality disorder	SLC6A1	No
HP:0012444	1.37107	18.75	Brain atrophy	SLC6A1	No
HP:0012700	2.24551	10.75	Abnormal large intestine physiology	SLC6A1	No
HP:0025031	1.76839	10.75	Abnormality of the digestive system	SLC6A1	No
HP:0025032	1.76839	10.75	Abnormality of digestive system physiology	SLC6A1	No
HP:0025142	1.76839	10.75	Constitutional symptom	SLC6A1	No
HP:0031058	2.24551	10.75	Impairment of activities of daily living	SLC6A1	No
HP:0031064	2.24551	10.75	Impaired continence	SLC6A1	No
HP:0031258	1.59106	19.25	Delirium	SLC6A1	No
HP:0040183	2.24551	10.75	Encopresis	SLC6A1	No
HP:0100033	1.57405	8.5	Tics	SLC6A1	No
HP:0100543	1.59106	19.25	Cognitive impairment	SLC6A1	No
HP:0100716	1.46736	10.75	Self-injurious behavior	SLC6A1	No
HP:0100851	1.36486	13	Abnormal emotion/affect behavior	SLC6A1	No
HP:0000718	1.84094	9.5	Aggressive behavior	ATP1A3	No
HP:0000737	1.6385	5.5	Irritability	ATP1A3	No
HP:0001266	2.08458	1.25	Choreoathetosis	ATP1A3	No
HP:0001270	1.64345	3.5	Motor delay	ATP1A3	No
HP:0001332	2.2833	10	Dystonia	ATP1A3	No
HP:0002072	2.1089	4	Chorea	ATP1A3	No
HP:0002194	1.94448	3.5	Delayed gross motor development	ATP1A3	No
HP:0002197	1.60566	0	Generalized seizures	ATP1A3	No
HP:0002301	1.84921	9.25	Hemiplegia	ATP1A3	No
HP:0002349	1.78444	1.25	Focal seizures without impairment of consciousness or awareness	ATP1A3	No
HP:0002384	1.68345	5.75	Focal seizures with impairment of consciousness or awareness	ATP1A3	No
HP:0003198	1.94448	3.5	Myopathy	ATP1A3	No
HP:0004324	2.12057	5.25	Increased body weight	ATP1A3	No
HP:0004374	1.72428	9.25	Hemiplegia/hemiparesis	ATP1A3	No
HP:0006919	1.54818	9.25	Abnormal aggressive, impulsive or violent behavior	ATP1A3	No
HP:0010549	1.54818	9.25	Weakness due to upper motor neuron dysfunction	ATP1A3	No
HP:0011145	1.7007	4.5	Symptomatic seizures	ATP1A3	No
HP:0011146	1.41879	5.75	Dialeptic seizures	ATP1A3	No
HP:0011169	2.08279	0	Generalized clonic seizures	ATP1A3	No
HP:0011805	1.94448	3.5	Abnormality of muscle morphology	ATP1A3	No
HP:0100660	2.4216	3.5	Dyskinesia	ATP1A3	No
HP:0100851	1.40828	5.75	Abnormal emotion/affect behavior	ATP1A3	No
HP:0000719	2.26482	10.5	Inappropriate behavior	KCNA2	No
HP:0001251	1.97081	10.25	Ataxia	KCNA2	No
HP:0001252	1.5563	15.5	Muscular hypotonia	KCNA2	No
HP:0001257	1.6721	18.75	Spasticity	KCNA2	No
HP:0001276	1.6721	18.75	Hypertonia	KCNA2	No
HP:0001290	1.5563	15.5	Generalized hypotonia	KCNA2	No
HP:0001317	1.66589	13	Abnormality of the cerebellum	KCNA2	No
HP:0002066	1.91908	16.75	Gait ataxia	KCNA2	No
HP:0002121	1.52504	18	Absence seizures	KCNA2	No
HP:0002493	1.6721	18.75	Upper motor neuron dysfunction	KCNA2	No
HP:0002510	1.84094	9.5	Spastic tetraplegia	KCNA2	No
HP:0003011	1.37107	18.75	Abnormality of the musculature	KCNA2	No
HP:0003808	1.37107	18.75	Abnormal muscle tone	KCNA2	No
HP:0007030	1.31702	16.5	Nonprogressive encephalopathy	KCNA2	No
HP:0007270	1.55023	12.75	Atypical absence seizures	KCNA2	No
HP:0010818	1.6721	18.75	Generalized tonic seizures	KCNA2	No
HP:0010864	1.58433	10	Intellectual disability, severe	KCNA2	No
HP:0011282	1.66589	13	Abnormality of hindbrain morphology	KCNA2	No
HP:0011283	1.66589	13	Abnormality of the metencephalon	KCNA2	No
HP:0011443	1.33244	19	Abnormality of coordination	KCNA2	No
HP:0011804	1.37107	18.75	Abnormality of muscle physiology	KCNA2	No
HP:0030215	2.26482	10.5	Inappropriate crying	KCNA2	No
HP:0031466	1.31058	10.5	Impairment in personality functioning	KCNA2	No
HP:0100021	1.32906	10	Cerebral palsy	KCNA2	No
HP:0001249	2.4787	9.75	Intellectual disability	PURA	No
HP:0001252	1.91404	9.5	Muscular hypotonia	PURA	No
HP:0001263	1.43145	9.75	Global developmental delay	PURA	No
HP:0001288	1.4216	13.5	Gait disturbance	PURA	No
HP:0001290	1.91404	9.5	Generalized hypotonia	PURA	No
HP:0002376	1.45233	11	Developmental regression	PURA	No
HP:0003011	1.44705	9.5	Abnormality of the musculature	PURA	No
HP:0003198	2.3483	0.75	Myopathy	PURA	No
HP:0003560	2.36549	1	Muscular dystrophy	PURA	No
HP:0003808	1.49675	9.75	Abnormal muscle tone	PURA	No
HP:0004305	2.05063	9.5	Involuntary movements	PURA	No
HP:0004372	2.68545	9.5	Reduced consciousness/confusion	PURA	No
HP:0010864	5.52937	9.75	Intellectual disability, severe	PURA	No
HP:0011442	2.25127	7.75	Abnormality of central motor function	PURA	No
HP:0011443	3.09899	6.25	Abnormality of coordination	PURA	No
HP:0011446	2.80802	9.5	Abnormality of higher mental function	PURA	No
HP:0011804	1.49675	9.75	Abnormality of muscle physiology	PURA	No
HP:0011805	2.3483	0.75	Abnormality of muscle morphology	PURA	No
HP:0012758	1.31969	9.75	Neurodevelopmental delay	PURA	No
HP:0100022	1.41915	9.25	Abnormality of movement	PURA	No
HP:0100033	1.54202	9.5	Tics	PURA	No
HP:0000152	1.40483	5.75	Abnormality of head or neck	CSTB	No
HP:0000234	1.40483	5.75	Abnormality of the head	CSTB	No
HP:0000240	1.45059	5.75	Abnormality of skull size	CSTB	No
HP:0000252	1.45059	5.75	Microcephaly	CSTB	No
HP:0000924	1.45059	5.75	Abnormality of the skeletal system	CSTB	No
HP:0000929	1.45059	5.75	Abnormality of the skull	CSTB	No
HP:0001257	1.5511	6.25	Spasticity	CSTB	No
HP:0001276	1.5511	6.25	Hypertonia	CSTB	No
HP:0001336	1.81291	13.75	Myoclonus	CSTB	No
HP:0002069	1.4014	14	Generalized tonic-clonic seizures	CSTB	No
HP:0002376	1.62668	5.75	Developmental regression	CSTB	No
HP:0002493	1.49311	6.25	Upper motor neuron dysfunction	CSTB	No
HP:0002510	1.79064	6	Spastic tetraplegia	CSTB	No
HP:0002977	1.40483	5.75	Aplasia/Hypoplasia involving the central nervous system	CSTB	No
HP:0007364	1.45059	5.75	Aplasia/Hypoplasia of the cerebrum	CSTB	No
HP:0009121	1.45059	5.75	Abnormal axial skeleton morphology	CSTB	No
HP:0011842	1.45059	5.75	Abnormality of skeletal morphology	CSTB	No
HP:0040195	1.45059	5.75	Decreased head circumference	CSTB	No
HP:0001332	1.91908	6.25	Dystonia	DNM1	No
HP:0000708	1.44457	0.25	Behavioral abnormality	DYNC1H1	No
HP:0000733	2.14301	13	Stereotypy	DYNC1H1	No
HP:0000750	1.33846	15.25	Delayed speech and language development	DYNC1H1	No
HP:0001322	2.4133	6.5	Brain very small	DYNC1H1	No
HP:0001339	2.42488	2.25	Lissencephaly	DYNC1H1	No
HP:0002059	2.4133	6.5	Cerebral atrophy	DYNC1H1	No
HP:0002060	1.38382	0	Abnormality of the cerebrum	DYNC1H1	No
HP:0002069	1.34242	13.5	Generalized tonic-clonic seizures	DYNC1H1	No
HP:0002086	1.92169	0.25	Abnormality of the respiratory system	DYNC1H1	No
HP:0002104	1.92169	0.25	Apnea	DYNC1H1	No
HP:0002118	1.64673	2.25	Abnormality of the cerebral ventricles	DYNC1H1	No
HP:0002119	2.12385	2.25	Ventriculomegaly	DYNC1H1	No
HP:0002126	2.07918	14.75	Polymicrogyria	DYNC1H1	No
HP:0002133	1.33846	8.75	Status epilepticus	DYNC1H1	No
HP:0002187	1.85126	12.75	Intellectual disability, profound	DYNC1H1	No
HP:0002269	2.07918	14.75	Abnormality of neuronal migration	DYNC1H1	No
HP:0002349	1.5682	6.5	Focal seizures without impairment of consciousness or awareness	DYNC1H1	No
HP:0002360	1.62066	0.25	Sleep disturbance	DYNC1H1	No
HP:0002474	1.56031	15.25	Expressive language delay	DYNC1H1	No
HP:0002536	2.07918	14.75	Abnormal cortical gyration	DYNC1H1	No
HP:0002538	1.92169	0.25	Abnormality of the cerebral cortex	DYNC1H1	No
HP:0002793	1.92169	0.25	Abnormal pattern of respiration	DYNC1H1	No
HP:0002795	1.92169	0.25	Functional respiratory abnormality	DYNC1H1	No
HP:0002870	2.00217	0.5	Obstructive sleep apnea	DYNC1H1	No
HP:0002977	1.45864	8.25	Aplasia/Hypoplasia involving the central nervous system	DYNC1H1	No
HP:0004305	1.32809	12.25	Involuntary movements	DYNC1H1	No
HP:0004372	1.47712	14.25	Reduced consciousness/confusion	DYNC1H1	No
HP:0006919	1.60206	14.5	Abnormal aggressive, impulsive or violent behavior	DYNC1H1	No
HP:0007334	2.12057	13.5	Generalized tonic-clonic seizures with focal onset	DYNC1H1	No
HP:0007367	2.4133	6.5	Atrophy/Degeneration affecting the central nervous system	DYNC1H1	No
HP:0007369	2.4133	6.5	Atrophy/Degeneration affecting the cerebrum	DYNC1H1	No
HP:0010535	1.92169	0.25	Sleep apnea	DYNC1H1	No
HP:0010819	1.56031	15.25	Atonic seizures	DYNC1H1	No
HP:0010863	1.56031	15.25	Receptive language delay	DYNC1H1	No
HP:0010864	1.33445	15.5	Intellectual disability, severe	DYNC1H1	No
HP:0011097	1.91908	16.5	Epileptic spasms	DYNC1H1	No
HP:0011172	1.3241	1	Complex febrile seizures	DYNC1H1	No
HP:0012443	1.30463	0	Abnormality of brain morphology	DYNC1H1	No
HP:0012444	2.4133	6.5	Brain atrophy	DYNC1H1	No
HP:0012469	2.0086	15.75	Infantile spasms	DYNC1H1	No
HP:0012847	2.4133	6.5	Epilepsia partialis continua	DYNC1H1	No
HP:0100547	1.38382	0	Abnormality of forebrain morphology	DYNC1H1	No
HP:0100716	2.14301	13	Self-injurious behavior	DYNC1H1	No
HP:0100851	1.36486	13	Abnormal emotion/affect behavior	DYNC1H1	No
HP:0001311	1.33579	3	Abnormal nervous system electrophysiology	FRRS1L	No
HP:0002353	1.33579	3	EEG abnormality	FRRS1L	No
HP:0002376	3.75908	2	Developmental regression	FRRS1L	No
HP:0002521	1.63682	3	Hypsarrhythmia	FRRS1L	No
HP:0011182	1.51188	3	Epileptiform EEG discharges	FRRS1L	No
HP:0011198	1.51188	3	EEG with generalized epileptiform discharges	FRRS1L	No
HP:0030178	1.33579	3	Abnormality of central nervous system electrophysiology	FRRS1L	No
HP:0100022	1.89152	1.75	Abnormality of movement	FRRS1L	No
HP:0200134	1.51188	3	Epileptic encephalopathy	FRRS1L	No
HP:0002349	1.39794	20.25	Focal seizures without impairment of consciousness or awareness	GABRA3	No
HP:0002376	1.63347	19	Developmental regression	GABRA3	No
HP:0000737	1.66652	1	Irritability	GABRB3	No
HP:0007030	1.60746	1.25	Nonprogressive encephalopathy	GABRB3	No
HP:0011172	1.46073	3.25	Complex febrile seizures	GABRB3	No
HP:0100851	1.66652	1	Abnormal emotion/affect behavior	GABRB3	No
HP:0000718	1.66589	13	Aggressive behavior	GNB1	No
HP:0000733	1.89209	11.75	Stereotypy	GNB1	No
HP:0000969	2.4216	3.5	Edema	GNB1	No
HP:0001251	1.75333	11.25	Ataxia	GNB1	No
HP:0001288	1.38535	11.25	Gait disturbance	GNB1	No
HP:0001311	1.38739	7.5	Abnormal nervous system electrophysiology	GNB1	No
HP:0001317	1.57403	12	Abnormality of the cerebellum	GNB1	No
HP:0001322	1.92942	11.25	Brain very small	GNB1	No
HP:0001347	1.92942	11.25	Hyperreflexia	GNB1	No
HP:0001531	2.40993	4	Failure to thrive in infancy	GNB1	No
HP:0001939	2.4216	3.5	Abnormality of metabolism/homeostasis	GNB1	No
HP:0002059	1.92942	11.25	Cerebral atrophy	GNB1	No
HP:0002072	2.4216	3.5	Chorea	GNB1	No
HP:0002076	2.4216	3.5	Migraine	GNB1	No
HP:0002136	2.23045	11.25	Broad-based gait	GNB1	No
HP:0002167	1.46073	3.25	Neurological speech impairment	GNB1	No
HP:0002181	2.4216	3.5	Cerebral edema	GNB1	No
HP:0002186	1.36173	10.5	Apraxia	GNB1	No
HP:0002301	2.12057	3.5	Hemiplegia	GNB1	No
HP:0002315	2.4216	3.5	Headache	GNB1	No
HP:0002353	1.38739	7.5	EEG abnormality	GNB1	No
HP:0002521	2.3927	7.25	Hypsarrhythmia	GNB1	No
HP:0004305	1.35481	6.25	Involuntary movements	GNB1	No
HP:0004374	1.93281	4	Hemiplegia/hemiparesis	GNB1	No
HP:0006919	1.54095	13	Abnormal aggressive, impulsive or violent behavior	GNB1	No
HP:0007367	1.75333	11.25	Atrophy/Degeneration affecting the central nervous system	GNB1	No
HP:0007369	1.92942	11.25	Atrophy/Degeneration affecting the cerebrum	GNB1	No
HP:0010549	1.80787	4	Weakness due to upper motor neuron dysfunction	GNB1	No
HP:0011032	2.4216	3.5	Abnormality of fluid regulation	GNB1	No
HP:0011182	2.09167	7.25	Epileptiform EEG discharges	GNB1	No
HP:0011198	2.09167	7.25	EEG with generalized epileptiform discharges	GNB1	No
HP:0011282	1.57403	12	Abnormality of hindbrain morphology	GNB1	No
HP:0011283	1.57403	12	Abnormality of the metencephalon	GNB1	No
HP:0011344	2.24551	10.75	Severe global developmental delay	GNB1	No
HP:0012444	1.92942	11.25	Brain atrophy	GNB1	No
HP:0030178	1.38739	7.5	Abnormality of central nervous system electrophysiology	GNB1	No
HP:0100716	1.44974	11	Self-injurious behavior	GNB1	No
HP:0100851	1.36486	13	Abnormal emotion/affect behavior	GNB1	No
HP:0000718	1.60925	7.75	Aggressive behavior	GRIN2A	No
HP:0002167	1.54818	9	Neurological speech impairment	GRIN2A	No
HP:0002186	1.71265	6.75	Apraxia	GRIN2A	No
HP:0002349	1.48608	7	Focal seizures without impairment of consciousness or awareness	GRIN2A	No
HP:0002381	1.91027	7.5	Aphasia	GRIN2A	No
HP:0002442	1.96379	10.5	Dyscalculia	GRIN2A	No
HP:0003674	1.68124	10	Onset	GRIN2A	Yes
HP:0006919	1.60925	7.75	Abnormal aggressive, impulsive or violent behavior	GRIN2A	No
HP:0010522	2.27184	10.25	Dyslexia	GRIN2A	No
HP:0011098	1.79472	10.25	Speech apraxia	GRIN2A	No
HP:0011442	1.40189	8.5	Abnormality of central motor function	GRIN2A	No
HP:0011463	2.00432	9.75	Childhood onset	GRIN2A	Yes
HP:0100785	1.79761	4.5	Insomnia	GRIN2B	No
HP:0200134	1.62152	4.5	Epileptic encephalopathy	GRIN2B	No
HP:0001317	2.3483	0.75	Abnormality of the cerebellum	KIF1A	No
HP:0001321	2.3483	0.75	Cerebellar hypoplasia	KIF1A	No
HP:0002013	2.4216	3.5	Vomiting	KIF1A	No
HP:0002017	2.4216	3.5	Nausea and vomiting	KIF1A	No
HP:0007030	1.57486	2	Nonprogressive encephalopathy	KIF1A	No
HP:0007360	2.3483	0.75	Aplasia/Hypoplasia of the cerebellum	KIF1A	No
HP:0011282	2.3483	0.75	Abnormality of hindbrain morphology	KIF1A	No
HP:0011283	2.3483	0.75	Abnormality of the metencephalon	KIF1A	No
HP:0011458	2.4216	3.5	Abdominal symptom	KIF1A	No
HP:0025031	2.12057	3.5	Abnormality of the digestive system	KIF1A	No
HP:0025032	2.12057	3.5	Abnormality of digestive system physiology	KIF1A	No
HP:0001249	2.12057	3.5	Intellectual disability	MECP2	No
HP:0002187	1.84921	9	Intellectual disability, profound	MECP2	No
HP:0002376	1.82364	2.25	Developmental regression	MECP2	No
HP:0004372	1.52426	2.25	Reduced consciousness/confusion	MECP2	No
HP:0011171	1.55458	4.5	Simple febrile seizures	MECP2	No
HP:0011442	1.32357	0.25	Abnormality of central motor function	MECP2	No
HP:0011443	1.92169	0.25	Abnormality of coordination	MECP2	No
HP:0011856	2.41162	6.75	Pica	MECP2	No
HP:0012847	2.01703	9.5	Epilepsia partialis continua	MECP2	No
HP:0025373	2.12385	2.25	Interictal EEG abnormality	MECP2	No
HP:0031491	2.12385	2.25	Continuous spike and waves during slow sleep	MECP2	No
HP:0040202	2.41162	6.75	Abnormal consumption behavior	MECP2	No
HP:0100021	1.30766	5.25	Cerebral palsy	MECP2	No
HP:0100738	2.41162	6.75	Abnormal eating behavior	MECP2	No
HP:0001249	1.5682	5	Intellectual disability	NEXMIF	No
HP:0001311	1.37023	4.75	Abnormal nervous system electrophysiology	NEXMIF	No
HP:0001336	1.47986	8	Myoclonus	NEXMIF	No
HP:0002121	1.35828	4.5	Absence seizures	NEXMIF	No
HP:0002123	1.4216	5.25	Generalized myoclonic seizures	NEXMIF	No
HP:0002275	2.42488	2.25	Poor motor coordination	NEXMIF	No
HP:0002342	2.11227	5	Intellectual disability, moderate	NEXMIF	No
HP:0002353	1.37023	4.75	EEG abnormality	NEXMIF	No
HP:0007010	2.42488	2.25	Poor fine motor coordination	NEXMIF	No
HP:0010843	2.07918	8	EEG with focal slow activity	NEXMIF	No
HP:0011182	1.60388	8	Epileptiform EEG discharges	NEXMIF	No
HP:0011198	1.60388	8	EEG with generalized epileptiform discharges	NEXMIF	No
HP:0011203	2.07918	8	EEG with abnormally slow frequencies	NEXMIF	No
HP:0011443	1.74624	0.75	Abnormality of coordination	NEXMIF	No
HP:0012000	1.77906	8	EEG with generalized spikes	NEXMIF	No
HP:0025097	2.07918	8	Eyelid myoclonus	NEXMIF	No
HP:0030178	1.37023	4.75	Abnormality of central nervous system electrophysiology	NEXMIF	No
HP:0000736	1.44091	9.5	Short attention span	SLC2A1	No
HP:0000752	1.44091	9.5	Hyperactivity	SLC2A1	No
HP:0001251	1.71705	9.5	Ataxia	SLC2A1	No
HP:0001256	1.75967	8.25	Intellectual disability, mild	SLC2A1	No
HP:0001260	2.11059	4.75	Dysarthria	SLC2A1	No
HP:0001317	1.5476	7.25	Abnormality of the cerebellum	SLC2A1	No
HP:0001328	1.32034	8.25	Specific learning disability	SLC2A1	No
HP:0001350	2.4133	6.5	Slurred speech	SLC2A1	No
HP:0001608	2.04922	8.5	Abnormality of the voice	SLC2A1	No
HP:0002077	1.7374	8.75	Migraine with aura	SLC2A1	No
HP:0002167	1.32049	4.5	Neurological speech impairment	SLC2A1	No
HP:0002172	2.42488	2.25	Postural instability	SLC2A1	No
HP:0007018	1.46319	9.5	Attention deficit hyperactivity disorder	SLC2A1	No
HP:0007030	1.32034	8.25	Nonprogressive encephalopathy	SLC2A1	No
HP:0007270	1.80618	10	Atypical absence seizures	SLC2A1	No
HP:0009088	2.04922	8.5	Speech articulation difficulties	SLC2A1	No
HP:0011169	1.63682	5.5	Generalized clonic seizures	SLC2A1	No
HP:0011282	1.5476	7.25	Abnormality of hindbrain morphology	SLC2A1	No
HP:0011283	1.5476	7.25	Abnormality of the metencephalon	SLC2A1	No
HP:0001288	1.51021	2.75	Gait disturbance	SLC6A5	No
HP:0003623	1.38561	1.25	Neonatal onset	SLC6A5	Yes
HP:0004305	1.38382	0	Involuntary movements	SLC6A5	No
HP:0000152	1.53511	8	Abnormality of head or neck	SMC1A	No
HP:0000234	1.53511	8	Abnormality of the head	SMC1A	No
HP:0000240	1.53511	8	Abnormality of skull size	SMC1A	No
HP:0000252	1.53511	8	Microcephaly	SMC1A	No
HP:0000737	2.12057	5.25	Irritability	SMC1A	No
HP:0000924	1.53511	8	Abnormality of the skeletal system	SMC1A	No
HP:0000929	1.53511	8	Abnormality of the skull	SMC1A	No
HP:0001284	2.4014	1.75	Areflexia	SMC1A	No
HP:0001298	1.34895	0.5	Encephalopathy	SMC1A	No
HP:0001311	1.33579	3	Abnormal nervous system electrophysiology	SMC1A	No
HP:0001315	2.10037	1.75	Reduced tendon reflexes	SMC1A	No
HP:0002027	1.90309	8	Abdominal pain	SMC1A	No
HP:0002086	1.51188	3	Abnormality of the respiratory system	SMC1A	No
HP:0002104	1.51188	3	Apnea	SMC1A	No
HP:0002353	1.33579	3	EEG abnormality	SMC1A	No
HP:0002521	1.69897	4.25	Hypsarrhythmia	SMC1A	No
HP:0002793	1.51188	3	Abnormal pattern of respiration	SMC1A	No
HP:0002795	1.51188	3	Functional respiratory abnormality	SMC1A	No
HP:0002870	1.63682	3	Obstructive sleep apnea	SMC1A	No
HP:0002977	1.46073	5.5	Aplasia/Hypoplasia involving the central nervous system	SMC1A	No
HP:0004372	1.37762	0.25	Reduced consciousness/confusion	SMC1A	No
HP:0007030	2.3032	0.5	Nonprogressive encephalopathy	SMC1A	No
HP:0007364	1.53511	8	Aplasia/Hypoplasia of the cerebrum	SMC1A	No
HP:0009121	1.53511	8	Abnormal axial skeleton morphology	SMC1A	No
HP:0010535	1.51188	3	Sleep apnea	SMC1A	No
HP:0011169	1.68664	1.25	Generalized clonic seizures	SMC1A	No
HP:0011182	1.55284	4.25	Epileptiform EEG discharges	SMC1A	No
HP:0011198	1.55284	4.25	EEG with generalized epileptiform discharges	SMC1A	No
HP:0011446	1.37762	0.25	Abnormality of higher mental function	SMC1A	No
HP:0011458	1.90309	8	Abdominal symptom	SMC1A	No
HP:0011842	1.53511	8	Abnormality of skeletal morphology	SMC1A	No
HP:0012531	1.90309	8	Pain	SMC1A	No
HP:0012532	1.90309	8	Chronic pain	SMC1A	No
HP:0012847	1.85126	12.75	Epilepsia partialis continua	SMC1A	No
HP:0025031	1.68124	8	Abnormality of the digestive system	SMC1A	No
HP:0025032	1.68124	8	Abnormality of digestive system physiology	SMC1A	No
HP:0025142	1.77815	8	Constitutional symptom	SMC1A	No
HP:0030178	1.33579	3	Abnormality of central nervous system electrophysiology	SMC1A	No
HP:0040195	1.53511	8	Decreased head circumference	SMC1A	No
HP:0100543	1.91116	11.5	Cognitive impairment	SMC1A	No
HP:0100785	2.09517	6.25	Insomnia	SMC1A	No
HP:0100851	1.91558	6	Abnormal emotion/affect behavior	SMC1A	No
HP:0000152	1.53511	8	Abnormality of head or neck	SYNGAP1	No
HP:0000234	1.53511	8	Abnormality of the head	SYNGAP1	No
HP:0000240	1.53991	9.5	Abnormality of skull size	SYNGAP1	No
HP:0000252	1.53991	9.5	Microcephaly	SYNGAP1	No
HP:0000708	1.57121	2.25	Behavioral abnormality	SYNGAP1	No
HP:0000717	1.62498	1.75	Autism	SYNGAP1	No
HP:0000718	2.09167	7.25	Aggressive behavior	SYNGAP1	No
HP:0000729	2.38561	1.25	Autistic behavior	SYNGAP1	No
HP:0000750	1.41125	1	Delayed speech and language development	SYNGAP1	No
HP:0000759	1.96379	10.5	Abnormal peripheral nervous system morphology	SYNGAP1	No
HP:0000924	1.53991	9.5	Abnormality of the skeletal system	SYNGAP1	No
HP:0000929	1.53991	9.5	Abnormality of the skull	SYNGAP1	No
HP:0001249	1.5682	5	Intellectual disability	SYNGAP1	No
HP:0001252	1.39794	12	Muscular hypotonia	SYNGAP1	No
HP:0001290	1.39794	12	Generalized hypotonia	SYNGAP1	No
HP:0001336	2.39967	4.5	Myoclonus	SYNGAP1	No
HP:0001510	1.34803	11.75	Growth delay	SYNGAP1	No
HP:0001608	2.41162	6.75	Abnormality of the voice	SYNGAP1	No
HP:0002121	2.11394	3	Absence seizures	SYNGAP1	No
HP:0002186	1.61455	7.25	Apraxia	SYNGAP1	No
HP:0002197	1.45896	2.25	Generalized seizures	SYNGAP1	No
HP:0002275	2.08458	1.25	Poor motor coordination	SYNGAP1	No
HP:0002342	2.11227	5	Intellectual disability, moderate	SYNGAP1	No
HP:0002474	1.66652	1	Expressive language delay	SYNGAP1	No
HP:0002977	1.46073	5.5	Aplasia/Hypoplasia involving the central nervous system	SYNGAP1	No
HP:0003130	2.26482	10.5	Abnormal peripheral myelination	SYNGAP1	No
HP:0004305	1.35481	6.25	Involuntary movements	SYNGAP1	No
HP:0004372	1.52426	2.25	Reduced consciousness/confusion	SYNGAP1	No
HP:0006919	2.09167	7.25	Abnormal aggressive, impulsive or violent behavior	SYNGAP1	No
HP:0007010	2.08458	1.25	Poor fine motor coordination	SYNGAP1	No
HP:0007364	1.53511	8	Aplasia/Hypoplasia of the cerebrum	SYNGAP1	No
HP:0009088	2.4133	6.5	Speech articulation difficulties	SYNGAP1	No
HP:0009121	1.53991	9.5	Abnormal axial skeleton morphology	SYNGAP1	No
HP:0009830	2.26482	10.5	Peripheral neuropathy	SYNGAP1	No
HP:0010819	1.81291	3	Atonic seizures	SYNGAP1	No
HP:0010863	1.66652	1	Receptive language delay	SYNGAP1	No
HP:0011096	2.26482	10.5	Peripheral demyelination	SYNGAP1	No
HP:0011098	1.78711	7	Speech apraxia	SYNGAP1	No
HP:0011145	1.38917	7	Symptomatic seizures	SYNGAP1	No
HP:0011148	2.41497	3	Absence seizures with special features	SYNGAP1	No
HP:0011150	2.41497	3	Myoclonic absences	SYNGAP1	No
HP:0011169	1.40993	4	Generalized clonic seizures	SYNGAP1	No
HP:0011443	1.30643	1.25	Abnormality of coordination	SYNGAP1	No
HP:0011842	1.53991	9.5	Abnormality of skeletal morphology	SYNGAP1	No
HP:0012433	2.35025	8.5	Abnormal social behavior	SYNGAP1	No
HP:0012434	2.35025	8.5	Delayed social development	SYNGAP1	No
HP:0012447	1.96379	10.5	Abnormal myelination	SYNGAP1	No
HP:0040195	1.53991	9.5	Decreased head circumference	SYNGAP1	No
HP:0100716	1.87506	12	Self-injurious behavior	SYNGAP1	No
HP:0100851	1.61455	7.25	Abnormal emotion/affect behavior	SYNGAP1	No
HP:0001298	2.4472	1.25	Encephalopathy	SZT2	No
HP:0200134	1.31093	1.25	Epileptic encephalopathy	SZT2	No
HP:0000364	2.39794	1.5	Hearing abnormality	TBC1D24	No
HP:0000365	2.39794	1.5	Hearing impairment	TBC1D24	No
HP:0000598	2.39794	1.5	Abnormality of the ear	TBC1D24	No
HP:0001252	1.55423	0.5	Muscular hypotonia	TBC1D24	No
HP:0001270	1.52722	0.5	Motor delay	TBC1D24	No
HP:0001290	1.55423	0.5	Generalized hypotonia	TBC1D24	No
HP:0001337	1.74722	0.75	Tremor	TBC1D24	No
HP:0002133	2.0702	0.5	Status epilepticus	TBC1D24	No
HP:0002194	1.52722	0.5	Delayed gross motor development	TBC1D24	No
HP:0002384	1.60566	0	Focal seizures with impairment of consciousness or awareness	TBC1D24	No
HP:0003011	1.47972	0.5	Abnormality of the musculature	TBC1D24	No
HP:0003808	1.47972	0.5	Abnormal muscle tone	TBC1D24	No
HP:0007359	1.38382	0	Focal seizures	TBC1D24	No
HP:0011145	2.08279	0	Symptomatic seizures	TBC1D24	No
HP:0011146	1.60566	0	Dialeptic seizures	TBC1D24	No
HP:0011804	1.47972	0.5	Abnormality of muscle physiology	TBC1D24	No
HP:0012847	2.39794	1.5	Epilepsia partialis continua	TBC1D24	No
HP:0031375	1.37762	0.25	Refractory	TBC1D24	Yes
HP:0000717	1.33412	2.75	Autism	WDR45	No
HP:0000718	1.72428	9.25	Aggressive behavior	WDR45	No
HP:0000737	2.04922	8.5	Irritability	WDR45	No
HP:0000739	1.62737	9.25	Anxiety	WDR45	No
HP:0001311	1.33579	3	Abnormal nervous system electrophysiology	WDR45	No
HP:0002180	2.41497	3	Neurodegeneration	WDR45	No
HP:0002186	1.38535	11.25	Apraxia	WDR45	No
HP:0002353	1.33579	3	EEG abnormality	WDR45	No
HP:0002354	2.38561	7.75	Memory impairment	WDR45	No
HP:0004372	1.82282	2.25	Reduced consciousness/confusion	WDR45	No
HP:0006919	1.54818	9.25	Abnormal aggressive, impulsive or violent behavior	WDR45	No
HP:0007367	2.11394	3	Atrophy/Degeneration affecting the central nervous system	WDR45	No
HP:0010863	1.30601	2	Receptive language delay	WDR45	No
HP:0011145	1.32034	8.25	Symptomatic seizures	WDR45	No
HP:0011446	1.42488	2.25	Abnormality of higher mental function	WDR45	No
HP:0012675	2.41497	3	Iron accumulation in brain	WDR45	No
HP:0030178	1.33579	3	Abnormality of central nervous system electrophysiology	WDR45	No
HP:0031466	1.54818	9.25	Impairment in personality functioning	WDR45	No
HP:0100543	2.38561	7.75	Cognitive impairment	WDR45	No
HP:0100785	2.11059	6.75	Insomnia	WDR45	No
HP:0100851	1.37209	9.25	Abnormal emotion/affect behavior	WDR45	No
HP:0100852	1.62737	9.25	Abnormal fear/anxiety-related behavior	WDR45	No

## Sheet: Table S5b
Supplementary Table 5b. HPO associations including modifier terms
For significant associations between HPO terms and any gene (for a gene with two or more individuals; p<=0.05 at any time interval). Modifier HPO terms (e.g. onset, severity) are indicated by a separate column.
HPO ID	Maximum log(10) p-value	Time interval of maximal log(10) p-value	Definition	Gene	HPO Modifier Term
HP:0012638	1.31628	1	Abnormality of nervous system physiology	SCN1A	No
HP:0012638	1.33579	2.5	Abnormality of nervous system physiology	SCN1A	No
HP:0012638	1.31878	4	Abnormality of nervous system physiology	SCN1A	No
HP:0000707	1.31344	1	Abnormality of the nervous system	SCN1A	No
HP:0000707	1.33579	2.5	Abnormality of the nervous system	SCN1A	No
HP:0001288	1.68616	3	Gait disturbance	SCN1A	No
HP:0001288	1.71036	3.25	Gait disturbance	SCN1A	No
HP:0001288	1.50043	3.75	Gait disturbance	SCN1A	No
HP:0100022	1.41721	3	Abnormality of movement	SCN1A	No
HP:0002197	1.97548	1.25	Generalized seizures	SCN1A	No
HP:0002197	1.71375	1.5	Generalized seizures	SCN1A	No
HP:0002197	1.61417	1.75	Generalized seizures	SCN1A	No
HP:0002197	1.43663	2	Generalized seizures	SCN1A	No
HP:0002197	1.97539	2.25	Generalized seizures	SCN1A	No
HP:0002197	2.54501	2.5	Generalized seizures	SCN1A	No
HP:0002197	1.60886	2.75	Generalized seizures	SCN1A	No
HP:0002197	1.85872	3	Generalized seizures	SCN1A	No
HP:0002197	2.92897	3.25	Generalized seizures	SCN1A	No
HP:0002197	1.96051	3.5	Generalized seizures	SCN1A	No
HP:0002197	1.35325	4.75	Generalized seizures	SCN1A	No
HP:0001250	2.75125	1	Seizures	SCN1A	No
HP:0001250	2.1841	1.25	Seizures	SCN1A	No
HP:0001250	3.0569	1.5	Seizures	SCN1A	No
HP:0001250	1.70229	1.75	Seizures	SCN1A	No
HP:0001250	1.45451	2	Seizures	SCN1A	No
HP:0001250	1.92215	2.25	Seizures	SCN1A	No
HP:0001250	2.85404	2.5	Seizures	SCN1A	No
HP:0001250	1.44992	2.75	Seizures	SCN1A	No
HP:0001250	2.02552	3.25	Seizures	SCN1A	No
HP:0001250	1.68796	3.5	Seizures	SCN1A	No
HP:0031375	1.51946	4.75	Refractory	SCN1A	Yes
HP:0031375	1.95384	5.25	Refractory	SCN1A	Yes
HP:0031375	2.75208	5.5	Refractory	SCN1A	Yes
HP:0031375	2.89856	5.75	Refractory	SCN1A	Yes
HP:0031375	2.4882	6	Refractory	SCN1A	Yes
HP:0031375	2.67718	6.25	Refractory	SCN1A	Yes
HP:0031375	2.85123	6.5	Refractory	SCN1A	Yes
HP:0031375	2.94733	6.75	Refractory	SCN1A	Yes
HP:0031375	2.16594	7	Refractory	SCN1A	Yes
HP:0031375	1.33146	8.75	Refractory	SCN1A	Yes
HP:0012823	1.36915	4.75	Clinical modifier	SCN1A	Yes
HP:0012823	1.86838	5.25	Clinical modifier	SCN1A	Yes
HP:0012823	2.64284	5.5	Clinical modifier	SCN1A	Yes
HP:0012823	2.84408	5.75	Clinical modifier	SCN1A	Yes
HP:0012823	2.43597	6	Clinical modifier	SCN1A	Yes
HP:0012823	2.62618	6.25	Clinical modifier	SCN1A	Yes
HP:0012823	2.79878	6.5	Clinical modifier	SCN1A	Yes
HP:0012823	2.83921	6.75	Clinical modifier	SCN1A	Yes
HP:0012823	2.0804	7	Clinical modifier	SCN1A	Yes
HP:0002133	2.57992	0.75	Status epilepticus	SCN1A	No
HP:0002133	6.7354	1	Status epilepticus	SCN1A	No
HP:0002133	6.39719	1.25	Status epilepticus	SCN1A	No
HP:0002133	5.19116	1.5	Status epilepticus	SCN1A	No
HP:0002133	3.2233	1.75	Status epilepticus	SCN1A	No
HP:0002133	3.05839	2	Status epilepticus	SCN1A	No
HP:0002133	3.07993	2.25	Status epilepticus	SCN1A	No
HP:0002133	3.0167	2.5	Status epilepticus	SCN1A	No
HP:0002133	2.6409	2.75	Status epilepticus	SCN1A	No
HP:0002133	1.77311	3	Status epilepticus	SCN1A	No
HP:0002133	1.98478	3.75	Status epilepticus	SCN1A	No
HP:0002133	1.4882	7	Status epilepticus	SCN1A	No
HP:0012759	1.94898	0.75	Neurodevelopmental abnormality	SCN1A	No
HP:0012759	2.25297	1	Neurodevelopmental abnormality	SCN1A	No
HP:0012759	1.51909	1.25	Neurodevelopmental abnormality	SCN1A	No
HP:0012759	2.71671	1.75	Neurodevelopmental abnormality	SCN1A	No
HP:0012759	1.37464	2	Neurodevelopmental abnormality	SCN1A	No
HP:0001251	1.89117	3.25	Ataxia	SCN1A	No
HP:0001251	1.70413	3.5	Ataxia	SCN1A	No
HP:0001251	1.80142	3.75	Ataxia	SCN1A	No
HP:0001251	1.77003	4.75	Ataxia	SCN1A	No
HP:0001251	1.88654	5	Ataxia	SCN1A	No
HP:0001251	1.79735	5.25	Ataxia	SCN1A	No
HP:0001251	1.33416	6	Ataxia	SCN1A	No
HP:0001251	2.11664	6.5	Ataxia	SCN1A	No
HP:0001251	1.32249	6.75	Ataxia	SCN1A	No
HP:0001251	1.60249	7	Ataxia	SCN1A	No
HP:0001317	1.48803	3.25	Abnormality of the cerebellum	SCN1A	No
HP:0001317	1.41775	3.75	Abnormality of the cerebellum	SCN1A	No
HP:0001317	1.34546	4.75	Abnormality of the cerebellum	SCN1A	No
HP:0001317	1.49816	5	Abnormality of the cerebellum	SCN1A	No
HP:0001317	1.60424	5.25	Abnormality of the cerebellum	SCN1A	No
HP:0001317	1.77462	6.5	Abnormality of the cerebellum	SCN1A	No
HP:0001317	1.35313	7	Abnormality of the cerebellum	SCN1A	No
HP:0011283	1.48803	3.25	Abnormality of the metencephalon	SCN1A	No
HP:0011283	1.41775	3.75	Abnormality of the metencephalon	SCN1A	No
HP:0011283	1.34546	4.75	Abnormality of the metencephalon	SCN1A	No
HP:0011283	1.49816	5	Abnormality of the metencephalon	SCN1A	No
HP:0011283	1.60424	5.25	Abnormality of the metencephalon	SCN1A	No
HP:0011283	1.77462	6.5	Abnormality of the metencephalon	SCN1A	No
HP:0011283	1.35313	7	Abnormality of the metencephalon	SCN1A	No
HP:0011282	1.48803	3.25	Abnormality of hindbrain morphology	SCN1A	No
HP:0011282	1.41775	3.75	Abnormality of hindbrain morphology	SCN1A	No
HP:0011282	1.34546	4.75	Abnormality of hindbrain morphology	SCN1A	No
HP:0011282	1.49816	5	Abnormality of hindbrain morphology	SCN1A	No
HP:0011282	1.60424	5.25	Abnormality of hindbrain morphology	SCN1A	No
HP:0011282	1.77462	6.5	Abnormality of hindbrain morphology	SCN1A	No
HP:0011282	1.35313	7	Abnormality of hindbrain morphology	SCN1A	No
HP:0001298	1.76929	9	Encephalopathy	SCN1A	No
HP:0001298	1.56254	9.25	Encephalopathy	SCN1A	No
HP:0001298	1.4594	9.5	Encephalopathy	SCN1A	No
HP:0001298	1.71578	11	Encephalopathy	SCN1A	No
HP:0100851	1.44227	3	Abnormal emotion/affect behavior	SCN1A	No
HP:0100851	1.65166	3.25	Abnormal emotion/affect behavior	SCN1A	No
HP:0100851	1.45917	3.5	Abnormal emotion/affect behavior	SCN1A	No
HP:0100851	1.31729	3.75	Abnormal emotion/affect behavior	SCN1A	No
HP:0000713	1.46736	10.75	Agitation	SCN1A	No
HP:0000713	1.44974	11	Agitation	SCN1A	No
HP:0000711	1.46736	10.75	Restlessness	SCN1A	No
HP:0000711	1.44974	11	Restlessness	SCN1A	No
HP:0004372	1.57705	3	Reduced consciousness/confusion	SCN1A	No
HP:0004372	1.65166	3.25	Reduced consciousness/confusion	SCN1A	No
HP:0004372	1.7223	5.75	Reduced consciousness/confusion	SCN1A	No
HP:0031466	1.77122	17.75	Impairment in personality functioning	SCN1A	No
HP:0031466	1.70957	18	Impairment in personality functioning	SCN1A	No
HP:0009088	1.38739	7.5	Speech articulation difficulties	SCN1A	No
HP:0001608	1.38739	7.5	Abnormality of the voice	SCN1A	No
HP:0002066	1.33579	3	Gait ataxia	SCN1A	No
HP:0002066	1.37358	3.25	Gait ataxia	SCN1A	No
HP:0010819	1.45448	2	Atonic seizures	SCN1A	No
HP:0010819	1.56933	2.25	Atonic seizures	SCN1A	No
HP:0002373	1.53086	0.75	Febrile seizures	SCN1A	No
HP:0002373	1.74366	1	Febrile seizures	SCN1A	No
HP:0002373	2.36495	9.75	Febrile seizures	SCN1A	No
HP:0002373	2.32135	10	Febrile seizures	SCN1A	No
HP:0002373	1.47712	16.25	Febrile seizures	SCN1A	No
HP:0002373	1.44196	16.5	Febrile seizures	SCN1A	No
HP:0002373	1.44196	16.75	Febrile seizures	SCN1A	No
HP:0002373	1.43136	17	Febrile seizures	SCN1A	No
HP:0001249	2.64128	8	Intellectual disability	SCN1A	No
HP:0001249	2.55593	8.25	Intellectual disability	SCN1A	No
HP:0001249	1.34028	9	Intellectual disability	SCN1A	No
HP:0001249	1.32234	9.75	Intellectual disability	SCN1A	No
HP:0006889	1.38739	7.5	Intellectual disability, borderline	SCN1A	No
HP:0006889	1.43136	7.75	Intellectual disability, borderline	SCN1A	No
HP:0006889	1.42597	8	Intellectual disability, borderline	SCN1A	No
HP:0006889	1.40749	8.25	Intellectual disability, borderline	SCN1A	No
HP:0006889	1.44716	8.5	Intellectual disability, borderline	SCN1A	No
HP:0006889	1.43537	8.75	Intellectual disability, borderline	SCN1A	No
HP:0006889	1.48124	9	Intellectual disability, borderline	SCN1A	No
HP:0007359	2.34067	1.75	Focal seizures	SCN1A	No
HP:0007359	2.39853	2	Focal seizures	SCN1A	No
HP:0007030	1.35623	5.75	Nonprogressive encephalopathy	SCN1A	No
HP:0002311	1.31702	6.25	Incoordination	SCN1A	No
HP:0002311	1.33412	6.5	Incoordination	SCN1A	No
HP:0002311	1.33244	6.75	Incoordination	SCN1A	No
HP:0002311	1.34777	7	Incoordination	SCN1A	No
HP:0002311	1.3513	7.25	Incoordination	SCN1A	No
HP:0002311	1.38739	7.5	Incoordination	SCN1A	No
HP:0002311	1.43136	7.75	Incoordination	SCN1A	No
HP:0002311	1.42597	8	Incoordination	SCN1A	No
HP:0002311	1.40749	8.25	Incoordination	SCN1A	No
HP:0001263	1.61554	0.75	Global developmental delay	SCN1A	No
HP:0001263	1.66651	1	Global developmental delay	SCN1A	No
HP:0001263	2.32122	1.75	Global developmental delay	SCN1A	No
HP:0001263	2.02855	2	Global developmental delay	SCN1A	No
HP:0001263	1.33307	5.25	Global developmental delay	SCN1A	No
HP:0012758	1.90134	0.75	Neurodevelopmental delay	SCN1A	No
HP:0012758	1.97415	1	Neurodevelopmental delay	SCN1A	No
HP:0012758	1.491	1.25	Neurodevelopmental delay	SCN1A	No
HP:0012758	2.63579	1.75	Neurodevelopmental delay	SCN1A	No
HP:0012758	1.35549	2	Neurodevelopmental delay	SCN1A	No
HP:0002069	2.5027	2.5	Generalized tonic-clonic seizures	SCN1A	No
HP:0002069	2.63179	2.75	Generalized tonic-clonic seizures	SCN1A	No
HP:0002069	1.41497	17.25	Generalized tonic-clonic seizures	SCN1A	No
HP:0002069	1.40369	17.5	Generalized tonic-clonic seizures	SCN1A	No
HP:0001289	1.33412	6.5	Confusion	SCN1A	No
HP:0001289	1.33244	6.75	Confusion	SCN1A	No
HP:0001332	1.73857	6.5	Dystonia	SCN1A	No
HP:0001332	1.57069	6.75	Dystonia	SCN1A	No
HP:0002189	1.33579	3	Excessive daytime sleepiness	SCN1A	No
HP:0002189	1.37358	3.25	Excessive daytime sleepiness	SCN1A	No
HP:0000716	2.16064	17.75	Depressivity	SCN1A	No
HP:0000716	2.09832	18	Depressivity	SCN1A	No
HP:0031589	1.40369	17.5	Suicidal ideation	SCN1A	No
HP:0031589	1.38021	17.75	Suicidal ideation	SCN1A	No
HP:0031589	1.34895	18	Suicidal ideation	SCN1A	No
HP:0011153	1.31963	0.25	Focal motor seizures	SCN1A	No
HP:0002076	1.31702	6.25	Migraine	SCN1A	No
HP:0002076	1.33412	6.5	Migraine	SCN1A	No
HP:0002076	1.33244	6.75	Migraine	SCN1A	No
HP:0002076	2.73516	7	Migraine	SCN1A	No
HP:0002076	2.74224	7.25	Migraine	SCN1A	No
HP:0002076	2.35131	7.5	Migraine	SCN1A	No
HP:0002076	2.44346	7.75	Migraine	SCN1A	No
HP:0002076	1.33244	19	Migraine	SCN1A	No
HP:0002315	1.31702	6.25	Headache	SCN1A	No
HP:0002315	2.2689	7	Headache	SCN1A	No
HP:0002315	2.27589	7.25	Headache	SCN1A	No
HP:0002315	2.05996	7.5	Headache	SCN1A	No
HP:0002315	1.93758	7.75	Headache	SCN1A	No
HP:0002315	1.33244	19	Headache	SCN1A	No
HP:0100786	1.34895	18	Hypersomnia	SCN1A	No
HP:0002083	1.31702	6.25	Migraine without aura	SCN1A	No
HP:0002083	1.33412	6.5	Migraine without aura	SCN1A	No
HP:0002083	1.33244	6.75	Migraine without aura	SCN1A	No
HP:0002083	2.73516	7	Migraine without aura	SCN1A	No
HP:0002083	2.74224	7.25	Migraine without aura	SCN1A	No
HP:0002083	2.81875	7.5	Migraine without aura	SCN1A	No
HP:0002083	2.91209	7.75	Migraine without aura	SCN1A	No
HP:0002123	1.52881	2.25	Generalized myoclonic seizures	SCN1A	No
HP:0002123	1.59648	2.5	Generalized myoclonic seizures	SCN1A	No
HP:0002077	1.34895	18	Migraine with aura	SCN1A	No
HP:0002077	1.41497	18.5	Migraine with aura	SCN1A	No
HP:0002077	1.37107	18.75	Migraine with aura	SCN1A	No
HP:0002077	1.63347	19	Migraine with aura	SCN1A	No
HP:0002077	1.59106	19.25	Migraine with aura	SCN1A	No
HP:0002077	1.49136	19.5	Migraine with aura	SCN1A	No
HP:0002077	1.49136	19.75	Migraine with aura	SCN1A	No
HP:0002077	1.41497	20	Migraine with aura	SCN1A	No
HP:0010864	2.43276	8	Intellectual disability, severe	SCN1A	No
HP:0010864	2.39609	8.25	Intellectual disability, severe	SCN1A	No
HP:0002349	1.31963	0.25	Focal seizures without impairment of consciousness or awareness	SCN1A	No
HP:0002349	1.31701	8	Focal seizures without impairment of consciousness or awareness	SCN1A	No
HP:0001256	1.41232	10.75	Intellectual disability, mild	SCN1A	No
HP:0001256	1.304	11.25	Intellectual disability, mild	SCN1A	No
HP:0002342	1.33458	9.5	Intellectual disability, moderate	SCN1A	No
HP:0002342	1.52519	9.75	Intellectual disability, moderate	SCN1A	No
HP:0002342	1.48348	10	Intellectual disability, moderate	SCN1A	No
HP:0002342	1.46186	10.25	Intellectual disability, moderate	SCN1A	No
HP:0031258	1.33412	6.5	Delirium	SCN1A	No
HP:0031258	1.33244	6.75	Delirium	SCN1A	No
HP:0001262	1.33412	6.5	Excessive daytime somnolence	SCN1A	No
HP:0001262	1.33244	6.75	Excessive daytime somnolence	SCN1A	No
HP:0040194	1.31963	0.25	Increased head circumference	SCN1A	No
HP:0000118	1.7615	0.5	Phenotypic abnormality	STXBP1	No
HP:0000118	1.43585	0.75	Phenotypic abnormality	STXBP1	No
HP:0000001	1.48707	0.5	All	STXBP1	No
HP:0000001	1.43	0.75	All	STXBP1	No
HP:0012638	1.82165	0.5	Abnormality of nervous system physiology	STXBP1	No
HP:0012638	1.43557	0.75	Abnormality of nervous system physiology	STXBP1	No
HP:0000707	1.81021	0.5	Abnormality of the nervous system	STXBP1	No
HP:0000707	1.44048	0.75	Abnormality of the nervous system	STXBP1	No
HP:0001288	1.73857	5	Gait disturbance	STXBP1	No
HP:0001288	1.68539	5.25	Gait disturbance	STXBP1	No
HP:0001250	1.33855	0.5	Seizures	STXBP1	No
HP:0012759	2.82494	0.5	Neurodevelopmental abnormality	STXBP1	No
HP:0012759	2.57054	0.75	Neurodevelopmental abnormality	STXBP1	No
HP:0012759	2.69687	1	Neurodevelopmental abnormality	STXBP1	No
HP:0012759	2.20172	1.25	Neurodevelopmental abnormality	STXBP1	No
HP:0012759	1.45288	3.5	Neurodevelopmental abnormality	STXBP1	No
HP:0011446	1.48254	0	Abnormality of higher mental function	STXBP1	No
HP:0011442	1.67081	1.5	Abnormality of central motor function	STXBP1	No
HP:0011442	3.10537	1.75	Abnormality of central motor function	STXBP1	No
HP:0011442	2.5924	2	Abnormality of central motor function	STXBP1	No
HP:0011442	1.71343	2.25	Abnormality of central motor function	STXBP1	No
HP:0011442	1.6225	2.5	Abnormality of central motor function	STXBP1	No
HP:0011442	1.72444	2.75	Abnormality of central motor function	STXBP1	No
HP:0011442	1.50958	3.75	Abnormality of central motor function	STXBP1	No
HP:0001298	1.45293	0.75	Encephalopathy	STXBP1	No
HP:0001298	1.78425	1	Encephalopathy	STXBP1	No
HP:0001298	2.04035	1.75	Encephalopathy	STXBP1	No
HP:0001298	1.32121	3	Encephalopathy	STXBP1	No
HP:0001298	1.32121	3.25	Encephalopathy	STXBP1	No
HP:0004372	1.48254	0	Reduced consciousness/confusion	STXBP1	No
HP:0002493	2.61527	1.5	Upper motor neuron dysfunction	STXBP1	No
HP:0002493	3.32148	1.75	Upper motor neuron dysfunction	STXBP1	No
HP:0002493	3.11208	2	Upper motor neuron dysfunction	STXBP1	No
HP:0002493	1.34204	2.25	Upper motor neuron dysfunction	STXBP1	No
HP:0100021	1.31163	2.25	Cerebral palsy	STXBP1	No
HP:0100021	1.59401	2.5	Cerebral palsy	STXBP1	No
HP:0100021	1.68521	2.75	Cerebral palsy	STXBP1	No
HP:0003674	1.30969	9.75	Onset	STXBP1	Yes
HP:0003674	1.38364	10	Onset	STXBP1	Yes
HP:0003470	1.4014	1.75	Paralysis	STXBP1	No
HP:0012469	1.78176	0	Infantile spasms	STXBP1	No
HP:0012469	1.83484	0.25	Infantile spasms	STXBP1	No
HP:0012469	4.54557	0.5	Infantile spasms	STXBP1	No
HP:0012469	3.64023	0.75	Infantile spasms	STXBP1	No
HP:0012469	3.03565	1	Infantile spasms	STXBP1	No
HP:0012469	1.51088	1.25	Infantile spasms	STXBP1	No
HP:0012469	1.99734	2.5	Infantile spasms	STXBP1	No
HP:0012469	2.04111	2.75	Infantile spasms	STXBP1	No
HP:0012469	1.83694	3	Infantile spasms	STXBP1	No
HP:0012469	1.9289	3.25	Infantile spasms	STXBP1	No
HP:0012469	2.00136	3.5	Infantile spasms	STXBP1	No
HP:0012469	2.40432	3.75	Infantile spasms	STXBP1	No
HP:0012469	2.19592	4	Infantile spasms	STXBP1	No
HP:0012469	2.16142	4.25	Infantile spasms	STXBP1	No
HP:0012469	1.36546	4.5	Infantile spasms	STXBP1	No
HP:0012469	1.46415	4.75	Infantile spasms	STXBP1	No
HP:0012469	1.39428	5	Infantile spasms	STXBP1	No
HP:0011097	1.78176	0	Epileptic spasms	STXBP1	No
HP:0011097	1.83484	0.25	Epileptic spasms	STXBP1	No
HP:0011097	4.45052	0.5	Epileptic spasms	STXBP1	No
HP:0011097	3.49652	0.75	Epileptic spasms	STXBP1	No
HP:0011097	2.9762	1	Epileptic spasms	STXBP1	No
HP:0011097	1.51088	1.25	Epileptic spasms	STXBP1	No
HP:0011097	1.87369	2.5	Epileptic spasms	STXBP1	No
HP:0011097	1.91369	2.75	Epileptic spasms	STXBP1	No
HP:0011097	1.70993	3	Epileptic spasms	STXBP1	No
HP:0011097	1.79323	3.25	Epileptic spasms	STXBP1	No
HP:0011097	2.82468	3.5	Epileptic spasms	STXBP1	No
HP:0011097	3.37273	3.75	Epileptic spasms	STXBP1	No
HP:0011097	2.14313	4	Epileptic spasms	STXBP1	No
HP:0011097	2.10871	4.25	Epileptic spasms	STXBP1	No
HP:0011097	1.33012	4.5	Epileptic spasms	STXBP1	No
HP:0011097	1.46415	4.75	Epileptic spasms	STXBP1	No
HP:0011097	1.34948	5	Epileptic spasms	STXBP1	No
HP:0200134	1.80543	1	Epileptic encephalopathy	STXBP1	No
HP:0001263	3.10972	0.5	Global developmental delay	STXBP1	No
HP:0001263	3.04887	0.75	Global developmental delay	STXBP1	No
HP:0001263	3.25197	1	Global developmental delay	STXBP1	No
HP:0001263	2.79181	1.25	Global developmental delay	STXBP1	No
HP:0001263	1.33383	1.5	Global developmental delay	STXBP1	No
HP:0001263	1.59567	1.75	Global developmental delay	STXBP1	No
HP:0001263	1.57043	3.25	Global developmental delay	STXBP1	No
HP:0001263	1.6106	3.5	Global developmental delay	STXBP1	No
HP:0012758	2.99235	0.5	Neurodevelopmental delay	STXBP1	No
HP:0012758	2.70632	0.75	Neurodevelopmental delay	STXBP1	No
HP:0012758	2.85811	1	Neurodevelopmental delay	STXBP1	No
HP:0012758	2.22421	1.25	Neurodevelopmental delay	STXBP1	No
HP:0012758	1.31045	1.75	Neurodevelopmental delay	STXBP1	No
HP:0012758	1.46885	3.5	Neurodevelopmental delay	STXBP1	No
HP:0001257	1.32695	1.25	Spasticity	STXBP1	No
HP:0001257	3.25334	1.5	Spasticity	STXBP1	No
HP:0001257	2.85222	1.75	Spasticity	STXBP1	No
HP:0001257	2.50303	2	Spasticity	STXBP1	No
HP:0001257	1.63359	2.25	Spasticity	STXBP1	No
HP:0001257	1.37233	2.75	Spasticity	STXBP1	No
HP:0001257	1.40102	3.25	Spasticity	STXBP1	No
HP:0001257	1.31729	3.75	Spasticity	STXBP1	No
HP:0001276	1.32695	1.25	Hypertonia	STXBP1	No
HP:0001276	3.25334	1.5	Hypertonia	STXBP1	No
HP:0001276	2.73601	1.75	Hypertonia	STXBP1	No
HP:0001276	2.41454	2	Hypertonia	STXBP1	No
HP:0001276	1.56792	2.25	Hypertonia	STXBP1	No
HP:0001276	1.31113	2.75	Hypertonia	STXBP1	No
HP:0001276	1.32867	3.25	Hypertonia	STXBP1	No
HP:0003808	1.9421	1.75	Abnormal muscle tone	STXBP1	No
HP:0003808	2.56805	2	Abnormal muscle tone	STXBP1	No
HP:0003808	1.73454	2.25	Abnormal muscle tone	STXBP1	No
HP:0003808	2.04979	2.75	Abnormal muscle tone	STXBP1	No
HP:0003808	1.65653	3	Abnormal muscle tone	STXBP1	No
HP:0003808	1.39603	3.75	Abnormal muscle tone	STXBP1	No
HP:0003808	1.30747	4	Abnormal muscle tone	STXBP1	No
HP:0003808	1.37653	4.25	Abnormal muscle tone	STXBP1	No
HP:0003808	1.6657	4.5	Abnormal muscle tone	STXBP1	No
HP:0003808	1.8733	4.75	Abnormal muscle tone	STXBP1	No
HP:0003808	1.53117	5	Abnormal muscle tone	STXBP1	No
HP:0003808	1.58433	5.25	Abnormal muscle tone	STXBP1	No
HP:0003808	1.94109	10	Abnormal muscle tone	STXBP1	No
HP:0011804	1.9421	1.75	Abnormality of muscle physiology	STXBP1	No
HP:0011804	2.56805	2	Abnormality of muscle physiology	STXBP1	No
HP:0011804	1.73454	2.25	Abnormality of muscle physiology	STXBP1	No
HP:0011804	2.04979	2.75	Abnormality of muscle physiology	STXBP1	No
HP:0011804	1.65653	3	Abnormality of muscle physiology	STXBP1	No
HP:0011804	1.39603	3.75	Abnormality of muscle physiology	STXBP1	No
HP:0011804	1.30747	4	Abnormality of muscle physiology	STXBP1	No
HP:0011804	1.37653	4.25	Abnormality of muscle physiology	STXBP1	No
HP:0011804	1.63919	4.5	Abnormality of muscle physiology	STXBP1	No
HP:0011804	1.81259	4.75	Abnormality of muscle physiology	STXBP1	No
HP:0011804	1.44547	5	Abnormality of muscle physiology	STXBP1	No
HP:0011804	1.49609	5.25	Abnormality of muscle physiology	STXBP1	No
HP:0011804	1.94109	10	Abnormality of muscle physiology	STXBP1	No
HP:0003011	1.82684	1.75	Abnormality of the musculature	STXBP1	No
HP:0003011	2.44092	2	Abnormality of the musculature	STXBP1	No
HP:0003011	1.63729	2.25	Abnormality of the musculature	STXBP1	No
HP:0003011	1.95251	2.75	Abnormality of the musculature	STXBP1	No
HP:0003011	1.56786	3	Abnormality of the musculature	STXBP1	No
HP:0003011	1.32461	4.25	Abnormality of the musculature	STXBP1	No
HP:0003011	1.61327	4.5	Abnormality of the musculature	STXBP1	No
HP:0003011	1.81259	4.75	Abnormality of the musculature	STXBP1	No
HP:0003011	1.44547	5	Abnormality of the musculature	STXBP1	No
HP:0003011	1.49609	5.25	Abnormality of the musculature	STXBP1	No
HP:0003011	1.86018	10	Abnormality of the musculature	STXBP1	No
HP:0001285	1.41996	2	Spastic tetraparesis	STXBP1	No
HP:0001285	1.40144	4.25	Spastic tetraparesis	STXBP1	No
HP:0001285	1.4992	4.5	Spastic tetraparesis	STXBP1	No
HP:0001285	1.80956	4.75	Spastic tetraparesis	STXBP1	No
HP:0001285	1.71433	5	Spastic tetraparesis	STXBP1	No
HP:0001285	1.72263	5.25	Spastic tetraparesis	STXBP1	No
HP:0001285	1.93785	5.5	Spastic tetraparesis	STXBP1	No
HP:0001285	2.1038	5.75	Spastic tetraparesis	STXBP1	No
HP:0001285	1.79152	6	Spastic tetraparesis	STXBP1	No
HP:0003623	1.70437	9.75	Neonatal onset	STXBP1	Yes
HP:0003623	1.68238	10	Neonatal onset	STXBP1	Yes
HP:0002510	2.34778	1.25	Spastic tetraplegia	STXBP1	No
HP:0002510	2.37222	1.5	Spastic tetraplegia	STXBP1	No
HP:0002510	2.08741	1.75	Spastic tetraplegia	STXBP1	No
HP:0002510	1.7438	2	Spastic tetraplegia	STXBP1	No
HP:0002510	1.75326	2.25	Spastic tetraplegia	STXBP1	No
HP:0002510	2.43487	2.5	Spastic tetraplegia	STXBP1	No
HP:0002510	2.2187	2.75	Spastic tetraplegia	STXBP1	No
HP:0002510	2.10046	3	Spastic tetraplegia	STXBP1	No
HP:0002510	2.10046	3.25	Spastic tetraplegia	STXBP1	No
HP:0002510	2.11343	3.5	Spastic tetraplegia	STXBP1	No
HP:0002510	2.05482	3.75	Spastic tetraplegia	STXBP1	No
HP:0002510	1.46409	5.5	Spastic tetraplegia	STXBP1	No
HP:0002510	1.38364	10	Spastic tetraplegia	STXBP1	No
HP:0002510	1.37227	10.25	Spastic tetraplegia	STXBP1	No
HP:0001337	1.60746	17	Tremor	STXBP1	No
HP:0001337	1.59106	17.25	Tremor	STXBP1	No
HP:0002474	1.50633	2.25	Expressive language delay	STXBP1	No
HP:0002474	2.00968	2.5	Expressive language delay	STXBP1	No
HP:0001290	1.6926	2	Generalized hypotonia	STXBP1	No
HP:0001290	1.52904	2.25	Generalized hypotonia	STXBP1	No
HP:0001290	1.52795	2.75	Generalized hypotonia	STXBP1	No
HP:0001252	1.6926	2	Muscular hypotonia	STXBP1	No
HP:0001252	1.52904	2.25	Muscular hypotonia	STXBP1	No
HP:0001252	1.52795	2.75	Muscular hypotonia	STXBP1	No
HP:0002521	1.34084	5.5	Hypsarrhythmia	STXBP1	No
HP:0002870	1.30969	9.75	Obstructive sleep apnea	STXBP1	No
HP:0010863	1.31876	4.75	Receptive language delay	STXBP1	No
HP:0010818	1.89209	11.75	Generalized tonic seizures	STXBP1	No
HP:0010818	1.69897	12	Generalized tonic seizures	STXBP1	No
HP:0010818	1.69607	12.25	Generalized tonic seizures	STXBP1	No
HP:0002078	2.11227	6.5	Truncal ataxia	STXBP1	No
HP:0002078	2.11059	6.75	Truncal ataxia	STXBP1	No
HP:0001315	1.36549	1	Reduced tendon reflexes	STXBP1	No
HP:0001315	1.38561	1.25	Reduced tendon reflexes	STXBP1	No
HP:0001315	1.41996	2	Reduced tendon reflexes	STXBP1	No
HP:0001315	1.42488	2.25	Reduced tendon reflexes	STXBP1	No
HP:0001315	1.5682	2.5	Reduced tendon reflexes	STXBP1	No
HP:0001315	1.5682	2.75	Reduced tendon reflexes	STXBP1	No
HP:0001315	1.51188	3	Reduced tendon reflexes	STXBP1	No
HP:0001265	1.36549	1	Hyporeflexia	STXBP1	No
HP:0001265	1.38561	1.25	Hyporeflexia	STXBP1	No
HP:0001265	1.39794	1.5	Hyporeflexia	STXBP1	No
HP:0001265	1.4014	1.75	Hyporeflexia	STXBP1	No
HP:0001265	1.41996	2	Hyporeflexia	STXBP1	No
HP:0001265	1.42488	2.25	Hyporeflexia	STXBP1	No
HP:0001265	1.5682	2.5	Hyporeflexia	STXBP1	No
HP:0001265	1.5682	2.75	Hyporeflexia	STXBP1	No
HP:0001265	1.51188	3	Hyporeflexia	STXBP1	No
HP:0002353	1.30506	1	EEG abnormality	SCN2A	No
HP:0002353	1.44057	1.25	EEG abnormality	SCN2A	No
HP:0030178	1.30506	1	Abnormality of central nervous system electrophysiology	SCN2A	No
HP:0030178	1.44057	1.25	Abnormality of central nervous system electrophysiology	SCN2A	No
HP:0001311	1.30506	1	Abnormal nervous system electrophysiology	SCN2A	No
HP:0001311	1.44057	1.25	Abnormal nervous system electrophysiology	SCN2A	No
HP:0031375	1.38382	0	Refractory	SCN2A	Yes
HP:0031375	1.67904	0.25	Refractory	SCN2A	Yes
HP:0031375	1.37054	0.75	Refractory	SCN2A	Yes
HP:0012823	1.45761	0.25	Clinical modifier	SCN2A	Yes
HP:0012823	1.6139	1.25	Clinical modifier	SCN2A	Yes
HP:0012823	1.57952	7.75	Clinical modifier	SCN2A	Yes
HP:0002133	1.40054	3.75	Status epilepticus	SCN2A	No
HP:0002133	1.48645	4	Status epilepticus	SCN2A	No
HP:0012759	1.55844	1.5	Neurodevelopmental abnormality	SCN2A	No
HP:0012759	1.49565	2.5	Neurodevelopmental abnormality	SCN2A	No
HP:0012759	1.51406	2.75	Neurodevelopmental abnormality	SCN2A	No
HP:0012759	1.32595	5.5	Neurodevelopmental abnormality	SCN2A	No
HP:0000717	2.44803	2	Autism	SCN2A	No
HP:0000717	1.93032	2.25	Autism	SCN2A	No
HP:0000717	1.92793	2.5	Autism	SCN2A	No
HP:0000717	2.84811	2.75	Autism	SCN2A	No
HP:0000717	2.41333	3	Autism	SCN2A	No
HP:0000717	1.44673	3.25	Autism	SCN2A	No
HP:0000717	1.62184	3.5	Autism	SCN2A	No
HP:0000717	1.49913	3.75	Autism	SCN2A	No
HP:0000717	1.59958	4	Autism	SCN2A	No
HP:0000717	1.61713	4.25	Autism	SCN2A	No
HP:0000717	1.40252	4.5	Autism	SCN2A	No
HP:0000717	1.31876	4.75	Autism	SCN2A	No
HP:0000717	1.32191	5	Autism	SCN2A	No
HP:0000729	2.44803	2	Autistic behavior	SCN2A	No
HP:0000729	1.93032	2.25	Autistic behavior	SCN2A	No
HP:0000729	1.82336	2.5	Autistic behavior	SCN2A	No
HP:0000729	2.63729	2.75	Autistic behavior	SCN2A	No
HP:0000729	2.23672	3	Autistic behavior	SCN2A	No
HP:0000729	1.33579	3.25	Autistic behavior	SCN2A	No
HP:0000729	1.50852	3.5	Autistic behavior	SCN2A	No
HP:0000729	1.40054	3.75	Autistic behavior	SCN2A	No
HP:0000729	1.48645	4	Autistic behavior	SCN2A	No
HP:0000729	1.52253	4.25	Autistic behavior	SCN2A	No
HP:0000729	1.36546	4.5	Autistic behavior	SCN2A	No
HP:0001251	1.45864	15	Ataxia	SCN2A	No
HP:0001251	1.43537	15.25	Ataxia	SCN2A	No
HP:0011442	1.52188	4	Abnormality of central motor function	SCN2A	No
HP:0001298	1.98699	0.25	Encephalopathy	SCN2A	No
HP:0001298	1.61207	0.5	Encephalopathy	SCN2A	No
HP:0001298	1.37054	0.75	Encephalopathy	SCN2A	No
HP:0001298	1.51509	1	Encephalopathy	SCN2A	No
HP:0001298	1.49484	1.25	Encephalopathy	SCN2A	No
HP:0001298	1.30277	6.25	Encephalopathy	SCN2A	No
HP:0001298	1.31112	6.5	Encephalopathy	SCN2A	No
HP:0001298	1.65205	7	Encephalopathy	SCN2A	No
HP:0001298	1.8035	7.5	Encephalopathy	SCN2A	No
HP:0001298	2.37853	7.75	Encephalopathy	SCN2A	No
HP:0001298	1.65824	8	Encephalopathy	SCN2A	No
HP:0001298	1.62119	8.25	Encephalopathy	SCN2A	No
HP:0001298	1.57405	8.5	Encephalopathy	SCN2A	No
HP:0000713	1.77906	8	Agitation	SCN2A	No
HP:0000713	1.76062	8.25	Agitation	SCN2A	No
HP:0000713	1.74916	8.5	Agitation	SCN2A	No
HP:0000711	1.77906	8	Restlessness	SCN2A	No
HP:0000711	1.76062	8.25	Restlessness	SCN2A	No
HP:0000711	1.74916	8.5	Restlessness	SCN2A	No
HP:0002301	1.716	9.5	Hemiplegia	SCN2A	No
HP:0002301	1.70329	9.75	Hemiplegia	SCN2A	No
HP:0002301	1.68124	10	Hemiplegia	SCN2A	No
HP:0002301	1.66978	10.25	Hemiplegia	SCN2A	No
HP:0002301	1.7877	10.5	Hemiplegia	SCN2A	No
HP:0002301	1.76839	10.75	Hemiplegia	SCN2A	No
HP:0002301	1.75077	11	Hemiplegia	SCN2A	No
HP:0002301	1.62839	11.25	Hemiplegia	SCN2A	No
HP:0002301	1.51322	11.5	Hemiplegia	SCN2A	No
HP:0002301	1.49415	11.75	Hemiplegia	SCN2A	No
HP:0002301	1.57403	12	Hemiplegia	SCN2A	No
HP:0002301	1.57113	12.25	Hemiplegia	SCN2A	No
HP:0002301	1.67517	12.5	Hemiplegia	SCN2A	No
HP:0002301	1.67517	12.75	Hemiplegia	SCN2A	No
HP:0002301	1.66589	13	Hemiplegia	SCN2A	No
HP:0002301	1.66589	13.25	Hemiplegia	SCN2A	No
HP:0002301	1.64345	13.5	Hemiplegia	SCN2A	No
HP:0002301	1.63682	13.75	Hemiplegia	SCN2A	No
HP:0002301	1.62325	14	Hemiplegia	SCN2A	No
HP:0002301	1.47712	14.25	Hemiplegia	SCN2A	No
HP:0002301	1.47712	14.5	Hemiplegia	SCN2A	No
HP:0004374	1.716	9.5	Hemiplegia/hemiparesis	SCN2A	No
HP:0004374	1.70329	9.75	Hemiplegia/hemiparesis	SCN2A	No
HP:0004374	1.68124	10	Hemiplegia/hemiparesis	SCN2A	No
HP:0004374	1.66978	10.25	Hemiplegia/hemiparesis	SCN2A	No
HP:0004374	1.7877	10.5	Hemiplegia/hemiparesis	SCN2A	No
HP:0004374	1.76839	10.75	Hemiplegia/hemiparesis	SCN2A	No
HP:0004374	1.75077	11	Hemiplegia/hemiparesis	SCN2A	No
HP:0004374	1.62839	11.25	Hemiplegia/hemiparesis	SCN2A	No
HP:0004374	1.51322	11.5	Hemiplegia/hemiparesis	SCN2A	No
HP:0004374	1.49415	11.75	Hemiplegia/hemiparesis	SCN2A	No
HP:0004374	1.47712	12	Hemiplegia/hemiparesis	SCN2A	No
HP:0004374	1.47422	12.25	Hemiplegia/hemiparesis	SCN2A	No
HP:0004374	1.67517	12.5	Hemiplegia/hemiparesis	SCN2A	No
HP:0004374	1.67517	12.75	Hemiplegia/hemiparesis	SCN2A	No
HP:0004374	1.66589	13	Hemiplegia/hemiparesis	SCN2A	No
HP:0004374	1.66589	13.25	Hemiplegia/hemiparesis	SCN2A	No
HP:0004374	1.64345	13.5	Hemiplegia/hemiparesis	SCN2A	No
HP:0004374	1.63682	13.75	Hemiplegia/hemiparesis	SCN2A	No
HP:0004374	1.49831	14	Hemiplegia/hemiparesis	SCN2A	No
HP:0004374	1.47712	14.25	Hemiplegia/hemiparesis	SCN2A	No
HP:0004374	1.38021	14.5	Hemiplegia/hemiparesis	SCN2A	No
HP:0010549	1.53991	9.5	Weakness due to upper motor neuron dysfunction	SCN2A	No
HP:0010549	1.5272	9.75	Weakness due to upper motor neuron dysfunction	SCN2A	No
HP:0010549	1.50515	10	Weakness due to upper motor neuron dysfunction	SCN2A	No
HP:0010549	1.49369	10.25	Weakness due to upper motor neuron dysfunction	SCN2A	No
HP:0010549	1.66276	10.5	Weakness due to upper motor neuron dysfunction	SCN2A	No
HP:0010549	1.64345	10.75	Weakness due to upper motor neuron dysfunction	SCN2A	No
HP:0010549	1.62583	11	Weakness due to upper motor neuron dysfunction	SCN2A	No
HP:0010549	1.53148	11.25	Weakness due to upper motor neuron dysfunction	SCN2A	No
HP:0010549	1.43404	11.5	Weakness due to upper motor neuron dysfunction	SCN2A	No
HP:0010549	1.41497	11.75	Weakness due to upper motor neuron dysfunction	SCN2A	No
HP:0010549	1.39794	12	Weakness due to upper motor neuron dysfunction	SCN2A	No
HP:0010549	1.39504	12.25	Weakness due to upper motor neuron dysfunction	SCN2A	No
HP:0010549	1.55023	12.5	Weakness due to upper motor neuron dysfunction	SCN2A	No
HP:0010549	1.55023	12.75	Weakness due to upper motor neuron dysfunction	SCN2A	No
HP:0010549	1.54095	13	Weakness due to upper motor neuron dysfunction	SCN2A	No
HP:0010549	1.54095	13.25	Weakness due to upper motor neuron dysfunction	SCN2A	No
HP:0010549	1.51851	13.5	Weakness due to upper motor neuron dysfunction	SCN2A	No
HP:0010549	1.51188	13.75	Weakness due to upper motor neuron dysfunction	SCN2A	No
HP:0010549	1.4014	14	Weakness due to upper motor neuron dysfunction	SCN2A	No
HP:0010549	1.38021	14.25	Weakness due to upper motor neuron dysfunction	SCN2A	No
HP:0002493	1.31058	10.5	Upper motor neuron dysfunction	SCN2A	No
HP:0002459	1.51274	5	Dysautonomia	SCN2A	No
HP:0002459	1.34739	5.25	Dysautonomia	SCN2A	No
HP:0012332	1.51274	5	Abnormal autonomic nervous system physiology	SCN2A	No
HP:0012332	1.34739	5.25	Abnormal autonomic nervous system physiology	SCN2A	No
HP:0002270	1.51274	5	Abnormality of the autonomic nervous system	SCN2A	No
HP:0002270	1.34739	5.25	Abnormality of the autonomic nervous system	SCN2A	No
HP:0410008	1.51274	5	Abnormality of the peripheral nervous system	SCN2A	No
HP:0410008	1.34739	5.25	Abnormality of the peripheral nervous system	SCN2A	No
HP:0003593	1.77225	0.75	Infantile onset	SCN2A	Yes
HP:0003593	2.00379	1	Infantile onset	SCN2A	Yes
HP:0003593	2.30682	1.25	Infantile onset	SCN2A	Yes
HP:0003593	2.19315	3.25	Infantile onset	SCN2A	Yes
HP:0003593	2.37779	3.5	Infantile onset	SCN2A	Yes
HP:0003593	1.32401	4.25	Infantile onset	SCN2A	Yes
HP:0003593	1.31883	6	Infantile onset	SCN2A	Yes
HP:0003593	1.32229	6.25	Infantile onset	SCN2A	Yes
HP:0003593	1.33918	6.5	Infantile onset	SCN2A	Yes
HP:0003593	1.46077	6.75	Infantile onset	SCN2A	Yes
HP:0003593	1.6128	7	Infantile onset	SCN2A	Yes
HP:0003593	1.31883	7.25	Infantile onset	SCN2A	Yes
HP:0003593	1.43496	7.75	Infantile onset	SCN2A	Yes
HP:0003674	1.62957	0.25	Onset	SCN2A	Yes
HP:0003674	1.62547	0.5	Onset	SCN2A	Yes
HP:0003674	1.55328	1.25	Onset	SCN2A	Yes
HP:0003674	1.65166	3.25	Onset	SCN2A	Yes
HP:0003674	1.91412	3.5	Onset	SCN2A	Yes
HP:0003674	1.39274	7	Onset	SCN2A	Yes
HP:0012469	1.41497	9.5	Infantile spasms	SCN2A	No
HP:0012469	1.40226	9.75	Infantile spasms	SCN2A	No
HP:0012469	1.4382	10	Infantile spasms	SCN2A	No
HP:0012469	1.49369	10.25	Infantile spasms	SCN2A	No
HP:0012469	1.41972	10.5	Infantile spasms	SCN2A	No
HP:0012469	1.46736	10.75	Infantile spasms	SCN2A	No
HP:0012469	1.62583	11	Infantile spasms	SCN2A	No
HP:0012469	1.75333	11.25	Infantile spasms	SCN2A	No
HP:0012469	1.73507	11.5	Infantile spasms	SCN2A	No
HP:0012469	1.716	11.75	Infantile spasms	SCN2A	No
HP:0012469	1.69897	12	Infantile spasms	SCN2A	No
HP:0012469	1.69607	12.25	Infantile spasms	SCN2A	No
HP:0012469	1.67517	12.5	Infantile spasms	SCN2A	No
HP:0012469	1.85126	12.75	Infantile spasms	SCN2A	No
HP:0012469	1.84198	13	Infantile spasms	SCN2A	No
HP:0012469	1.84198	13.25	Infantile spasms	SCN2A	No
HP:0012469	1.81954	13.5	Infantile spasms	SCN2A	No
HP:0012469	1.81291	13.75	Infantile spasms	SCN2A	No
HP:0012469	1.79934	14	Infantile spasms	SCN2A	No
HP:0012469	1.77815	14.25	Infantile spasms	SCN2A	No
HP:0012469	1.77815	14.5	Infantile spasms	SCN2A	No
HP:0012469	1.77815	14.75	Infantile spasms	SCN2A	No
HP:0012469	1.75967	15	Infantile spasms	SCN2A	No
HP:0012469	1.7364	15.25	Infantile spasms	SCN2A	No
HP:0012469	1.73239	15.5	Infantile spasms	SCN2A	No
HP:0011097	1.31806	9.5	Epileptic spasms	SCN2A	No
HP:0011097	1.35111	9.75	Epileptic spasms	SCN2A	No
HP:0011097	1.38021	10	Epileptic spasms	SCN2A	No
HP:0011097	1.42674	10.25	Epileptic spasms	SCN2A	No
HP:0011097	1.36173	10.5	Epileptic spasms	SCN2A	No
HP:0011097	1.40041	10.75	Epileptic spasms	SCN2A	No
HP:0011097	1.52892	11	Epileptic spasms	SCN2A	No
HP:0011097	1.62839	11.25	Epileptic spasms	SCN2A	No
HP:0011097	1.61013	11.5	Epileptic spasms	SCN2A	No
HP:0011097	1.59106	11.75	Epileptic spasms	SCN2A	No
HP:0011097	1.57403	12	Epileptic spasms	SCN2A	No
HP:0011097	1.57113	12.25	Epileptic spasms	SCN2A	No
HP:0011097	1.55023	12.5	Epileptic spasms	SCN2A	No
HP:0011097	1.67517	12.75	Epileptic spasms	SCN2A	No
HP:0011097	1.66589	13	Epileptic spasms	SCN2A	No
HP:0011097	1.66589	13.25	Epileptic spasms	SCN2A	No
HP:0011097	1.64345	13.5	Epileptic spasms	SCN2A	No
HP:0011097	1.51188	13.75	Epileptic spasms	SCN2A	No
HP:0011097	1.49831	14	Epileptic spasms	SCN2A	No
HP:0011097	1.60206	14.25	Epileptic spasms	SCN2A	No
HP:0011097	1.60206	14.5	Epileptic spasms	SCN2A	No
HP:0011097	1.60206	14.75	Epileptic spasms	SCN2A	No
HP:0011097	1.58358	15	Epileptic spasms	SCN2A	No
HP:0011097	1.56031	15.25	Epileptic spasms	SCN2A	No
HP:0011097	1.5563	15.5	Epileptic spasms	SCN2A	No
HP:0002067	1.46982	18.25	Bradykinesia	SCN2A	No
HP:0002067	1.41497	18.5	Bradykinesia	SCN2A	No
HP:0002071	1.46982	18.25	Abnormality of extrapyramidal motor function	SCN2A	No
HP:0002071	1.41497	18.5	Abnormality of extrapyramidal motor function	SCN2A	No
HP:0007359	1.36994	1.25	Focal seizures	SCN2A	No
HP:0007359	1.40351	1.5	Focal seizures	SCN2A	No
HP:0010536	1.49747	4.25	Central sleep apnea	SCN2A	No
HP:0010536	1.4992	4.5	Central sleep apnea	SCN2A	No
HP:0010536	1.51107	4.75	Central sleep apnea	SCN2A	No
HP:0010535	1.78438	4.25	Sleep apnea	SCN2A	No
HP:0010535	1.72799	4.5	Sleep apnea	SCN2A	No
HP:0002104	1.78438	4.25	Apnea	SCN2A	No
HP:0002104	1.72799	4.5	Apnea	SCN2A	No
HP:0002793	1.78438	4.25	Abnormal pattern of respiration	SCN2A	No
HP:0002793	1.72799	4.5	Abnormal pattern of respiration	SCN2A	No
HP:0002795	1.78438	4.25	Functional respiratory abnormality	SCN2A	No
HP:0002795	1.72799	4.5	Functional respiratory abnormality	SCN2A	No
HP:0002086	1.78438	4.25	Abnormality of the respiratory system	SCN2A	No
HP:0002086	1.72799	4.5	Abnormality of the respiratory system	SCN2A	No
HP:0011463	1.46982	18.25	Childhood onset	SCN2A	Yes
HP:0011463	1.41497	18.5	Childhood onset	SCN2A	Yes
HP:0200134	2.20172	0.25	Epileptic encephalopathy	SCN2A	No
HP:0200134	1.97452	0.5	Epileptic encephalopathy	SCN2A	No
HP:0200134	1.97029	0.75	Epileptic encephalopathy	SCN2A	No
HP:0200134	2.43947	1	Epileptic encephalopathy	SCN2A	No
HP:0200134	2.30682	1.25	Epileptic encephalopathy	SCN2A	No
HP:0200134	1.93118	3.25	Epileptic encephalopathy	SCN2A	No
HP:0200134	2.11343	3.5	Epileptic encephalopathy	SCN2A	No
HP:0200134	1.33752	6.75	Epileptic encephalopathy	SCN2A	No
HP:0200134	1.6128	7	Epileptic encephalopathy	SCN2A	No
HP:0200134	1.31883	7.25	Epileptic encephalopathy	SCN2A	No
HP:0200134	1.31183	7.75	Epileptic encephalopathy	SCN2A	No
HP:0001263	1.55691	5.5	Global developmental delay	SCN2A	No
HP:0001263	1.60047	5.75	Global developmental delay	SCN2A	No
HP:0001263	1.33523	6.25	Global developmental delay	SCN2A	No
HP:0001263	1.34354	6.5	Global developmental delay	SCN2A	No
HP:0001263	1.33848	6.75	Global developmental delay	SCN2A	No
HP:0012758	1.59464	1.5	Neurodevelopmental delay	SCN2A	No
HP:0012758	1.50862	2.5	Neurodevelopmental delay	SCN2A	No
HP:0012758	1.52273	2.75	Neurodevelopmental delay	SCN2A	No
HP:0012758	1.41469	5.5	Neurodevelopmental delay	SCN2A	No
HP:0012758	1.43567	5.75	Neurodevelopmental delay	SCN2A	No
HP:0000750	1.33923	2.5	Delayed speech and language development	SCN2A	No
HP:0000750	1.33923	2.75	Delayed speech and language development	SCN2A	No
HP:0000750	1.76624	3	Delayed speech and language development	SCN2A	No
HP:0000750	2.19464	3.25	Delayed speech and language development	SCN2A	No
HP:0003808	1.30747	4	Abnormal muscle tone	SCN2A	No
HP:0011804	1.30747	4	Abnormality of muscle physiology	SCN2A	No
HP:0003623	1.41334	4	Neonatal onset	SCN2A	Yes
HP:0003623	1.49747	4.25	Neonatal onset	SCN2A	Yes
HP:0003623	1.4992	4.5	Neonatal onset	SCN2A	Yes
HP:0003623	1.51107	4.75	Neonatal onset	SCN2A	Yes
HP:0003623	1.51274	5	Neonatal onset	SCN2A	Yes
HP:0003623	1.521	5.25	Neonatal onset	SCN2A	Yes
HP:0003623	1.51441	5.5	Neonatal onset	SCN2A	Yes
HP:0002376	2.18987	2.75	Developmental regression	SCN2A	No
HP:0010851	1.64933	0.75	EEG with burst suppression	SCN2A	No
HP:0010851	3.42807	1	EEG with burst suppression	SCN2A	No
HP:0010851	3.46839	1.25	EEG with burst suppression	SCN2A	No
HP:0010851	1.69897	1.5	EEG with burst suppression	SCN2A	No
HP:0010851	1.32657	1.75	EEG with burst suppression	SCN2A	No
HP:0010851	1.33835	2.5	EEG with burst suppression	SCN2A	No
HP:0010851	1.33835	2.75	EEG with burst suppression	SCN2A	No
HP:0010851	1.34	3.25	EEG with burst suppression	SCN2A	No
HP:0010851	1.42492	3.5	EEG with burst suppression	SCN2A	No
HP:0010851	1.41999	3.75	EEG with burst suppression	SCN2A	No
HP:0010851	1.41334	4	EEG with burst suppression	SCN2A	No
HP:0010851	1.49747	4.25	EEG with burst suppression	SCN2A	No
HP:0010851	1.79761	4.5	EEG with burst suppression	SCN2A	No
HP:0010851	1.80956	4.75	EEG with burst suppression	SCN2A	No
HP:0010851	1.81124	5	EEG with burst suppression	SCN2A	No
HP:0010851	1.81954	5.25	EEG with burst suppression	SCN2A	No
HP:0010851	1.81291	5.5	EEG with burst suppression	SCN2A	No
HP:0010851	1.80277	5.75	EEG with burst suppression	SCN2A	No
HP:0010851	1.91558	6	EEG with burst suppression	SCN2A	No
HP:0010851	1.91908	6.25	EEG with burst suppression	SCN2A	No
HP:0010851	1.93618	6.5	EEG with burst suppression	SCN2A	No
HP:0010851	1.9345	6.75	EEG with burst suppression	SCN2A	No
HP:0010851	2.08814	7	EEG with burst suppression	SCN2A	No
HP:0010851	1.91558	7.25	EEG with burst suppression	SCN2A	No
HP:0010851	1.78533	7.5	EEG with burst suppression	SCN2A	No
HP:0010851	1.90849	7.75	EEG with burst suppression	SCN2A	No
HP:0011198	1.48256	0.75	EEG with generalized epileptiform discharges	SCN2A	No
HP:0011198	1.51509	1	EEG with generalized epileptiform discharges	SCN2A	No
HP:0011198	1.68538	1.25	EEG with generalized epileptiform discharges	SCN2A	No
HP:0011198	1.32229	6.25	EEG with generalized epileptiform discharges	SCN2A	No
HP:0011198	1.33918	6.5	EEG with generalized epileptiform discharges	SCN2A	No
HP:0011198	1.46077	6.75	EEG with generalized epileptiform discharges	SCN2A	No
HP:0011198	1.6128	7	EEG with generalized epileptiform discharges	SCN2A	No
HP:0011198	1.61631	7.25	EEG with generalized epileptiform discharges	SCN2A	No
HP:0011198	1.48699	7.5	EEG with generalized epileptiform discharges	SCN2A	No
HP:0011198	1.60925	7.75	EEG with generalized epileptiform discharges	SCN2A	No
HP:0011182	1.48256	0.75	Epileptiform EEG discharges	SCN2A	No
HP:0011182	1.51509	1	Epileptiform EEG discharges	SCN2A	No
HP:0011182	1.68538	1.25	Epileptiform EEG discharges	SCN2A	No
HP:0011182	1.32229	6.25	Epileptiform EEG discharges	SCN2A	No
HP:0011182	1.33918	6.5	Epileptiform EEG discharges	SCN2A	No
HP:0011182	1.46077	6.75	Epileptiform EEG discharges	SCN2A	No
HP:0011182	1.6128	7	Epileptiform EEG discharges	SCN2A	No
HP:0011182	1.61631	7.25	Epileptiform EEG discharges	SCN2A	No
HP:0011182	1.48699	7.5	Epileptiform EEG discharges	SCN2A	No
HP:0011182	1.60925	7.75	Epileptiform EEG discharges	SCN2A	No
HP:0002474	1.62305	3	Expressive language delay	SCN2A	No
HP:0002474	2.10711	3.25	Expressive language delay	SCN2A	No
HP:0002474	1.33982	5.75	Expressive language delay	SCN2A	No
HP:0001508	1.46982	18.25	Failure to thrive	SCN2A	No
HP:0001508	1.41497	18.5	Failure to thrive	SCN2A	No
HP:0004325	1.46982	18.25	Decreased body weight	SCN2A	No
HP:0004325	1.41497	18.5	Decreased body weight	SCN2A	No
HP:0004323	1.46982	18.25	Abnormality of body weight	SCN2A	No
HP:0004323	1.41497	18.5	Abnormality of body weight	SCN2A	No
HP:0010862	1.38921	1.25	Delayed fine motor development	SCN2A	No
HP:0010862	1.40144	1.5	Delayed fine motor development	SCN2A	No
HP:0040064	1.72263	3.5	Abnormality of limbs	SCN2A	No
HP:0040064	1.71767	3.75	Abnormality of limbs	SCN2A	No
HP:0003202	1.81291	5.5	Skeletal muscle atrophy	SCN2A	No
HP:0003202	1.80277	5.75	Skeletal muscle atrophy	SCN2A	No
HP:0030236	1.81291	5.5	Abnormality of muscle size	SCN2A	No
HP:0030236	1.80277	5.75	Abnormality of muscle size	SCN2A	No
HP:0040290	1.81291	5.5	Abnormality of skeletal muscles	SCN2A	No
HP:0040290	1.80277	5.75	Abnormality of skeletal muscles	SCN2A	No
HP:0002342	1.33846	8.75	Intellectual disability, moderate	SCN2A	No
HP:0002342	1.37209	9	Intellectual disability, moderate	SCN2A	No
HP:0002342	1.32634	9.25	Intellectual disability, moderate	SCN2A	No
HP:0002342	1.30535	9.75	Intellectual disability, moderate	SCN2A	No
HP:0002187	1.33918	6.5	Intellectual disability, profound	SCN2A	No
HP:0002187	1.33752	6.75	Intellectual disability, profound	SCN2A	No
HP:0002187	1.48875	7	Intellectual disability, profound	SCN2A	No
HP:0002187	1.31883	7.25	Intellectual disability, profound	SCN2A	No
HP:0010863	1.38606	2.5	Receptive language delay	SCN2A	No
HP:0010863	1.72109	3	Receptive language delay	SCN2A	No
HP:0010863	2.23668	3.25	Receptive language delay	SCN2A	No
HP:0010863	1.32266	3.5	Receptive language delay	SCN2A	No
HP:0010863	1.31876	4.75	Receptive language delay	SCN2A	No
HP:0010863	1.39116	5	Receptive language delay	SCN2A	No
HP:0010863	1.30508	5.25	Receptive language delay	SCN2A	No
HP:0010863	1.39432	5.5	Receptive language delay	SCN2A	No
HP:0010863	1.49233	5.75	Receptive language delay	SCN2A	No
HP:0001344	1.46982	18.25	Absent speech	SCN2A	No
HP:0001344	1.41497	18.5	Absent speech	SCN2A	No
HP:0002273	1.46982	18.25	Tetraparesis	SCN2A	No
HP:0002273	1.41497	18.5	Tetraparesis	SCN2A	No
HP:0010818	1.72263	3.5	Generalized tonic seizures	SCN2A	No
HP:0010818	1.71767	3.75	Generalized tonic seizures	SCN2A	No
HP:0002540	1.46982	18.25	Inability to walk	SCN2A	No
HP:0002540	1.41497	18.5	Inability to walk	SCN2A	No
HP:0000001	1.74722	0	All	KCNQ2	No
HP:0100022	1.3765	0.25	Abnormality of movement	KCNQ2	No
HP:0001250	1.31319	0	Seizures	KCNQ2	No
HP:0012823	4.49865	0	Clinical modifier	KCNQ2	Yes
HP:0012823	4.07081	0.25	Clinical modifier	KCNQ2	Yes
HP:0012823	6.49976	0.5	Clinical modifier	KCNQ2	Yes
HP:0012823	6.53909	0.75	Clinical modifier	KCNQ2	Yes
HP:0012823	4.15308	1	Clinical modifier	KCNQ2	Yes
HP:0012823	4.25453	1.25	Clinical modifier	KCNQ2	Yes
HP:0012823	2.03686	1.5	Clinical modifier	KCNQ2	Yes
HP:0012823	2.20434	1.75	Clinical modifier	KCNQ2	Yes
HP:0012823	2.10084	2	Clinical modifier	KCNQ2	Yes
HP:0012823	1.97567	2.25	Clinical modifier	KCNQ2	Yes
HP:0012823	1.87814	2.5	Clinical modifier	KCNQ2	Yes
HP:0012823	1.87814	2.75	Clinical modifier	KCNQ2	Yes
HP:0012823	2.37039	3	Clinical modifier	KCNQ2	Yes
HP:0012823	2.28047	3.25	Clinical modifier	KCNQ2	Yes
HP:0012823	2.18945	3.5	Clinical modifier	KCNQ2	Yes
HP:0012823	2.14818	3.75	Clinical modifier	KCNQ2	Yes
HP:0012823	2.15431	4	Clinical modifier	KCNQ2	Yes
HP:0012823	1.34094	4.5	Clinical modifier	KCNQ2	Yes
HP:0012823	1.31749	4.75	Clinical modifier	KCNQ2	Yes
HP:0002167	1.4382	10	Neurological speech impairment	KCNQ2	No
HP:0002167	1.42674	10.25	Neurological speech impairment	KCNQ2	No
HP:0002167	1.41972	10.5	Neurological speech impairment	KCNQ2	No
HP:0002167	1.46736	10.75	Neurological speech impairment	KCNQ2	No
HP:0002167	1.52892	11	Neurological speech impairment	KCNQ2	No
HP:0002167	1.4523	11.25	Neurological speech impairment	KCNQ2	No
HP:0002167	1.3091	11.5	Neurological speech impairment	KCNQ2	No
HP:0002167	1.34803	11.75	Neurological speech impairment	KCNQ2	No
HP:0002167	1.47712	12	Neurological speech impairment	KCNQ2	No
HP:0002167	1.47422	12.25	Neurological speech impairment	KCNQ2	No
HP:0011446	1.84962	3.5	Abnormality of higher mental function	KCNQ2	No
HP:0005484	1.79934	1.75	Postnatal microcephaly	KCNQ2	No
HP:0005484	1.8179	2	Postnatal microcephaly	KCNQ2	No
HP:0005484	1.82282	2.25	Postnatal microcephaly	KCNQ2	No
HP:0005484	1.81124	2.5	Postnatal microcephaly	KCNQ2	No
HP:0005484	1.81124	2.75	Postnatal microcephaly	KCNQ2	No
HP:0005484	1.93785	3	Postnatal microcephaly	KCNQ2	No
HP:0005484	1.93785	3.25	Postnatal microcephaly	KCNQ2	No
HP:0005484	1.64511	3.5	Postnatal microcephaly	KCNQ2	No
HP:0005484	1.64016	3.75	Postnatal microcephaly	KCNQ2	No
HP:0005484	1.93281	4	Postnatal microcephaly	KCNQ2	No
HP:0005484	1.92082	4.25	Postnatal microcephaly	KCNQ2	No
HP:0005484	2.09864	4.5	Postnatal microcephaly	KCNQ2	No
HP:0005484	2.11059	4.75	Postnatal microcephaly	KCNQ2	No
HP:0005484	2.11227	5	Postnatal microcephaly	KCNQ2	No
HP:0005484	2.12057	5.25	Postnatal microcephaly	KCNQ2	No
HP:0005484	2.11394	5.5	Postnatal microcephaly	KCNQ2	No
HP:0005484	2.1038	5.75	Postnatal microcephaly	KCNQ2	No
HP:0005484	2.09167	6	Postnatal microcephaly	KCNQ2	No
HP:0005484	2.09517	6.25	Postnatal microcephaly	KCNQ2	No
HP:0005484	2.11227	6.5	Postnatal microcephaly	KCNQ2	No
HP:0005484	2.11059	6.75	Postnatal microcephaly	KCNQ2	No
HP:0005484	2.08814	7	Postnatal microcephaly	KCNQ2	No
HP:0005484	2.09167	7.25	Postnatal microcephaly	KCNQ2	No
HP:0005484	2.08636	7.5	Postnatal microcephaly	KCNQ2	No
HP:0005484	2.08458	7.75	Postnatal microcephaly	KCNQ2	No
HP:0005484	2.07918	8	Postnatal microcephaly	KCNQ2	No
HP:0005484	2.0607	8.25	Postnatal microcephaly	KCNQ2	No
HP:0005484	2.04922	8.5	Postnatal microcephaly	KCNQ2	No
HP:0005484	2.03743	8.75	Postnatal microcephaly	KCNQ2	No
HP:0005484	2.02531	9	Postnatal microcephaly	KCNQ2	No
HP:0000152	1.84962	3.5	Abnormality of head or neck	KCNQ2	No
HP:0000152	1.93702	3.75	Abnormality of head or neck	KCNQ2	No
HP:0011442	2.14316	3	Abnormality of central motor function	KCNQ2	No
HP:0011442	2.04286	3.25	Abnormality of central motor function	KCNQ2	No
HP:0011442	2.06283	3.5	Abnormality of central motor function	KCNQ2	No
HP:0011442	2.12237	3.75	Abnormality of central motor function	KCNQ2	No
HP:0011442	2.4188	4	Abnormality of central motor function	KCNQ2	No
HP:0011442	1.52069	4.5	Abnormality of central motor function	KCNQ2	No
HP:0011442	1.50558	4.75	Abnormality of central motor function	KCNQ2	No
HP:0011442	1.52825	5	Abnormality of central motor function	KCNQ2	No
HP:0011442	1.52559	5.25	Abnormality of central motor function	KCNQ2	No
HP:0011442	1.55135	5.5	Abnormality of central motor function	KCNQ2	No
HP:0011442	1.55124	5.75	Abnormality of central motor function	KCNQ2	No
HP:0011442	1.46766	6	Abnormality of central motor function	KCNQ2	No
HP:0011442	1.43731	6.25	Abnormality of central motor function	KCNQ2	No
HP:0011442	1.36825	6.5	Abnormality of central motor function	KCNQ2	No
HP:0011442	1.41501	6.75	Abnormality of central motor function	KCNQ2	No
HP:0011442	1.4417	7	Abnormality of central motor function	KCNQ2	No
HP:0011442	1.46766	7.25	Abnormality of central motor function	KCNQ2	No
HP:0011442	1.47633	7.5	Abnormality of central motor function	KCNQ2	No
HP:0011442	1.4925	7.75	Abnormality of central motor function	KCNQ2	No
HP:0011442	1.40527	8	Abnormality of central motor function	KCNQ2	No
HP:0011442	1.36822	8.25	Abnormality of central motor function	KCNQ2	No
HP:0011442	1.40189	8.5	Abnormality of central motor function	KCNQ2	No
HP:0011442	1.37825	8.75	Abnormality of central motor function	KCNQ2	No
HP:0001298	1.72666	0.25	Encephalopathy	KCNQ2	No
HP:0001298	1.36168	0.5	Encephalopathy	KCNQ2	No
HP:0001298	1.49484	1.25	Encephalopathy	KCNQ2	No
HP:0001298	1.47921	1.5	Encephalopathy	KCNQ2	No
HP:0001298	1.33337	1.75	Encephalopathy	KCNQ2	No
HP:0001298	1.40374	2	Encephalopathy	KCNQ2	No
HP:0001298	1.31122	2.25	Encephalopathy	KCNQ2	No
HP:0001298	1.473	3	Encephalopathy	KCNQ2	No
HP:0001298	1.473	3.25	Encephalopathy	KCNQ2	No
HP:0001298	1.51564	3.5	Encephalopathy	KCNQ2	No
HP:0001298	1.53704	3.75	Encephalopathy	KCNQ2	No
HP:0001298	1.58983	4	Encephalopathy	KCNQ2	No
HP:0000713	1.93785	3.25	Agitation	KCNQ2	No
HP:0000713	1.94448	3.5	Agitation	KCNQ2	No
HP:0000711	1.93785	3.25	Restlessness	KCNQ2	No
HP:0000711	1.94448	3.5	Restlessness	KCNQ2	No
HP:0004372	3.06674	3.5	Reduced consciousness/confusion	KCNQ2	No
HP:0002493	1.79205	3	Upper motor neuron dysfunction	KCNQ2	No
HP:0002493	1.74977	3.25	Upper motor neuron dysfunction	KCNQ2	No
HP:0002493	1.76271	3.5	Upper motor neuron dysfunction	KCNQ2	No
HP:0002493	1.75302	3.75	Upper motor neuron dysfunction	KCNQ2	No
HP:0002186	1.32997	5.75	Apraxia	KCNQ2	No
HP:0002186	1.31795	6	Apraxia	KCNQ2	No
HP:0002186	1.32142	6.25	Apraxia	KCNQ2	No
HP:0002186	1.33835	6.5	Apraxia	KCNQ2	No
HP:0002186	1.41501	6.75	Apraxia	KCNQ2	No
HP:0002186	1.31446	7	Apraxia	KCNQ2	No
HP:0002186	1.31795	7.25	Apraxia	KCNQ2	No
HP:0002186	1.3127	7.5	Apraxia	KCNQ2	No
HP:0002186	1.31093	7.75	Apraxia	KCNQ2	No
HP:0002186	1.3056	8	Apraxia	KCNQ2	No
HP:0002186	1.38021	10	Apraxia	KCNQ2	No
HP:0002186	1.42674	10.25	Apraxia	KCNQ2	No
HP:0002186	1.36173	10.5	Apraxia	KCNQ2	No
HP:0002186	1.38279	11	Apraxia	KCNQ2	No
HP:0002186	1.38535	11.25	Apraxia	KCNQ2	No
HP:0002186	1.43404	11.5	Apraxia	KCNQ2	No
HP:0002186	1.41497	11.75	Apraxia	KCNQ2	No
HP:0002186	1.39794	12	Apraxia	KCNQ2	No
HP:0002186	1.39504	12.25	Apraxia	KCNQ2	No
HP:0002186	1.37414	12.5	Apraxia	KCNQ2	No
HP:0011098	1.50433	5.75	Speech apraxia	KCNQ2	No
HP:0011098	1.49226	6	Speech apraxia	KCNQ2	No
HP:0011098	1.49574	6.25	Speech apraxia	KCNQ2	No
HP:0011098	1.63684	6.5	Speech apraxia	KCNQ2	No
HP:0011098	1.63516	6.75	Speech apraxia	KCNQ2	No
HP:0011098	1.48875	7	Speech apraxia	KCNQ2	No
HP:0011098	1.39624	7.25	Speech apraxia	KCNQ2	No
HP:0011098	1.39098	7.5	Speech apraxia	KCNQ2	No
HP:0011098	1.38921	7.75	Speech apraxia	KCNQ2	No
HP:0011098	1.38386	8	Speech apraxia	KCNQ2	No
HP:0011098	1.36554	8.25	Speech apraxia	KCNQ2	No
HP:0011098	1.33047	9.25	Speech apraxia	KCNQ2	No
HP:0011098	1.32228	9.5	Speech apraxia	KCNQ2	No
HP:0011098	1.30969	9.75	Speech apraxia	KCNQ2	No
HP:0011098	1.68124	10	Speech apraxia	KCNQ2	No
HP:0011098	1.79472	10.25	Speech apraxia	KCNQ2	No
HP:0011098	1.7877	10.5	Speech apraxia	KCNQ2	No
HP:0011098	1.76839	10.75	Speech apraxia	KCNQ2	No
HP:0011098	1.92686	11	Speech apraxia	KCNQ2	No
HP:0011098	1.92942	11.25	Speech apraxia	KCNQ2	No
HP:0011098	1.91116	11.5	Speech apraxia	KCNQ2	No
HP:0011098	1.89209	11.75	Speech apraxia	KCNQ2	No
HP:0011098	1.87506	12	Speech apraxia	KCNQ2	No
HP:0011098	1.87216	12.25	Speech apraxia	KCNQ2	No
HP:0011098	1.85126	12.5	Speech apraxia	KCNQ2	No
HP:0003593	1.41501	4.75	Infantile onset	KCNQ2	Yes
HP:0003593	1.41668	5	Infantile onset	KCNQ2	Yes
HP:0003593	1.42492	5.25	Infantile onset	KCNQ2	Yes
HP:0003593	1.41834	5.5	Infantile onset	KCNQ2	Yes
HP:0003593	1.50433	5.75	Infantile onset	KCNQ2	Yes
HP:0003593	1.49226	6	Infantile onset	KCNQ2	Yes
HP:0003593	1.49574	6.25	Infantile onset	KCNQ2	Yes
HP:0003593	1.51274	6.5	Infantile onset	KCNQ2	Yes
HP:0003593	1.63516	6.75	Infantile onset	KCNQ2	Yes
HP:0003593	1.6128	7	Infantile onset	KCNQ2	Yes
HP:0003593	1.49226	7.25	Infantile onset	KCNQ2	Yes
HP:0003593	1.48699	7.5	Infantile onset	KCNQ2	Yes
HP:0003593	1.60925	7.75	Infantile onset	KCNQ2	Yes
HP:0003593	1.77906	8	Infantile onset	KCNQ2	Yes
HP:0003593	1.76062	8.25	Infantile onset	KCNQ2	Yes
HP:0003593	1.74916	8.5	Infantile onset	KCNQ2	Yes
HP:0003593	2.03743	8.75	Infantile onset	KCNQ2	Yes
HP:0003593	2.02531	9	Infantile onset	KCNQ2	Yes
HP:0003593	2.02531	9.25	Infantile onset	KCNQ2	Yes
HP:0003593	2.01703	9.5	Infantile onset	KCNQ2	Yes
HP:0003593	2.00432	9.75	Infantile onset	KCNQ2	Yes
HP:0003674	4.49865	0	Onset	KCNQ2	Yes
HP:0003674	4.47139	0.25	Onset	KCNQ2	Yes
HP:0003674	7.89222	0.5	Onset	KCNQ2	Yes
HP:0003674	8.09171	0.75	Onset	KCNQ2	Yes
HP:0003674	5.66391	1	Onset	KCNQ2	Yes
HP:0003674	6.5294	1.25	Onset	KCNQ2	Yes
HP:0003674	3.73853	1.5	Onset	KCNQ2	Yes
HP:0003674	3.61191	1.75	Onset	KCNQ2	Yes
HP:0003674	3.66734	2	Onset	KCNQ2	Yes
HP:0003674	3.8191	2.25	Onset	KCNQ2	Yes
HP:0003674	3.78446	2.5	Onset	KCNQ2	Yes
HP:0003674	3.78446	2.75	Onset	KCNQ2	Yes
HP:0003674	4.38256	3	Onset	KCNQ2	Yes
HP:0003674	4.24426	3.25	Onset	KCNQ2	Yes
HP:0003674	4.40253	3.5	Onset	KCNQ2	Yes
HP:0003674	4.54248	3.75	Onset	KCNQ2	Yes
HP:0003674	2.72352	4	Onset	KCNQ2	Yes
HP:0003674	2.69965	4.25	Onset	KCNQ2	Yes
HP:0003674	3.17436	4.5	Onset	KCNQ2	Yes
HP:0003674	3.1983	4.75	Onset	KCNQ2	Yes
HP:0003674	3.20167	5	Onset	KCNQ2	Yes
HP:0003674	3.36444	5.25	Onset	KCNQ2	Yes
HP:0003674	3.35115	5.5	Onset	KCNQ2	Yes
HP:0003674	3.50692	5.75	Onset	KCNQ2	Yes
HP:0003674	3.4826	6	Onset	KCNQ2	Yes
HP:0003674	3.48962	6.25	Onset	KCNQ2	Yes
HP:0003674	3.52389	6.5	Onset	KCNQ2	Yes
HP:0003674	3.52052	6.75	Onset	KCNQ2	Yes
HP:0003674	3.47553	7	Onset	KCNQ2	Yes
HP:0003674	3.30651	7.25	Onset	KCNQ2	Yes
HP:0003674	3.14975	7.5	Onset	KCNQ2	Yes
HP:0003674	3.2923	7.75	Onset	KCNQ2	Yes
HP:0003674	3.67943	8	Onset	KCNQ2	Yes
HP:0003674	3.64238	8.25	Onset	KCNQ2	Yes
HP:0003674	3.9204	8.5	Onset	KCNQ2	Yes
HP:0003674	3.89676	8.75	Onset	KCNQ2	Yes
HP:0003674	3.87247	9	Onset	KCNQ2	Yes
HP:0003674	3.57144	9.25	Onset	KCNQ2	Yes
HP:0003674	3.55485	9.5	Onset	KCNQ2	Yes
HP:0003674	3.30752	9.75	Onset	KCNQ2	Yes
HP:0003674	1.68124	10	Onset	KCNQ2	Yes
HP:0003674	1.97081	10.25	Onset	KCNQ2	Yes
HP:0003674	1.96379	10.5	Onset	KCNQ2	Yes
HP:0003674	1.76839	10.75	Onset	KCNQ2	Yes
HP:0003674	1.75077	11	Onset	KCNQ2	Yes
HP:0003674	1.92942	11.25	Onset	KCNQ2	Yes
HP:0003674	1.73507	11.5	Onset	KCNQ2	Yes
HP:0003674	1.716	11.75	Onset	KCNQ2	Yes
HP:0003674	1.87506	12	Onset	KCNQ2	Yes
HP:0003674	1.69607	12.25	Onset	KCNQ2	Yes
HP:0003674	1.67517	12.5	Onset	KCNQ2	Yes
HP:0200134	1.32997	5.75	Epileptic encephalopathy	KCNQ2	No
HP:0200134	1.31795	6	Epileptic encephalopathy	KCNQ2	No
HP:0200134	1.32142	6.25	Epileptic encephalopathy	KCNQ2	No
HP:0200134	1.41668	6.5	Epileptic encephalopathy	KCNQ2	No
HP:0200134	1.51107	6.75	Epileptic encephalopathy	KCNQ2	No
HP:0200134	1.6128	7	Epileptic encephalopathy	KCNQ2	No
HP:0200134	1.49226	7.25	Epileptic encephalopathy	KCNQ2	No
HP:0200134	1.39098	7.5	Epileptic encephalopathy	KCNQ2	No
HP:0200134	1.48522	7.75	Epileptic encephalopathy	KCNQ2	No
HP:0200134	1.60388	8	Epileptic encephalopathy	KCNQ2	No
HP:0200134	1.58548	8.25	Epileptic encephalopathy	KCNQ2	No
HP:0200134	1.57405	8.5	Epileptic encephalopathy	KCNQ2	No
HP:0200134	1.56231	8.75	Epileptic encephalopathy	KCNQ2	No
HP:0200134	1.55025	9	Epileptic encephalopathy	KCNQ2	No
HP:0200134	1.55025	9.25	Epileptic encephalopathy	KCNQ2	No
HP:0200134	1.54202	9.5	Epileptic encephalopathy	KCNQ2	No
HP:0200134	1.70437	9.75	Epileptic encephalopathy	KCNQ2	No
HP:0003011	1.86195	3.5	Abnormality of the musculature	KCNQ2	No
HP:0003011	1.93248	3.75	Abnormality of the musculature	KCNQ2	No
HP:0002445	1.6385	3	Tetraplegia	KCNQ2	No
HP:0002445	1.6385	3.25	Tetraplegia	KCNQ2	No
HP:0030182	1.6385	3	Tetraplegia/tetraparesis	KCNQ2	No
HP:0030182	1.6385	3.25	Tetraplegia/tetraparesis	KCNQ2	No
HP:0001285	1.52426	2.25	Spastic tetraparesis	KCNQ2	No
HP:0001285	1.51274	2.5	Spastic tetraparesis	KCNQ2	No
HP:0001285	1.33918	2.75	Spastic tetraparesis	KCNQ2	No
HP:0001285	1.46409	3	Spastic tetraparesis	KCNQ2	No
HP:0001285	1.46409	3.25	Spastic tetraparesis	KCNQ2	No
HP:0003623	4.49865	0	Neonatal onset	KCNQ2	Yes
HP:0003623	4.78115	0.25	Neonatal onset	KCNQ2	Yes
HP:0003623	8.88036	0.5	Neonatal onset	KCNQ2	Yes
HP:0003623	10.3172	0.75	Neonatal onset	KCNQ2	Yes
HP:0003623	7.06477	1	Neonatal onset	KCNQ2	Yes
HP:0003623	7.42947	1.25	Neonatal onset	KCNQ2	Yes
HP:0003623	4.81103	1.5	Neonatal onset	KCNQ2	Yes
HP:0003623	2.94839	1.75	Neonatal onset	KCNQ2	Yes
HP:0003623	2.98538	2	Neonatal onset	KCNQ2	Yes
HP:0003623	2.9952	2.25	Neonatal onset	KCNQ2	Yes
HP:0003623	2.97211	2.5	Neonatal onset	KCNQ2	Yes
HP:0003623	2.97211	2.75	Neonatal onset	KCNQ2	Yes
HP:0003623	3.27422	3	Neonatal onset	KCNQ2	Yes
HP:0003623	3.27422	3.25	Neonatal onset	KCNQ2	Yes
HP:0003623	3.58739	3.5	Neonatal onset	KCNQ2	Yes
HP:0003623	3.57746	3.75	Neonatal onset	KCNQ2	Yes
HP:0003623	1.63348	4	Neonatal onset	KCNQ2	Yes
HP:0003623	1.62154	4.25	Neonatal onset	KCNQ2	Yes
HP:0003623	1.79848	4.5	Neonatal onset	KCNQ2	Yes
HP:0003623	1.81041	4.75	Neonatal onset	KCNQ2	Yes
HP:0003623	1.81208	5	Neonatal onset	KCNQ2	Yes
HP:0003623	1.82037	5.25	Neonatal onset	KCNQ2	Yes
HP:0003623	1.81375	5.5	Neonatal onset	KCNQ2	Yes
HP:0003623	2.1038	5.75	Neonatal onset	KCNQ2	Yes
HP:0003623	2.09167	6	Neonatal onset	KCNQ2	Yes
HP:0003623	2.09517	6.25	Neonatal onset	KCNQ2	Yes
HP:0003623	2.11227	6.5	Neonatal onset	KCNQ2	Yes
HP:0003623	2.11059	6.75	Neonatal onset	KCNQ2	Yes
HP:0003623	2.08814	7	Neonatal onset	KCNQ2	Yes
HP:0003623	2.09167	7.25	Neonatal onset	KCNQ2	Yes
HP:0003623	2.08636	7.5	Neonatal onset	KCNQ2	Yes
HP:0003623	2.08458	7.75	Neonatal onset	KCNQ2	Yes
HP:0003623	2.07918	8	Neonatal onset	KCNQ2	Yes
HP:0003623	2.0607	8.25	Neonatal onset	KCNQ2	Yes
HP:0003623	2.04922	8.5	Neonatal onset	KCNQ2	Yes
HP:0003623	2.03743	8.75	Neonatal onset	KCNQ2	Yes
HP:0003623	2.02531	9	Neonatal onset	KCNQ2	Yes
HP:0003623	2.02531	9.25	Neonatal onset	KCNQ2	Yes
HP:0003623	2.01703	9.5	Neonatal onset	KCNQ2	Yes
HP:0003623	1.70437	9.75	Neonatal onset	KCNQ2	Yes
HP:0003623	1.98227	10	Neonatal onset	KCNQ2	Yes
HP:0003623	2.27184	10.25	Neonatal onset	KCNQ2	Yes
HP:0003623	2.26482	10.5	Neonatal onset	KCNQ2	Yes
HP:0003623	2.24551	10.75	Neonatal onset	KCNQ2	Yes
HP:0003623	2.22789	11	Neonatal onset	KCNQ2	Yes
HP:0003623	2.23045	11.25	Neonatal onset	KCNQ2	Yes
HP:0003623	1.91116	11.5	Neonatal onset	KCNQ2	Yes
HP:0003623	1.89209	11.75	Neonatal onset	KCNQ2	Yes
HP:0003623	2.17609	12	Neonatal onset	KCNQ2	Yes
HP:0003623	2.17319	12.25	Neonatal onset	KCNQ2	Yes
HP:0003623	2.15229	12.5	Neonatal onset	KCNQ2	Yes
HP:0004322	1.34249	3.75	Short stature	KCNQ2	No
HP:0000002	1.34249	3.75	Abnormality of body height	KCNQ2	No
HP:0001510	1.34249	3.75	Growth delay	KCNQ2	No
HP:0001260	1.54202	9.5	Dysarthria	KCNQ2	No
HP:0001260	1.52937	9.75	Dysarthria	KCNQ2	No
HP:0001260	1.80618	10	Dysarthria	KCNQ2	No
HP:0001260	1.79472	10.25	Dysarthria	KCNQ2	No
HP:0001260	1.7877	10.5	Dysarthria	KCNQ2	No
HP:0001260	1.76839	10.75	Dysarthria	KCNQ2	No
HP:0001260	1.92686	11	Dysarthria	KCNQ2	No
HP:0001260	1.92942	11.25	Dysarthria	KCNQ2	No
HP:0001260	1.91116	11.5	Dysarthria	KCNQ2	No
HP:0001260	1.89209	11.75	Dysarthria	KCNQ2	No
HP:0001260	1.87506	12	Dysarthria	KCNQ2	No
HP:0001260	1.87216	12.25	Dysarthria	KCNQ2	No
HP:0011856	2.02531	9	Pica	KCNQ2	No
HP:0011856	2.02531	9.25	Pica	KCNQ2	No
HP:0100738	2.02531	9	Abnormal eating behavior	KCNQ2	No
HP:0100738	2.02531	9.25	Abnormal eating behavior	KCNQ2	No
HP:0040202	2.02531	9	Abnormal consumption behavior	KCNQ2	No
HP:0040202	2.02531	9.25	Abnormal consumption behavior	KCNQ2	No
HP:0000473	1.47067	3.5	Torticollis	KCNQ2	No
HP:0000473	1.46575	3.75	Torticollis	KCNQ2	No
HP:0011006	1.47067	3.5	Abnormality of the musculature of the neck	KCNQ2	No
HP:0011006	1.46575	3.75	Abnormality of the musculature of the neck	KCNQ2	No
HP:0012179	1.47067	3.5	Craniofacial dystonia	KCNQ2	No
HP:0012179	1.46575	3.75	Craniofacial dystonia	KCNQ2	No
HP:0000464	1.47067	3.5	Abnormality of the neck	KCNQ2	No
HP:0000464	1.46575	3.75	Abnormality of the neck	KCNQ2	No
HP:0004373	1.47067	3.5	Focal dystonia	KCNQ2	No
HP:0004373	1.46575	3.75	Focal dystonia	KCNQ2	No
HP:0012418	1.93952	3.75	Hypoxemia	KCNQ2	No
HP:0012418	1.93281	4	Hypoxemia	KCNQ2	No
HP:0012418	1.92082	4.25	Hypoxemia	KCNQ2	No
HP:0012415	1.93952	3.75	Abnormal blood gas level	KCNQ2	No
HP:0012415	1.93281	4	Abnormal blood gas level	KCNQ2	No
HP:0012415	1.92082	4.25	Abnormal blood gas level	KCNQ2	No
HP:0002877	1.93952	3.75	Nocturnal hypoventilation	KCNQ2	No
HP:0002877	1.93281	4	Nocturnal hypoventilation	KCNQ2	No
HP:0002877	1.92082	4.25	Nocturnal hypoventilation	KCNQ2	No
HP:0002791	1.93952	3.75	Hypoventilation	KCNQ2	No
HP:0002791	1.93281	4	Hypoventilation	KCNQ2	No
HP:0002791	1.92082	4.25	Hypoventilation	KCNQ2	No
HP:0000708	1.35694	2	Behavioral abnormality	IQSEC2	No
HP:0012443	1.35732	6.75	Abnormality of brain morphology	IQSEC2	No
HP:0012443	1.34022	7	Abnormality of brain morphology	IQSEC2	No
HP:0012443	1.37373	7.25	Abnormality of brain morphology	IQSEC2	No
HP:0012639	1.30159	3.75	Abnormality of nervous system morphology	IQSEC2	No
HP:0012639	1.55202	4	Abnormality of nervous system morphology	IQSEC2	No
HP:0012639	1.77327	4.25	Abnormality of nervous system morphology	IQSEC2	No
HP:0012639	1.69283	4.5	Abnormality of nervous system morphology	IQSEC2	No
HP:0012639	1.69985	4.75	Abnormality of nervous system morphology	IQSEC2	No
HP:0002353	1.40985	3.5	EEG abnormality	IQSEC2	No
HP:0002353	1.44823	3.75	EEG abnormality	IQSEC2	No
HP:0002353	1.66304	4	EEG abnormality	IQSEC2	No
HP:0002353	1.42634	9	EEG abnormality	IQSEC2	No
HP:0002353	1.33047	9.25	EEG abnormality	IQSEC2	No
HP:0030178	1.40985	3.5	Abnormality of central nervous system electrophysiology	IQSEC2	No
HP:0030178	1.44823	3.75	Abnormality of central nervous system electrophysiology	IQSEC2	No
HP:0030178	1.66304	4	Abnormality of central nervous system electrophysiology	IQSEC2	No
HP:0030178	1.42634	9	Abnormality of central nervous system electrophysiology	IQSEC2	No
HP:0030178	1.33047	9.25	Abnormality of central nervous system electrophysiology	IQSEC2	No
HP:0001311	1.40985	3.5	Abnormal nervous system electrophysiology	IQSEC2	No
HP:0001311	1.44823	3.75	Abnormal nervous system electrophysiology	IQSEC2	No
HP:0001311	1.66304	4	Abnormal nervous system electrophysiology	IQSEC2	No
HP:0001311	1.42634	9	Abnormal nervous system electrophysiology	IQSEC2	No
HP:0001311	1.33047	9.25	Abnormal nervous system electrophysiology	IQSEC2	No
HP:0007364	1.38918	3	Aplasia/Hypoplasia of the cerebrum	IQSEC2	No
HP:0007364	1.5505	3.25	Aplasia/Hypoplasia of the cerebrum	IQSEC2	No
HP:0007364	1.5631	3.5	Aplasia/Hypoplasia of the cerebrum	IQSEC2	No
HP:0007364	1.61237	3.75	Aplasia/Hypoplasia of the cerebrum	IQSEC2	No
HP:0007364	1.7321	4	Aplasia/Hypoplasia of the cerebrum	IQSEC2	No
HP:0007364	1.84892	4.25	Aplasia/Hypoplasia of the cerebrum	IQSEC2	No
HP:0007364	1.85229	4.5	Aplasia/Hypoplasia of the cerebrum	IQSEC2	No
HP:0007364	1.94574	4.75	Aplasia/Hypoplasia of the cerebrum	IQSEC2	No
HP:0007364	2.02589	5	Aplasia/Hypoplasia of the cerebrum	IQSEC2	No
HP:0007364	2.22169	5.25	Aplasia/Hypoplasia of the cerebrum	IQSEC2	No
HP:0007364	2.31551	5.5	Aplasia/Hypoplasia of the cerebrum	IQSEC2	No
HP:0007364	2.48162	5.75	Aplasia/Hypoplasia of the cerebrum	IQSEC2	No
HP:0007364	2.45753	6	Aplasia/Hypoplasia of the cerebrum	IQSEC2	No
HP:0007364	2.28282	6.25	Aplasia/Hypoplasia of the cerebrum	IQSEC2	No
HP:0007364	2.23864	6.5	Aplasia/Hypoplasia of the cerebrum	IQSEC2	No
HP:0007364	2.31334	6.75	Aplasia/Hypoplasia of the cerebrum	IQSEC2	No
HP:0007364	2.35483	7	Aplasia/Hypoplasia of the cerebrum	IQSEC2	No
HP:0007364	2.36183	7.25	Aplasia/Hypoplasia of the cerebrum	IQSEC2	No
HP:0007364	1.42674	10.25	Aplasia/Hypoplasia of the cerebrum	IQSEC2	No
HP:0007364	1.41972	10.5	Aplasia/Hypoplasia of the cerebrum	IQSEC2	No
HP:0007364	1.40041	10.75	Aplasia/Hypoplasia of the cerebrum	IQSEC2	No
HP:0007364	1.38279	11	Aplasia/Hypoplasia of the cerebrum	IQSEC2	No
HP:0007364	1.38535	11.25	Aplasia/Hypoplasia of the cerebrum	IQSEC2	No
HP:0007364	1.43404	11.5	Aplasia/Hypoplasia of the cerebrum	IQSEC2	No
HP:0007364	1.41497	11.75	Aplasia/Hypoplasia of the cerebrum	IQSEC2	No
HP:0007364	1.33099	12	Aplasia/Hypoplasia of the cerebrum	IQSEC2	No
HP:0007364	1.30719	12.5	Aplasia/Hypoplasia of the cerebrum	IQSEC2	No
HP:0002060	1.38799	4.75	Abnormality of the cerebrum	IQSEC2	No
HP:0002060	1.39116	5	Abnormality of the cerebrum	IQSEC2	No
HP:0002060	1.44404	5.25	Abnormality of the cerebrum	IQSEC2	No
HP:0002060	1.60103	5.5	Abnormality of the cerebrum	IQSEC2	No
HP:0002060	1.81679	5.75	Abnormality of the cerebrum	IQSEC2	No
HP:0002060	1.79305	6	Abnormality of the cerebrum	IQSEC2	No
HP:0002060	1.71314	6.25	Abnormality of the cerebrum	IQSEC2	No
HP:0002060	1.78878	6.5	Abnormality of the cerebrum	IQSEC2	No
HP:0002060	1.87719	6.75	Abnormality of the cerebrum	IQSEC2	No
HP:0002060	1.83321	7	Abnormality of the cerebrum	IQSEC2	No
HP:0002060	1.84012	7.25	Abnormality of the cerebrum	IQSEC2	No
HP:0100547	1.38799	4.75	Abnormality of forebrain morphology	IQSEC2	No
HP:0100547	1.39116	5	Abnormality of forebrain morphology	IQSEC2	No
HP:0100547	1.44404	5.25	Abnormality of forebrain morphology	IQSEC2	No
HP:0100547	1.60103	5.5	Abnormality of forebrain morphology	IQSEC2	No
HP:0100547	1.81679	5.75	Abnormality of forebrain morphology	IQSEC2	No
HP:0100547	1.79305	6	Abnormality of forebrain morphology	IQSEC2	No
HP:0100547	1.71314	6.25	Abnormality of forebrain morphology	IQSEC2	No
HP:0100547	1.78878	6.5	Abnormality of forebrain morphology	IQSEC2	No
HP:0100547	1.87719	6.75	Abnormality of forebrain morphology	IQSEC2	No
HP:0100547	1.83321	7	Abnormality of forebrain morphology	IQSEC2	No
HP:0100547	1.84012	7.25	Abnormality of forebrain morphology	IQSEC2	No
HP:0002977	1.39742	3.25	Aplasia/Hypoplasia involving the central nervous system	IQSEC2	No
HP:0002977	1.45758	3.5	Aplasia/Hypoplasia involving the central nervous system	IQSEC2	No
HP:0002977	1.49913	3.75	Aplasia/Hypoplasia involving the central nervous system	IQSEC2	No
HP:0002977	1.66304	4	Aplasia/Hypoplasia involving the central nervous system	IQSEC2	No
HP:0002977	1.78438	4.25	Aplasia/Hypoplasia involving the central nervous system	IQSEC2	No
HP:0002977	1.78774	4.5	Aplasia/Hypoplasia involving the central nervous system	IQSEC2	No
HP:0002977	1.81089	4.75	Aplasia/Hypoplasia involving the central nervous system	IQSEC2	No
HP:0002977	1.81415	5	Aplasia/Hypoplasia involving the central nervous system	IQSEC2	No
HP:0002977	2.04214	5.25	Aplasia/Hypoplasia involving the central nervous system	IQSEC2	No
HP:0002977	2.20865	5.5	Aplasia/Hypoplasia involving the central nervous system	IQSEC2	No
HP:0002977	2.38588	5.75	Aplasia/Hypoplasia involving the central nervous system	IQSEC2	No
HP:0002977	2.36183	6	Aplasia/Hypoplasia involving the central nervous system	IQSEC2	No
HP:0002977	2.20484	6.25	Aplasia/Hypoplasia involving the central nervous system	IQSEC2	No
HP:0002977	2.10146	6.5	Aplasia/Hypoplasia involving the central nervous system	IQSEC2	No
HP:0002977	2.16393	6.75	Aplasia/Hypoplasia involving the central nervous system	IQSEC2	No
HP:0002977	2.19094	7	Aplasia/Hypoplasia involving the central nervous system	IQSEC2	No
HP:0002977	2.19792	7.25	Aplasia/Hypoplasia involving the central nervous system	IQSEC2	No
HP:0002977	1.36875	10.25	Aplasia/Hypoplasia involving the central nervous system	IQSEC2	No
HP:0002977	1.36173	10.5	Aplasia/Hypoplasia involving the central nervous system	IQSEC2	No
HP:0002977	1.34242	10.75	Aplasia/Hypoplasia involving the central nervous system	IQSEC2	No
HP:0002977	1.3091	11.5	Aplasia/Hypoplasia involving the central nervous system	IQSEC2	No
HP:0012759	1.51406	2.75	Neurodevelopmental abnormality	IQSEC2	No
HP:0012759	1.50573	3	Neurodevelopmental abnormality	IQSEC2	No
HP:0012759	1.53866	3.5	Neurodevelopmental abnormality	IQSEC2	No
HP:0012759	1.5995	3.75	Neurodevelopmental abnormality	IQSEC2	No
HP:0012759	1.80623	4	Neurodevelopmental abnormality	IQSEC2	No
HP:0012759	1.36139	4.25	Neurodevelopmental abnormality	IQSEC2	No
HP:0012759	1.33827	5.25	Neurodevelopmental abnormality	IQSEC2	No
HP:0012759	1.32595	5.5	Neurodevelopmental abnormality	IQSEC2	No
HP:0000252	1.33269	2.75	Microcephaly	IQSEC2	No
HP:0000252	1.44673	3	Microcephaly	IQSEC2	No
HP:0000252	1.60919	3.25	Microcephaly	IQSEC2	No
HP:0000252	1.5631	3.5	Microcephaly	IQSEC2	No
HP:0000252	1.61237	3.75	Microcephaly	IQSEC2	No
HP:0000252	1.7321	4	Microcephaly	IQSEC2	No
HP:0000252	1.84892	4.25	Microcephaly	IQSEC2	No
HP:0000252	1.85229	4.5	Microcephaly	IQSEC2	No
HP:0000252	1.94574	4.75	Microcephaly	IQSEC2	No
HP:0000252	2.02589	5	Microcephaly	IQSEC2	No
HP:0000252	2.22169	5.25	Microcephaly	IQSEC2	No
HP:0000252	2.31551	5.5	Microcephaly	IQSEC2	No
HP:0000252	2.48162	5.75	Microcephaly	IQSEC2	No
HP:0000252	2.45753	6	Microcephaly	IQSEC2	No
HP:0000252	2.28282	6.25	Microcephaly	IQSEC2	No
HP:0000252	2.23864	6.5	Microcephaly	IQSEC2	No
HP:0000252	2.31334	6.75	Microcephaly	IQSEC2	No
HP:0000252	2.35483	7	Microcephaly	IQSEC2	No
HP:0000252	2.36183	7.25	Microcephaly	IQSEC2	No
HP:0000252	1.49369	10.25	Microcephaly	IQSEC2	No
HP:0000252	1.48667	10.5	Microcephaly	IQSEC2	No
HP:0000252	1.46736	10.75	Microcephaly	IQSEC2	No
HP:0000252	1.44974	11	Microcephaly	IQSEC2	No
HP:0000252	1.4523	11.25	Microcephaly	IQSEC2	No
HP:0000252	1.51322	11.5	Microcephaly	IQSEC2	No
HP:0000252	1.49415	11.75	Microcephaly	IQSEC2	No
HP:0000252	1.39794	12	Microcephaly	IQSEC2	No
HP:0000252	1.32809	12.25	Microcephaly	IQSEC2	No
HP:0000252	1.37414	12.5	Microcephaly	IQSEC2	No
HP:0040195	1.33269	2.75	Decreased head circumference	IQSEC2	No
HP:0040195	1.44673	3	Decreased head circumference	IQSEC2	No
HP:0040195	1.60919	3.25	Decreased head circumference	IQSEC2	No
HP:0040195	1.5631	3.5	Decreased head circumference	IQSEC2	No
HP:0040195	1.61237	3.75	Decreased head circumference	IQSEC2	No
HP:0040195	1.7321	4	Decreased head circumference	IQSEC2	No
HP:0040195	1.84892	4.25	Decreased head circumference	IQSEC2	No
HP:0040195	1.85229	4.5	Decreased head circumference	IQSEC2	No
HP:0040195	1.94574	4.75	Decreased head circumference	IQSEC2	No
HP:0040195	2.02589	5	Decreased head circumference	IQSEC2	No
HP:0040195	2.22169	5.25	Decreased head circumference	IQSEC2	No
HP:0040195	2.31551	5.5	Decreased head circumference	IQSEC2	No
HP:0040195	2.48162	5.75	Decreased head circumference	IQSEC2	No
HP:0040195	2.45753	6	Decreased head circumference	IQSEC2	No
HP:0040195	2.28282	6.25	Decreased head circumference	IQSEC2	No
HP:0040195	2.23864	6.5	Decreased head circumference	IQSEC2	No
HP:0040195	2.31334	6.75	Decreased head circumference	IQSEC2	No
HP:0040195	2.35483	7	Decreased head circumference	IQSEC2	No
HP:0040195	2.36183	7.25	Decreased head circumference	IQSEC2	No
HP:0040195	1.49369	10.25	Decreased head circumference	IQSEC2	No
HP:0040195	1.48667	10.5	Decreased head circumference	IQSEC2	No
HP:0040195	1.46736	10.75	Decreased head circumference	IQSEC2	No
HP:0040195	1.44974	11	Decreased head circumference	IQSEC2	No
HP:0040195	1.4523	11.25	Decreased head circumference	IQSEC2	No
HP:0040195	1.51322	11.5	Decreased head circumference	IQSEC2	No
HP:0040195	1.49415	11.75	Decreased head circumference	IQSEC2	No
HP:0040195	1.39794	12	Decreased head circumference	IQSEC2	No
HP:0040195	1.32809	12.25	Decreased head circumference	IQSEC2	No
HP:0040195	1.37414	12.5	Decreased head circumference	IQSEC2	No
HP:0000240	1.33269	2.75	Abnormality of skull size	IQSEC2	No
HP:0000240	1.44673	3	Abnormality of skull size	IQSEC2	No
HP:0000240	1.60919	3.25	Abnormality of skull size	IQSEC2	No
HP:0000240	1.5631	3.5	Abnormality of skull size	IQSEC2	No
HP:0000240	1.61237	3.75	Abnormality of skull size	IQSEC2	No
HP:0000240	1.7321	4	Abnormality of skull size	IQSEC2	No
HP:0000240	1.84892	4.25	Abnormality of skull size	IQSEC2	No
HP:0000240	1.85229	4.5	Abnormality of skull size	IQSEC2	No
HP:0000240	1.94574	4.75	Abnormality of skull size	IQSEC2	No
HP:0000240	2.02589	5	Abnormality of skull size	IQSEC2	No
HP:0000240	2.22169	5.25	Abnormality of skull size	IQSEC2	No
HP:0000240	2.31551	5.5	Abnormality of skull size	IQSEC2	No
HP:0000240	2.48162	5.75	Abnormality of skull size	IQSEC2	No
HP:0000240	2.45753	6	Abnormality of skull size	IQSEC2	No
HP:0000240	2.28282	6.25	Abnormality of skull size	IQSEC2	No
HP:0000240	2.23864	6.5	Abnormality of skull size	IQSEC2	No
HP:0000240	2.31334	6.75	Abnormality of skull size	IQSEC2	No
HP:0000240	2.35483	7	Abnormality of skull size	IQSEC2	No
HP:0000240	2.36183	7.25	Abnormality of skull size	IQSEC2	No
HP:0000240	1.49369	10.25	Abnormality of skull size	IQSEC2	No
HP:0000240	1.48667	10.5	Abnormality of skull size	IQSEC2	No
HP:0000240	1.46736	10.75	Abnormality of skull size	IQSEC2	No
HP:0000240	1.44974	11	Abnormality of skull size	IQSEC2	No
HP:0000240	1.4523	11.25	Abnormality of skull size	IQSEC2	No
HP:0000240	1.51322	11.5	Abnormality of skull size	IQSEC2	No
HP:0000240	1.49415	11.75	Abnormality of skull size	IQSEC2	No
HP:0000240	1.39794	12	Abnormality of skull size	IQSEC2	No
HP:0000240	1.32809	12.25	Abnormality of skull size	IQSEC2	No
HP:0000240	1.37414	12.5	Abnormality of skull size	IQSEC2	No
HP:0000929	1.33269	2.75	Abnormality of the skull	IQSEC2	No
HP:0000929	1.44673	3	Abnormality of the skull	IQSEC2	No
HP:0000929	1.60919	3.25	Abnormality of the skull	IQSEC2	No
HP:0000929	1.5631	3.5	Abnormality of the skull	IQSEC2	No
HP:0000929	1.61237	3.75	Abnormality of the skull	IQSEC2	No
HP:0000929	1.7321	4	Abnormality of the skull	IQSEC2	No
HP:0000929	1.84892	4.25	Abnormality of the skull	IQSEC2	No
HP:0000929	1.85229	4.5	Abnormality of the skull	IQSEC2	No
HP:0000929	1.94574	4.75	Abnormality of the skull	IQSEC2	No
HP:0000929	2.02589	5	Abnormality of the skull	IQSEC2	No
HP:0000929	2.22169	5.25	Abnormality of the skull	IQSEC2	No
HP:0000929	2.31551	5.5	Abnormality of the skull	IQSEC2	No
HP:0000929	2.48162	5.75	Abnormality of the skull	IQSEC2	No
HP:0000929	2.45753	6	Abnormality of the skull	IQSEC2	No
HP:0000929	2.28282	6.25	Abnormality of the skull	IQSEC2	No
HP:0000929	2.23864	6.5	Abnormality of the skull	IQSEC2	No
HP:0000929	2.31334	6.75	Abnormality of the skull	IQSEC2	No
HP:0000929	2.35483	7	Abnormality of the skull	IQSEC2	No
HP:0000929	2.36183	7.25	Abnormality of the skull	IQSEC2	No
HP:0000929	1.49369	10.25	Abnormality of the skull	IQSEC2	No
HP:0000929	1.48667	10.5	Abnormality of the skull	IQSEC2	No
HP:0000929	1.46736	10.75	Abnormality of the skull	IQSEC2	No
HP:0000929	1.44974	11	Abnormality of the skull	IQSEC2	No
HP:0000929	1.4523	11.25	Abnormality of the skull	IQSEC2	No
HP:0000929	1.51322	11.5	Abnormality of the skull	IQSEC2	No
HP:0000929	1.49415	11.75	Abnormality of the skull	IQSEC2	No
HP:0000929	1.39794	12	Abnormality of the skull	IQSEC2	No
HP:0000929	1.32809	12.25	Abnormality of the skull	IQSEC2	No
HP:0000929	1.37414	12.5	Abnormality of the skull	IQSEC2	No
HP:0000234	1.33269	2.75	Abnormality of the head	IQSEC2	No
HP:0000234	1.44673	3	Abnormality of the head	IQSEC2	No
HP:0000234	1.5505	3.25	Abnormality of the head	IQSEC2	No
HP:0000234	1.50852	3.5	Abnormality of the head	IQSEC2	No
HP:0000234	1.61237	3.75	Abnormality of the head	IQSEC2	No
HP:0000234	1.7321	4	Abnormality of the head	IQSEC2	No
HP:0000234	1.84892	4.25	Abnormality of the head	IQSEC2	No
HP:0000234	1.85229	4.5	Abnormality of the head	IQSEC2	No
HP:0000234	1.94574	4.75	Abnormality of the head	IQSEC2	No
HP:0000234	1.94902	5	Abnormality of the head	IQSEC2	No
HP:0000234	2.12703	5.25	Abnormality of the head	IQSEC2	No
HP:0000234	2.20865	5.5	Abnormality of the head	IQSEC2	No
HP:0000234	2.38588	5.75	Abnormality of the head	IQSEC2	No
HP:0000234	2.36183	6	Abnormality of the head	IQSEC2	No
HP:0000234	2.20484	6.25	Abnormality of the head	IQSEC2	No
HP:0000234	2.16725	6.5	Abnormality of the head	IQSEC2	No
HP:0000234	2.23532	6.75	Abnormality of the head	IQSEC2	No
HP:0000234	2.35483	7	Abnormality of the head	IQSEC2	No
HP:0000234	2.36183	7.25	Abnormality of the head	IQSEC2	No
HP:0000234	1.36875	10.25	Abnormality of the head	IQSEC2	No
HP:0000234	1.31058	10.5	Abnormality of the head	IQSEC2	No
HP:0000234	1.34242	10.75	Abnormality of the head	IQSEC2	No
HP:0000234	1.38279	11	Abnormality of the head	IQSEC2	No
HP:0000234	1.38535	11.25	Abnormality of the head	IQSEC2	No
HP:0000234	1.43404	11.5	Abnormality of the head	IQSEC2	No
HP:0000234	1.41497	11.75	Abnormality of the head	IQSEC2	No
HP:0000234	1.33099	12	Abnormality of the head	IQSEC2	No
HP:0009121	1.33269	2.75	Abnormal axial skeleton morphology	IQSEC2	No
HP:0009121	1.38918	3	Abnormal axial skeleton morphology	IQSEC2	No
HP:0009121	1.5505	3.25	Abnormal axial skeleton morphology	IQSEC2	No
HP:0009121	1.5631	3.5	Abnormal axial skeleton morphology	IQSEC2	No
HP:0009121	1.61237	3.75	Abnormal axial skeleton morphology	IQSEC2	No
HP:0009121	1.7321	4	Abnormal axial skeleton morphology	IQSEC2	No
HP:0009121	1.84892	4.25	Abnormal axial skeleton morphology	IQSEC2	No
HP:0009121	1.85229	4.5	Abnormal axial skeleton morphology	IQSEC2	No
HP:0009121	1.94574	4.75	Abnormal axial skeleton morphology	IQSEC2	No
HP:0009121	2.02589	5	Abnormal axial skeleton morphology	IQSEC2	No
HP:0009121	2.22169	5.25	Abnormal axial skeleton morphology	IQSEC2	No
HP:0009121	2.31551	5.5	Abnormal axial skeleton morphology	IQSEC2	No
HP:0009121	2.48162	5.75	Abnormal axial skeleton morphology	IQSEC2	No
HP:0009121	2.45753	6	Abnormal axial skeleton morphology	IQSEC2	No
HP:0009121	2.28282	6.25	Abnormal axial skeleton morphology	IQSEC2	No
HP:0009121	2.23864	6.5	Abnormal axial skeleton morphology	IQSEC2	No
HP:0009121	2.31334	6.75	Abnormal axial skeleton morphology	IQSEC2	No
HP:0009121	2.35483	7	Abnormal axial skeleton morphology	IQSEC2	No
HP:0009121	2.36183	7.25	Abnormal axial skeleton morphology	IQSEC2	No
HP:0009121	1.49369	10.25	Abnormal axial skeleton morphology	IQSEC2	No
HP:0009121	1.48667	10.5	Abnormal axial skeleton morphology	IQSEC2	No
HP:0009121	1.46736	10.75	Abnormal axial skeleton morphology	IQSEC2	No
HP:0009121	1.44974	11	Abnormal axial skeleton morphology	IQSEC2	No
HP:0009121	1.4523	11.25	Abnormal axial skeleton morphology	IQSEC2	No
HP:0009121	1.51322	11.5	Abnormal axial skeleton morphology	IQSEC2	No
HP:0009121	1.49415	11.75	Abnormal axial skeleton morphology	IQSEC2	No
HP:0009121	1.39794	12	Abnormal axial skeleton morphology	IQSEC2	No
HP:0009121	1.32809	12.25	Abnormal axial skeleton morphology	IQSEC2	No
HP:0009121	1.37414	12.5	Abnormal axial skeleton morphology	IQSEC2	No
HP:0000152	1.33579	3	Abnormality of head or neck	IQSEC2	No
HP:0000152	1.44509	3.25	Abnormality of head or neck	IQSEC2	No
HP:0000152	1.36498	3.5	Abnormality of head or neck	IQSEC2	No
HP:0000152	1.44823	3.75	Abnormality of head or neck	IQSEC2	No
HP:0000152	1.66304	4	Abnormality of head or neck	IQSEC2	No
HP:0000152	1.78438	4.25	Abnormality of head or neck	IQSEC2	No
HP:0000152	1.78774	4.5	Abnormality of head or neck	IQSEC2	No
HP:0000152	1.94574	4.75	Abnormality of head or neck	IQSEC2	No
HP:0000152	1.94902	5	Abnormality of head or neck	IQSEC2	No
HP:0000152	2.12703	5.25	Abnormality of head or neck	IQSEC2	No
HP:0000152	2.20865	5.5	Abnormality of head or neck	IQSEC2	No
HP:0000152	2.38588	5.75	Abnormality of head or neck	IQSEC2	No
HP:0000152	2.36183	6	Abnormality of head or neck	IQSEC2	No
HP:0000152	2.20484	6.25	Abnormality of head or neck	IQSEC2	No
HP:0000152	2.16725	6.5	Abnormality of head or neck	IQSEC2	No
HP:0000152	2.23532	6.75	Abnormality of head or neck	IQSEC2	No
HP:0000152	2.2689	7	Abnormality of head or neck	IQSEC2	No
HP:0000152	2.27589	7.25	Abnormality of head or neck	IQSEC2	No
HP:0000152	1.36875	10.25	Abnormality of head or neck	IQSEC2	No
HP:0000152	1.31058	10.5	Abnormality of head or neck	IQSEC2	No
HP:0000152	1.34242	10.75	Abnormality of head or neck	IQSEC2	No
HP:0000152	1.38279	11	Abnormality of head or neck	IQSEC2	No
HP:0000152	1.38535	11.25	Abnormality of head or neck	IQSEC2	No
HP:0000152	1.43404	11.5	Abnormality of head or neck	IQSEC2	No
HP:0000152	1.41497	11.75	Abnormality of head or neck	IQSEC2	No
HP:0000152	1.33099	12	Abnormality of head or neck	IQSEC2	No
HP:0011842	1.33269	2.75	Abnormality of skeletal morphology	IQSEC2	No
HP:0011842	1.33579	3	Abnormality of skeletal morphology	IQSEC2	No
HP:0011842	1.5505	3.25	Abnormality of skeletal morphology	IQSEC2	No
HP:0011842	1.5631	3.5	Abnormality of skeletal morphology	IQSEC2	No
HP:0011842	1.61237	3.75	Abnormality of skeletal morphology	IQSEC2	No
HP:0011842	1.7321	4	Abnormality of skeletal morphology	IQSEC2	No
HP:0011842	1.84892	4.25	Abnormality of skeletal morphology	IQSEC2	No
HP:0011842	1.85229	4.5	Abnormality of skeletal morphology	IQSEC2	No
HP:0011842	1.94574	4.75	Abnormality of skeletal morphology	IQSEC2	No
HP:0011842	2.02589	5	Abnormality of skeletal morphology	IQSEC2	No
HP:0011842	2.22169	5.25	Abnormality of skeletal morphology	IQSEC2	No
HP:0011842	2.31551	5.5	Abnormality of skeletal morphology	IQSEC2	No
HP:0011842	2.48162	5.75	Abnormality of skeletal morphology	IQSEC2	No
HP:0011842	2.45753	6	Abnormality of skeletal morphology	IQSEC2	No
HP:0011842	2.28282	6.25	Abnormality of skeletal morphology	IQSEC2	No
HP:0011842	2.23864	6.5	Abnormality of skeletal morphology	IQSEC2	No
HP:0011842	2.31334	6.75	Abnormality of skeletal morphology	IQSEC2	No
HP:0011842	2.35483	7	Abnormality of skeletal morphology	IQSEC2	No
HP:0011842	2.36183	7.25	Abnormality of skeletal morphology	IQSEC2	No
HP:0011842	1.49369	10.25	Abnormality of skeletal morphology	IQSEC2	No
HP:0011842	1.48667	10.5	Abnormality of skeletal morphology	IQSEC2	No
HP:0011842	1.46736	10.75	Abnormality of skeletal morphology	IQSEC2	No
HP:0011842	1.44974	11	Abnormality of skeletal morphology	IQSEC2	No
HP:0011842	1.4523	11.25	Abnormality of skeletal morphology	IQSEC2	No
HP:0011842	1.51322	11.5	Abnormality of skeletal morphology	IQSEC2	No
HP:0011842	1.49415	11.75	Abnormality of skeletal morphology	IQSEC2	No
HP:0011842	1.39794	12	Abnormality of skeletal morphology	IQSEC2	No
HP:0011842	1.32809	12.25	Abnormality of skeletal morphology	IQSEC2	No
HP:0011842	1.37414	12.5	Abnormality of skeletal morphology	IQSEC2	No
HP:0000924	1.33269	2.75	Abnormality of the skeletal system	IQSEC2	No
HP:0000924	1.33579	3	Abnormality of the skeletal system	IQSEC2	No
HP:0000924	1.5505	3.25	Abnormality of the skeletal system	IQSEC2	No
HP:0000924	1.5631	3.5	Abnormality of the skeletal system	IQSEC2	No
HP:0000924	1.61237	3.75	Abnormality of the skeletal system	IQSEC2	No
HP:0000924	1.7321	4	Abnormality of the skeletal system	IQSEC2	No
HP:0000924	1.84892	4.25	Abnormality of the skeletal system	IQSEC2	No
HP:0000924	1.85229	4.5	Abnormality of the skeletal system	IQSEC2	No
HP:0000924	1.94574	4.75	Abnormality of the skeletal system	IQSEC2	No
HP:0000924	2.02589	5	Abnormality of the skeletal system	IQSEC2	No
HP:0000924	2.22169	5.25	Abnormality of the skeletal system	IQSEC2	No
HP:0000924	2.31551	5.5	Abnormality of the skeletal system	IQSEC2	No
HP:0000924	2.48162	5.75	Abnormality of the skeletal system	IQSEC2	No
HP:0000924	2.45753	6	Abnormality of the skeletal system	IQSEC2	No
HP:0000924	2.28282	6.25	Abnormality of the skeletal system	IQSEC2	No
HP:0000924	2.23864	6.5	Abnormality of the skeletal system	IQSEC2	No
HP:0000924	2.31334	6.75	Abnormality of the skeletal system	IQSEC2	No
HP:0000924	2.35483	7	Abnormality of the skeletal system	IQSEC2	No
HP:0000924	2.36183	7.25	Abnormality of the skeletal system	IQSEC2	No
HP:0000924	1.49369	10.25	Abnormality of the skeletal system	IQSEC2	No
HP:0000924	1.48667	10.5	Abnormality of the skeletal system	IQSEC2	No
HP:0000924	1.46736	10.75	Abnormality of the skeletal system	IQSEC2	No
HP:0000924	1.44974	11	Abnormality of the skeletal system	IQSEC2	No
HP:0000924	1.4523	11.25	Abnormality of the skeletal system	IQSEC2	No
HP:0000924	1.51322	11.5	Abnormality of the skeletal system	IQSEC2	No
HP:0000924	1.49415	11.75	Abnormality of the skeletal system	IQSEC2	No
HP:0000924	1.39794	12	Abnormality of the skeletal system	IQSEC2	No
HP:0000924	1.32809	12.25	Abnormality of the skeletal system	IQSEC2	No
HP:0000924	1.37414	12.5	Abnormality of the skeletal system	IQSEC2	No
HP:0000717	1.69897	1.5	Autism	IQSEC2	No
HP:0000729	1.40144	1.5	Autistic behavior	IQSEC2	No
HP:0001298	1.30277	6.25	Encephalopathy	IQSEC2	No
HP:0001298	1.31112	6.5	Encephalopathy	IQSEC2	No
HP:0001298	2.33471	7.25	Encephalopathy	IQSEC2	No
HP:0001298	1.55815	7.5	Encephalopathy	IQSEC2	No
HP:0001298	1.5763	7.75	Encephalopathy	IQSEC2	No
HP:0001298	1.65824	8	Encephalopathy	IQSEC2	No
HP:0001298	1.62119	8.25	Encephalopathy	IQSEC2	No
HP:0001298	1.57405	8.5	Encephalopathy	IQSEC2	No
HP:0001298	1.55041	8.75	Encephalopathy	IQSEC2	No
HP:0001298	1.55025	9	Encephalopathy	IQSEC2	No
HP:0001298	1.43577	9.25	Encephalopathy	IQSEC2	No
HP:0001298	1.37732	9.5	Encephalopathy	IQSEC2	No
HP:0001298	1.4377	9.75	Encephalopathy	IQSEC2	No
HP:0001249	1.40144	1.5	Intellectual disability	IQSEC2	No
HP:0001249	1.40487	1.75	Intellectual disability	IQSEC2	No
HP:0001249	1.79639	8.75	Intellectual disability	IQSEC2	No
HP:0001249	1.80428	9	Intellectual disability	IQSEC2	No
HP:0001249	1.74106	9.25	Intellectual disability	IQSEC2	No
HP:0001249	1.69451	9.5	Intellectual disability	IQSEC2	No
HP:0001249	1.64006	9.75	Intellectual disability	IQSEC2	No
HP:0009830	1.79761	4.5	Peripheral neuropathy	IQSEC2	No
HP:0009830	1.80956	4.75	Peripheral neuropathy	IQSEC2	No
HP:0000759	1.79761	4.5	Abnormal peripheral nervous system morphology	IQSEC2	No
HP:0000759	1.80956	4.75	Abnormal peripheral nervous system morphology	IQSEC2	No
HP:0001263	1.96881	2.75	Global developmental delay	IQSEC2	No
HP:0001263	1.95741	3	Global developmental delay	IQSEC2	No
HP:0001263	1.68048	3.25	Global developmental delay	IQSEC2	No
HP:0001263	1.7507	3.5	Global developmental delay	IQSEC2	No
HP:0001263	1.82055	3.75	Global developmental delay	IQSEC2	No
HP:0001263	1.98988	4	Global developmental delay	IQSEC2	No
HP:0001263	1.5385	4.25	Global developmental delay	IQSEC2	No
HP:0001263	1.46272	4.5	Global developmental delay	IQSEC2	No
HP:0001263	1.54342	4.75	Global developmental delay	IQSEC2	No
HP:0001263	1.50147	5	Global developmental delay	IQSEC2	No
HP:0001263	1.53487	5.25	Global developmental delay	IQSEC2	No
HP:0001263	1.55691	5.5	Global developmental delay	IQSEC2	No
HP:0001263	1.33523	6.25	Global developmental delay	IQSEC2	No
HP:0001263	1.34354	6.5	Global developmental delay	IQSEC2	No
HP:0001263	1.33848	6.75	Global developmental delay	IQSEC2	No
HP:0001263	1.35873	7	Global developmental delay	IQSEC2	No
HP:0001263	1.33941	7.25	Global developmental delay	IQSEC2	No
HP:0012758	1.52273	2.75	Neurodevelopmental delay	IQSEC2	No
HP:0012758	1.51652	3	Neurodevelopmental delay	IQSEC2	No
HP:0012758	1.55556	3.5	Neurodevelopmental delay	IQSEC2	No
HP:0012758	1.65269	3.75	Neurodevelopmental delay	IQSEC2	No
HP:0012758	1.84572	4	Neurodevelopmental delay	IQSEC2	No
HP:0012758	1.37676	4.25	Neurodevelopmental delay	IQSEC2	No
HP:0012758	1.30819	4.5	Neurodevelopmental delay	IQSEC2	No
HP:0012758	1.40119	4.75	Neurodevelopmental delay	IQSEC2	No
HP:0012758	1.36302	5	Neurodevelopmental delay	IQSEC2	No
HP:0012758	1.41128	5.25	Neurodevelopmental delay	IQSEC2	No
HP:0012758	1.41469	5.5	Neurodevelopmental delay	IQSEC2	No
HP:0012434	1.34494	2	Delayed social development	IQSEC2	No
HP:0012434	1.34982	2.25	Delayed social development	IQSEC2	No
HP:0012434	1.33835	2.5	Delayed social development	IQSEC2	No
HP:0012434	1.33835	2.75	Delayed social development	IQSEC2	No
HP:0012433	1.34494	2	Abnormal social behavior	IQSEC2	No
HP:0012433	1.34982	2.25	Abnormal social behavior	IQSEC2	No
HP:0012433	1.33835	2.5	Abnormal social behavior	IQSEC2	No
HP:0012433	1.33835	2.75	Abnormal social behavior	IQSEC2	No
HP:0011400	1.41834	3.25	Abnormal CNS myelination	IQSEC2	No
HP:0011400	1.42492	3.5	Abnormal CNS myelination	IQSEC2	No
HP:0012447	1.41834	3.25	Abnormal myelination	IQSEC2	No
HP:0012447	1.42492	3.5	Abnormal myelination	IQSEC2	No
HP:0011198	1.91412	3.5	EEG with generalized epileptiform discharges	IQSEC2	No
HP:0011198	1.99798	3.75	EEG with generalized epileptiform discharges	IQSEC2	No
HP:0011198	1.98492	4	EEG with generalized epileptiform discharges	IQSEC2	No
HP:0011182	1.91412	3.5	Epileptiform EEG discharges	IQSEC2	No
HP:0011182	1.99798	3.75	Epileptiform EEG discharges	IQSEC2	No
HP:0011182	1.98492	4	Epileptiform EEG discharges	IQSEC2	No
HP:0001336	1.41999	3.75	Myoclonus	IQSEC2	No
HP:0000733	1.33752	4.75	Stereotypy	IQSEC2	No
HP:0000733	1.33918	5	Stereotypy	IQSEC2	No
HP:0000733	1.81954	5.25	Stereotypy	IQSEC2	No
HP:0000733	1.81291	5.5	Stereotypy	IQSEC2	No
HP:0000733	1.92771	5.75	Stereotypy	IQSEC2	No
HP:0000733	1.91558	6	Stereotypy	IQSEC2	No
HP:0000733	1.91908	6.25	Stereotypy	IQSEC2	No
HP:0000733	1.46243	6.5	Stereotypy	IQSEC2	No
HP:0000733	1.46077	6.75	Stereotypy	IQSEC2	No
HP:0000733	1.6128	7	Stereotypy	IQSEC2	No
HP:0000733	1.61631	7.25	Stereotypy	IQSEC2	No
HP:0000733	1.78622	7.5	Stereotypy	IQSEC2	No
HP:0000733	1.78444	7.75	Stereotypy	IQSEC2	No
HP:0000733	1.77906	8	Stereotypy	IQSEC2	No
HP:0000733	1.76062	8.25	Stereotypy	IQSEC2	No
HP:0000733	1.57405	8.5	Stereotypy	IQSEC2	No
HP:0000733	1.56231	8.75	Stereotypy	IQSEC2	No
HP:0000733	1.72531	9	Stereotypy	IQSEC2	No
HP:0000733	1.72531	9.25	Stereotypy	IQSEC2	No
HP:0000733	1.71705	9.5	Stereotypy	IQSEC2	No
HP:0000733	1.70437	9.75	Stereotypy	IQSEC2	No
HP:0000733	1.50743	10	Stereotypy	IQSEC2	No
HP:0000733	1.97081	10.25	Stereotypy	IQSEC2	No
HP:0000733	1.96379	10.5	Stereotypy	IQSEC2	No
HP:0000733	1.94448	10.75	Stereotypy	IQSEC2	No
HP:0000733	1.75077	11	Stereotypy	IQSEC2	No
HP:0000733	1.62839	11.25	Stereotypy	IQSEC2	No
HP:0000733	1.61013	11.5	Stereotypy	IQSEC2	No
HP:0003474	1.79761	4.5	Sensory impairment	IQSEC2	No
HP:0003474	1.80956	4.75	Sensory impairment	IQSEC2	No
HP:0003429	1.41834	3.25	CNS hypomyelination	IQSEC2	No
HP:0003429	1.42492	3.5	CNS hypomyelination	IQSEC2	No
HP:0002521	2.11343	3.5	Hypsarrhythmia	IQSEC2	No
HP:0002521	2.22526	3.75	Hypsarrhythmia	IQSEC2	No
HP:0002521	2.21209	4	Hypsarrhythmia	IQSEC2	No
HP:0002123	1.64847	2.75	Generalized myoclonic seizures	IQSEC2	No
HP:0002123	1.50909	3	Generalized myoclonic seizures	IQSEC2	No
HP:0002123	1.60919	3.25	Generalized myoclonic seizures	IQSEC2	No
HP:0002123	1.75455	3.5	Generalized myoclonic seizures	IQSEC2	No
HP:0002123	1.82076	3.75	Generalized myoclonic seizures	IQSEC2	No
HP:0002123	1.7321	4	Generalized myoclonic seizures	IQSEC2	No
HP:0002123	2.08063	4.25	Generalized myoclonic seizures	IQSEC2	No
HP:0002123	2.08403	4.5	Generalized myoclonic seizures	IQSEC2	No
HP:0002123	2.02261	4.75	Generalized myoclonic seizures	IQSEC2	No
HP:0002123	2.11074	5	Generalized myoclonic seizures	IQSEC2	No
HP:0002123	2.12703	5.25	Generalized myoclonic seizures	IQSEC2	No
HP:0002123	2.11403	5.5	Generalized myoclonic seizures	IQSEC2	No
HP:0002123	2.08477	5.75	Generalized myoclonic seizures	IQSEC2	No
HP:0002123	2.12658	6	Generalized myoclonic seizures	IQSEC2	No
HP:0002123	2.13349	6.25	Generalized myoclonic seizures	IQSEC2	No
HP:0002123	2.04048	6.5	Generalized myoclonic seizures	IQSEC2	No
HP:0002123	2.16393	6.75	Generalized myoclonic seizures	IQSEC2	No
HP:0002123	1.3091	11.5	Generalized myoclonic seizures	IQSEC2	No
HP:0002187	1.7374	8.75	Intellectual disability, profound	IQSEC2	No
HP:0002187	1.55025	9	Intellectual disability, profound	IQSEC2	No
HP:0002187	1.55025	9.25	Intellectual disability, profound	IQSEC2	No
HP:0002187	1.71705	9.5	Intellectual disability, profound	IQSEC2	No
HP:0002187	2.00432	9.75	Intellectual disability, profound	IQSEC2	No
HP:0002187	1.50743	10	Intellectual disability, profound	IQSEC2	No
HP:0002187	1.79472	10.25	Intellectual disability, profound	IQSEC2	No
HP:0002187	1.7877	10.5	Intellectual disability, profound	IQSEC2	No
HP:0002187	1.76839	10.75	Intellectual disability, profound	IQSEC2	No
HP:0002187	1.75077	11	Intellectual disability, profound	IQSEC2	No
HP:0002187	1.75333	11.25	Intellectual disability, profound	IQSEC2	No
HP:0002187	1.61013	11.5	Intellectual disability, profound	IQSEC2	No
HP:0002187	1.59106	11.75	Intellectual disability, profound	IQSEC2	No
HP:0002187	1.87506	12	Intellectual disability, profound	IQSEC2	No
HP:0002187	1.69607	12.25	Intellectual disability, profound	IQSEC2	No
HP:0002187	1.55023	12.5	Intellectual disability, profound	IQSEC2	No
HP:0000587	1.93618	6.5	Abnormality of the optic nerve	IQSEC2	No
HP:0000587	1.9345	6.75	Abnormality of the optic nerve	IQSEC2	No
HP:0001098	1.93618	6.5	Abnormality of the fundus	IQSEC2	No
HP:0001098	1.9345	6.75	Abnormality of the fundus	IQSEC2	No
HP:0004329	1.93618	6.5	Abnormality of the posterior segment of the globe	IQSEC2	No
HP:0004329	1.9345	6.75	Abnormality of the posterior segment of the globe	IQSEC2	No
HP:0012374	1.93618	6.5	Abnormal globe morphology	IQSEC2	No
HP:0012374	1.9345	6.75	Abnormal globe morphology	IQSEC2	No
HP:0012372	1.93618	6.5	Abnormal eye morphology	IQSEC2	No
HP:0012372	1.9345	6.75	Abnormal eye morphology	IQSEC2	No
HP:0000478	1.93618	6.5	Abnormality of the eye	IQSEC2	No
HP:0000478	1.9345	6.75	Abnormality of the eye	IQSEC2	No
HP:0012531	1.79934	14	Pain	KCNT1	No
HP:0012531	1.47712	14.25	Pain	KCNT1	No
HP:0012531	1.47712	14.5	Pain	KCNT1	No
HP:0012531	1.47712	14.75	Pain	KCNT1	No
HP:0012531	1.36173	15	Pain	KCNT1	No
HP:0012531	1.56031	15.25	Pain	KCNT1	No
HP:0025142	1.62325	14	Constitutional symptom	KCNT1	No
HP:0025142	1.47712	14.25	Constitutional symptom	KCNT1	No
HP:0025142	1.47712	14.5	Constitutional symptom	KCNT1	No
HP:0025142	1.47712	14.75	Constitutional symptom	KCNT1	No
HP:0025142	1.36173	15	Constitutional symptom	KCNT1	No
HP:0025142	1.56031	15.25	Constitutional symptom	KCNT1	No
HP:0031375	2.35132	0.25	Refractory	KCNT1	Yes
HP:0031375	1.88485	0.5	Refractory	KCNT1	Yes
HP:0031375	1.85607	0.75	Refractory	KCNT1	Yes
HP:0002133	1.61854	0.5	Status epilepticus	KCNT1	No
HP:0001298	2.28008	0.5	Encephalopathy	KCNT1	No
HP:0001298	1.85607	0.75	Encephalopathy	KCNT1	No
HP:0001298	1.68093	2	Encephalopathy	KCNT1	No
HP:0001298	1.35283	11	Encephalopathy	KCNT1	No
HP:0001298	1.43467	11.25	Encephalopathy	KCNT1	No
HP:0000718	1.80872	4	Aggressive behavior	KCNT1	No
HP:0000718	1.79675	4.25	Aggressive behavior	KCNT1	No
HP:0000718	1.62326	4.5	Aggressive behavior	KCNT1	No
HP:0006919	1.63348	4	Abnormal aggressive, impulsive or violent behavior	KCNT1	No
HP:0006919	1.79675	4.25	Abnormal aggressive, impulsive or violent behavior	KCNT1	No
HP:0006919	1.62326	4.5	Abnormal aggressive, impulsive or violent behavior	KCNT1	No
HP:0100851	1.40144	4.25	Abnormal emotion/affect behavior	KCNT1	No
HP:0010549	1.90309	8	Weakness due to upper motor neuron dysfunction	KCNT1	No
HP:0010549	1.75967	8.25	Weakness due to upper motor neuron dysfunction	KCNT1	No
HP:0010549	1.74819	8.5	Weakness due to upper motor neuron dysfunction	KCNT1	No
HP:0010549	1.63949	8.75	Weakness due to upper motor neuron dysfunction	KCNT1	No
HP:0010549	1.48124	9	Weakness due to upper motor neuron dysfunction	KCNT1	No
HP:0010549	1.54818	9.25	Weakness due to upper motor neuron dysfunction	KCNT1	No
HP:0010549	1.53991	9.5	Weakness due to upper motor neuron dysfunction	KCNT1	No
HP:0010549	1.5272	9.75	Weakness due to upper motor neuron dysfunction	KCNT1	No
HP:0010549	1.50515	10	Weakness due to upper motor neuron dysfunction	KCNT1	No
HP:0010549	1.49369	10.25	Weakness due to upper motor neuron dysfunction	KCNT1	No
HP:0010549	1.66276	10.5	Weakness due to upper motor neuron dysfunction	KCNT1	No
HP:0010549	1.64345	10.75	Weakness due to upper motor neuron dysfunction	KCNT1	No
HP:0010549	1.32869	11	Weakness due to upper motor neuron dysfunction	KCNT1	No
HP:0010549	1.43404	11.5	Weakness due to upper motor neuron dysfunction	KCNT1	No
HP:0010549	1.41497	11.75	Weakness due to upper motor neuron dysfunction	KCNT1	No
HP:0010549	1.39794	12	Weakness due to upper motor neuron dysfunction	KCNT1	No
HP:0010549	1.39504	12.25	Weakness due to upper motor neuron dysfunction	KCNT1	No
HP:0010549	1.55023	12.5	Weakness due to upper motor neuron dysfunction	KCNT1	No
HP:0010549	1.55023	12.75	Weakness due to upper motor neuron dysfunction	KCNT1	No
HP:0010549	1.54095	13	Weakness due to upper motor neuron dysfunction	KCNT1	No
HP:0010549	1.54095	13.25	Weakness due to upper motor neuron dysfunction	KCNT1	No
HP:0010549	1.51851	13.5	Weakness due to upper motor neuron dysfunction	KCNT1	No
HP:0010549	1.51188	13.75	Weakness due to upper motor neuron dysfunction	KCNT1	No
HP:0010549	1.4014	14	Weakness due to upper motor neuron dysfunction	KCNT1	No
HP:0010549	1.38021	14.25	Weakness due to upper motor neuron dysfunction	KCNT1	No
HP:0010549	1.38021	14.75	Weakness due to upper motor neuron dysfunction	KCNT1	No
HP:0010549	1.45864	15	Weakness due to upper motor neuron dysfunction	KCNT1	No
HP:0010549	1.56031	15.25	Weakness due to upper motor neuron dysfunction	KCNT1	No
HP:0010549	1.5563	15.5	Weakness due to upper motor neuron dysfunction	KCNT1	No
HP:0002493	1.38561	7.75	Upper motor neuron dysfunction	KCNT1	No
HP:0002493	1.33882	8	Upper motor neuron dysfunction	KCNT1	No
HP:0002493	1.36173	8.25	Upper motor neuron dysfunction	KCNT1	No
HP:0002493	1.30886	8.5	Upper motor neuron dysfunction	KCNT1	No
HP:0002493	1.31058	10.5	Upper motor neuron dysfunction	KCNT1	No
HP:0002493	2.4118	11	Upper motor neuron dysfunction	KCNT1	No
HP:0002493	2.33776	11.25	Upper motor neuron dysfunction	KCNT1	No
HP:0100021	1.34421	7.75	Cerebral palsy	KCNT1	No
HP:0100021	1.38021	8	Cerebral palsy	KCNT1	No
HP:0100021	1.32034	8.25	Cerebral palsy	KCNT1	No
HP:0100021	1.35025	8.5	Cerebral palsy	KCNT1	No
HP:0100021	1.32634	9	Cerebral palsy	KCNT1	No
HP:0100021	1.32634	9.25	Cerebral palsy	KCNT1	No
HP:0100021	1.31806	9.5	Cerebral palsy	KCNT1	No
HP:0100021	1.30535	9.75	Cerebral palsy	KCNT1	No
HP:0100021	1.32906	10	Cerebral palsy	KCNT1	No
HP:0100021	1.3176	10.25	Cerebral palsy	KCNT1	No
HP:0100021	1.3091	11.5	Cerebral palsy	KCNT1	No
HP:0003593	2.17319	12.25	Infantile onset	KCNT1	Yes
HP:0003593	2.15229	12.5	Infantile onset	KCNT1	Yes
HP:0003674	1.69607	12.25	Onset	KCNT1	Yes
HP:0003674	1.67517	12.5	Onset	KCNT1	Yes
HP:0012469	1.55829	0.25	Infantile spasms	KCNT1	No
HP:0012469	1.35766	1	Infantile spasms	KCNT1	No
HP:0012469	1.50441	1.75	Infantile spasms	KCNT1	No
HP:0011097	1.55829	0.25	Epileptic spasms	KCNT1	No
HP:0011097	1.33993	1	Epileptic spasms	KCNT1	No
HP:0011097	1.4851	1.75	Epileptic spasms	KCNT1	No
HP:0007359	1.33766	0.25	Focal seizures	KCNT1	No
HP:0007359	2.09717	0.5	Focal seizures	KCNT1	No
HP:0007359	2.10892	0.75	Focal seizures	KCNT1	No
HP:0007359	1.43243	1	Focal seizures	KCNT1	No
HP:0007359	2.25127	1.25	Focal seizures	KCNT1	No
HP:0007359	2.28842	1.5	Focal seizures	KCNT1	No
HP:0007359	1.4851	1.75	Focal seizures	KCNT1	No
HP:0200134	2.65584	0.5	Epileptic encephalopathy	KCNT1	No
HP:0200134	2.47728	0.75	Epileptic encephalopathy	KCNT1	No
HP:0200134	1.62712	11	Epileptic encephalopathy	KCNT1	No
HP:0200134	1.62968	11.25	Epileptic encephalopathy	KCNT1	No
HP:0200134	1.87216	12.25	Epileptic encephalopathy	KCNT1	No
HP:0200134	1.85126	12.5	Epileptic encephalopathy	KCNT1	No
HP:0002072	1.43496	1.25	Chorea	KCNT1	No
HP:0002072	1.4472	1.5	Chorea	KCNT1	No
HP:0002072	1.62498	1.75	Chorea	KCNT1	No
HP:0002072	1.64347	2	Chorea	KCNT1	No
HP:0001263	1.46714	0.75	Global developmental delay	KCNT1	No
HP:0012758	1.34624	0.75	Neurodevelopmental delay	KCNT1	No
HP:0001257	1.43136	7.75	Spasticity	KCNT1	No
HP:0001257	1.38021	8	Spasticity	KCNT1	No
HP:0001257	1.45864	8.25	Spasticity	KCNT1	No
HP:0001257	1.35025	8.5	Spasticity	KCNT1	No
HP:0001257	1.35111	9.75	Spasticity	KCNT1	No
HP:0001257	1.32906	10	Spasticity	KCNT1	No
HP:0001257	1.36875	10.25	Spasticity	KCNT1	No
HP:0001257	1.41972	10.5	Spasticity	KCNT1	No
HP:0001257	1.40041	10.75	Spasticity	KCNT1	No
HP:0001257	2.70501	11	Spasticity	KCNT1	No
HP:0001257	2.601	11.25	Spasticity	KCNT1	No
HP:0001276	1.43136	7.75	Hypertonia	KCNT1	No
HP:0001276	1.38021	8	Hypertonia	KCNT1	No
HP:0001276	1.45864	8.25	Hypertonia	KCNT1	No
HP:0001276	1.35025	8.5	Hypertonia	KCNT1	No
HP:0001276	1.35111	9.75	Hypertonia	KCNT1	No
HP:0001276	1.32906	10	Hypertonia	KCNT1	No
HP:0001276	1.36875	10.25	Hypertonia	KCNT1	No
HP:0001276	1.41972	10.5	Hypertonia	KCNT1	No
HP:0001276	1.40041	10.75	Hypertonia	KCNT1	No
HP:0001276	2.70501	11	Hypertonia	KCNT1	No
HP:0001276	2.601	11.25	Hypertonia	KCNT1	No
HP:0003808	2.07298	11	Abnormal muscle tone	KCNT1	No
HP:0003808	2.07812	11.25	Abnormal muscle tone	KCNT1	No
HP:0011804	2.07298	11	Abnormality of muscle physiology	KCNT1	No
HP:0011804	2.07812	11.25	Abnormality of muscle physiology	KCNT1	No
HP:0003011	2.01863	11	Abnormality of the musculature	KCNT1	No
HP:0003011	2.02377	11.25	Abnormality of the musculature	KCNT1	No
HP:0002445	2.07918	8	Tetraplegia	KCNT1	No
HP:0002445	2.0607	8.25	Tetraplegia	KCNT1	No
HP:0002445	2.04922	8.5	Tetraplegia	KCNT1	No
HP:0002445	2.33846	8.75	Tetraplegia	KCNT1	No
HP:0002445	2.32634	9	Tetraplegia	KCNT1	No
HP:0002445	2.32634	9.25	Tetraplegia	KCNT1	No
HP:0002445	2.31806	9.5	Tetraplegia	KCNT1	No
HP:0002445	2.30535	9.75	Tetraplegia	KCNT1	No
HP:0002445	1.98227	10	Tetraplegia	KCNT1	No
HP:0002445	1.97081	10.25	Tetraplegia	KCNT1	No
HP:0002445	2.26482	10.5	Tetraplegia	KCNT1	No
HP:0002445	2.24551	10.75	Tetraplegia	KCNT1	No
HP:0002445	1.92686	11	Tetraplegia	KCNT1	No
HP:0002445	1.92942	11.25	Tetraplegia	KCNT1	No
HP:0002445	2.21219	11.5	Tetraplegia	KCNT1	No
HP:0002445	2.19312	11.75	Tetraplegia	KCNT1	No
HP:0002445	2.17609	12	Tetraplegia	KCNT1	No
HP:0002445	2.17319	12.25	Tetraplegia	KCNT1	No
HP:0002445	2.15229	12.5	Tetraplegia	KCNT1	No
HP:0002445	2.15229	12.75	Tetraplegia	KCNT1	No
HP:0002445	2.14301	13	Tetraplegia	KCNT1	No
HP:0002445	2.14301	13.25	Tetraplegia	KCNT1	No
HP:0002445	2.12057	13.5	Tetraplegia	KCNT1	No
HP:0002445	2.11394	13.75	Tetraplegia	KCNT1	No
HP:0002445	2.10037	14	Tetraplegia	KCNT1	No
HP:0002445	2.07918	14.25	Tetraplegia	KCNT1	No
HP:0002445	2.07918	14.5	Tetraplegia	KCNT1	No
HP:0002445	2.07918	14.75	Tetraplegia	KCNT1	No
HP:0002445	2.0607	15	Tetraplegia	KCNT1	No
HP:0002445	2.03743	15.25	Tetraplegia	KCNT1	No
HP:0002445	2.03342	15.5	Tetraplegia	KCNT1	No
HP:0030182	2.07918	8	Tetraplegia/tetraparesis	KCNT1	No
HP:0030182	2.0607	8.25	Tetraplegia/tetraparesis	KCNT1	No
HP:0030182	2.04922	8.5	Tetraplegia/tetraparesis	KCNT1	No
HP:0030182	2.03743	8.75	Tetraplegia/tetraparesis	KCNT1	No
HP:0030182	2.02531	9	Tetraplegia/tetraparesis	KCNT1	No
HP:0030182	2.02531	9.25	Tetraplegia/tetraparesis	KCNT1	No
HP:0030182	2.01703	9.5	Tetraplegia/tetraparesis	KCNT1	No
HP:0030182	2.00432	9.75	Tetraplegia/tetraparesis	KCNT1	No
HP:0030182	1.98227	10	Tetraplegia/tetraparesis	KCNT1	No
HP:0030182	1.97081	10.25	Tetraplegia/tetraparesis	KCNT1	No
HP:0030182	2.26482	10.5	Tetraplegia/tetraparesis	KCNT1	No
HP:0030182	2.24551	10.75	Tetraplegia/tetraparesis	KCNT1	No
HP:0030182	1.92686	11	Tetraplegia/tetraparesis	KCNT1	No
HP:0030182	1.92942	11.25	Tetraplegia/tetraparesis	KCNT1	No
HP:0030182	2.21219	11.5	Tetraplegia/tetraparesis	KCNT1	No
HP:0030182	2.19312	11.75	Tetraplegia/tetraparesis	KCNT1	No
HP:0030182	2.17609	12	Tetraplegia/tetraparesis	KCNT1	No
HP:0030182	2.17319	12.25	Tetraplegia/tetraparesis	KCNT1	No
HP:0030182	2.15229	12.5	Tetraplegia/tetraparesis	KCNT1	No
HP:0030182	2.15229	12.75	Tetraplegia/tetraparesis	KCNT1	No
HP:0030182	2.14301	13	Tetraplegia/tetraparesis	KCNT1	No
HP:0030182	2.14301	13.25	Tetraplegia/tetraparesis	KCNT1	No
HP:0030182	2.12057	13.5	Tetraplegia/tetraparesis	KCNT1	No
HP:0030182	2.11394	13.75	Tetraplegia/tetraparesis	KCNT1	No
HP:0030182	2.10037	14	Tetraplegia/tetraparesis	KCNT1	No
HP:0030182	2.07918	14.25	Tetraplegia/tetraparesis	KCNT1	No
HP:0030182	2.07918	14.5	Tetraplegia/tetraparesis	KCNT1	No
HP:0030182	2.07918	14.75	Tetraplegia/tetraparesis	KCNT1	No
HP:0030182	2.0607	15	Tetraplegia/tetraparesis	KCNT1	No
HP:0030182	2.03743	15.25	Tetraplegia/tetraparesis	KCNT1	No
HP:0030182	2.03342	15.5	Tetraplegia/tetraparesis	KCNT1	No
HP:0001285	2.15229	12.75	Spastic tetraparesis	KCNT1	No
HP:0001285	2.14301	13	Spastic tetraparesis	KCNT1	No
HP:0002510	1.60746	7.75	Spastic tetraplegia	KCNT1	No
HP:0002510	1.53511	8	Spastic tetraplegia	KCNT1	No
HP:0002510	1.66276	8.25	Spastic tetraplegia	KCNT1	No
HP:0002510	1.50515	8.5	Spastic tetraplegia	KCNT1	No
HP:0002510	1.49336	8.75	Spastic tetraplegia	KCNT1	No
HP:0002510	1.62737	9	Spastic tetraplegia	KCNT1	No
HP:0002510	1.72428	9.25	Spastic tetraplegia	KCNT1	No
HP:0002510	1.84094	9.5	Spastic tetraplegia	KCNT1	No
HP:0002510	1.82823	9.75	Spastic tetraplegia	KCNT1	No
HP:0002510	1.68124	10	Spastic tetraplegia	KCNT1	No
HP:0002510	1.66978	10.25	Spastic tetraplegia	KCNT1	No
HP:0002510	1.7877	10.5	Spastic tetraplegia	KCNT1	No
HP:0002510	1.76839	10.75	Spastic tetraplegia	KCNT1	No
HP:0002510	3.37401	11	Spastic tetraplegia	KCNT1	No
HP:0002510	3.37915	11.25	Spastic tetraplegia	KCNT1	No
HP:0002510	1.73507	11.5	Spastic tetraplegia	KCNT1	No
HP:0002510	1.716	11.75	Spastic tetraplegia	KCNT1	No
HP:0002510	1.69897	12	Spastic tetraplegia	KCNT1	No
HP:0002510	1.69607	12.25	Spastic tetraplegia	KCNT1	No
HP:0002510	1.67517	12.5	Spastic tetraplegia	KCNT1	No
HP:0002510	1.67517	12.75	Spastic tetraplegia	KCNT1	No
HP:0002510	1.54095	13	Spastic tetraplegia	KCNT1	No
HP:0002510	1.54095	13.25	Spastic tetraplegia	KCNT1	No
HP:0002510	1.51851	13.5	Spastic tetraplegia	KCNT1	No
HP:0002510	1.51188	13.75	Spastic tetraplegia	KCNT1	No
HP:0002510	1.49831	14	Spastic tetraplegia	KCNT1	No
HP:0002510	1.60206	14.25	Spastic tetraplegia	KCNT1	No
HP:0002510	1.60206	14.5	Spastic tetraplegia	KCNT1	No
HP:0002510	1.77815	14.75	Spastic tetraplegia	KCNT1	No
HP:0002510	1.75967	15	Spastic tetraplegia	KCNT1	No
HP:0002510	1.56031	15.25	Spastic tetraplegia	KCNT1	No
HP:0000737	2.11394	13.75	Irritability	KCNT1	No
HP:0000737	2.10037	14	Irritability	KCNT1	No
HP:0000737	2.07918	14.25	Irritability	KCNT1	No
HP:0000737	2.07918	14.5	Irritability	KCNT1	No
HP:0012434	1.5094	4	Delayed social development	KCNT1	No
HP:0012434	1.49747	4.25	Delayed social development	KCNT1	No
HP:0012433	1.5094	4	Abnormal social behavior	KCNT1	No
HP:0012433	1.49747	4.25	Abnormal social behavior	KCNT1	No
HP:0001508	1.33846	8.75	Failure to thrive	KCNT1	No
HP:0001508	1.32634	9.25	Failure to thrive	KCNT1	No
HP:0001508	1.47297	9.5	Failure to thrive	KCNT1	No
HP:0001508	1.46025	9.75	Failure to thrive	KCNT1	No
HP:0001508	1.50515	10	Failure to thrive	KCNT1	No
HP:0001508	1.49369	10.25	Failure to thrive	KCNT1	No
HP:0001508	1.36173	10.5	Failure to thrive	KCNT1	No
HP:0001508	1.34242	13.5	Failure to thrive	KCNT1	No
HP:0001508	1.41497	13.75	Failure to thrive	KCNT1	No
HP:0001508	1.49831	14	Failure to thrive	KCNT1	No
HP:0001508	1.47712	14.25	Failure to thrive	KCNT1	No
HP:0004325	1.33846	8.75	Decreased body weight	KCNT1	No
HP:0004325	1.32634	9.25	Decreased body weight	KCNT1	No
HP:0004325	1.47297	9.5	Decreased body weight	KCNT1	No
HP:0004325	1.46025	9.75	Decreased body weight	KCNT1	No
HP:0004325	1.50515	10	Decreased body weight	KCNT1	No
HP:0004325	1.49369	10.25	Decreased body weight	KCNT1	No
HP:0004325	1.36173	10.5	Decreased body weight	KCNT1	No
HP:0004325	1.34242	13.5	Decreased body weight	KCNT1	No
HP:0004325	1.41497	13.75	Decreased body weight	KCNT1	No
HP:0004325	1.49831	14	Decreased body weight	KCNT1	No
HP:0004325	1.47712	14.25	Decreased body weight	KCNT1	No
HP:0004323	1.33846	8.75	Abnormality of body weight	KCNT1	No
HP:0004323	1.32634	9.25	Abnormality of body weight	KCNT1	No
HP:0004323	1.47297	9.5	Abnormality of body weight	KCNT1	No
HP:0004323	1.46025	9.75	Abnormality of body weight	KCNT1	No
HP:0004323	1.50515	10	Abnormality of body weight	KCNT1	No
HP:0004323	1.49369	10.25	Abnormality of body weight	KCNT1	No
HP:0004323	1.36173	10.5	Abnormality of body weight	KCNT1	No
HP:0004323	1.34242	13.5	Abnormality of body weight	KCNT1	No
HP:0004323	1.41497	13.75	Abnormality of body weight	KCNT1	No
HP:0004323	1.49831	14	Abnormality of body weight	KCNT1	No
HP:0004323	1.47712	14.25	Abnormality of body weight	KCNT1	No
HP:0002349	1.46904	2	Focal seizures without impairment of consciousness or awareness	KCNT1	No
HP:0002349	1.52426	2.25	Focal seizures without impairment of consciousness or awareness	KCNT1	No
HP:0002349	1.41668	2.5	Focal seizures without impairment of consciousness or awareness	KCNT1	No
HP:0002349	1.33835	2.75	Focal seizures without impairment of consciousness or awareness	KCNT1	No
HP:0002121	1.51441	3.25	Absence seizures	SCN8A	No
HP:0002121	1.34657	3.5	Absence seizures	SCN8A	No
HP:0031375	1.60162	0.5	Refractory	SCN8A	Yes
HP:0031375	1.57373	0.75	Refractory	SCN8A	Yes
HP:0031375	1.3768	1	Refractory	SCN8A	Yes
HP:0002381	1.62154	4.25	Aphasia	SCN8A	No
HP:0002381	1.62326	4.5	Aphasia	SCN8A	No
HP:0002381	1.51107	4.75	Aphasia	SCN8A	No
HP:0002381	1.51274	5	Aphasia	SCN8A	No
HP:0002381	1.521	5.25	Aphasia	SCN8A	No
HP:0002381	1.34	5.5	Aphasia	SCN8A	No
HP:0002381	1.40828	5.75	Aphasia	SCN8A	No
HP:0002381	1.61631	6	Aphasia	SCN8A	No
HP:0002381	1.79414	6.25	Aphasia	SCN8A	No
HP:0002381	1.41668	6.5	Aphasia	SCN8A	No
HP:0002381	1.51107	6.75	Aphasia	SCN8A	No
HP:0002381	1.48875	7	Aphasia	SCN8A	No
HP:0002381	1.49226	7.25	Aphasia	SCN8A	No
HP:0002167	1.49311	6.25	Neurological speech impairment	SCN8A	No
HP:0004372	1.34	3.25	Reduced consciousness/confusion	SCN8A	No
HP:0004372	1.42492	3.5	Reduced consciousness/confusion	SCN8A	No
HP:0007270	1.81375	3.25	Atypical absence seizures	SCN8A	No
HP:0007270	1.82037	3.5	Atypical absence seizures	SCN8A	No
HP:0007270	1.81542	3.75	Atypical absence seizures	SCN8A	No
HP:0007270	1.80872	4	Atypical absence seizures	SCN8A	No
HP:0007270	2.09691	4.25	Atypical absence seizures	SCN8A	No
HP:0007270	1.79848	4.5	Atypical absence seizures	SCN8A	No
HP:0007270	1.63516	4.75	Atypical absence seizures	SCN8A	No
HP:0007270	1.63684	5	Atypical absence seizures	SCN8A	No
HP:0007270	2.12057	5.25	Atypical absence seizures	SCN8A	No
HP:0007270	2.11394	5.5	Atypical absence seizures	SCN8A	No
HP:0007270	2.1038	5.75	Atypical absence seizures	SCN8A	No
HP:0007270	2.09167	6	Atypical absence seizures	SCN8A	No
HP:0003674	1.86134	8.75	Onset	SCN8A	Yes
HP:0003674	1.84921	9	Onset	SCN8A	Yes
HP:0003674	1.72428	9.25	Onset	SCN8A	Yes
HP:0003674	1.716	9.5	Onset	SCN8A	Yes
HP:0003674	1.60638	9.75	Onset	SCN8A	Yes
HP:0003674	1.68124	10	Onset	SCN8A	Yes
HP:0003674	1.97081	10.25	Onset	SCN8A	Yes
HP:0003674	1.96379	10.5	Onset	SCN8A	Yes
HP:0003674	1.76839	10.75	Onset	SCN8A	Yes
HP:0003674	1.75077	11	Onset	SCN8A	Yes
HP:0003674	1.92942	11.25	Onset	SCN8A	Yes
HP:0003674	1.73507	11.5	Onset	SCN8A	Yes
HP:0003674	1.716	11.75	Onset	SCN8A	Yes
HP:0003674	1.87506	12	Onset	SCN8A	Yes
HP:0003674	1.69607	12.25	Onset	SCN8A	Yes
HP:0003674	1.67517	12.5	Onset	SCN8A	Yes
HP:0010536	1.90849	1.25	Central sleep apnea	SCN8A	No
HP:0010536	2.09691	1.5	Central sleep apnea	SCN8A	No
HP:0010536	2.10037	1.75	Central sleep apnea	SCN8A	No
HP:0010536	2.11893	2	Central sleep apnea	SCN8A	No
HP:0010536	2.12385	2.25	Central sleep apnea	SCN8A	No
HP:0010536	2.4133	2.5	Central sleep apnea	SCN8A	No
HP:0010536	2.4133	2.75	Central sleep apnea	SCN8A	No
HP:0010536	2.41497	3	Central sleep apnea	SCN8A	No
HP:0010536	1.81375	3.25	Central sleep apnea	SCN8A	No
HP:0010536	1.64511	3.5	Central sleep apnea	SCN8A	No
HP:0010536	1.64016	3.75	Central sleep apnea	SCN8A	No
HP:0010536	1.63348	4	Central sleep apnea	SCN8A	No
HP:0010535	1.4133	2.5	Sleep apnea	SCN8A	No
HP:0010535	1.33412	2.75	Sleep apnea	SCN8A	No
HP:0010535	1.51188	3	Sleep apnea	SCN8A	No
HP:0002104	1.4133	2.5	Apnea	SCN8A	No
HP:0002104	1.33412	2.75	Apnea	SCN8A	No
HP:0002104	1.51188	3	Apnea	SCN8A	No
HP:0002793	1.4133	2.5	Abnormal pattern of respiration	SCN8A	No
HP:0002793	1.33412	2.75	Abnormal pattern of respiration	SCN8A	No
HP:0002793	1.51188	3	Abnormal pattern of respiration	SCN8A	No
HP:0002795	1.4133	2.5	Functional respiratory abnormality	SCN8A	No
HP:0002795	1.33412	2.75	Functional respiratory abnormality	SCN8A	No
HP:0002795	1.51188	3	Functional respiratory abnormality	SCN8A	No
HP:0002086	1.4133	2.5	Abnormality of the respiratory system	SCN8A	No
HP:0002086	1.33412	2.75	Abnormality of the respiratory system	SCN8A	No
HP:0002086	1.51188	3	Abnormality of the respiratory system	SCN8A	No
HP:0011463	2.33846	8.75	Childhood onset	SCN8A	Yes
HP:0011463	2.32634	9	Childhood onset	SCN8A	Yes
HP:0011463	2.02531	9.25	Childhood onset	SCN8A	Yes
HP:0011463	2.01703	9.5	Childhood onset	SCN8A	Yes
HP:0011463	2.00432	9.75	Childhood onset	SCN8A	Yes
HP:0011463	1.98227	10	Childhood onset	SCN8A	Yes
HP:0011463	2.27184	10.25	Childhood onset	SCN8A	Yes
HP:0011463	2.26482	10.5	Childhood onset	SCN8A	Yes
HP:0011463	1.94448	10.75	Childhood onset	SCN8A	Yes
HP:0011463	1.92686	11	Childhood onset	SCN8A	Yes
HP:0011463	2.23045	11.25	Childhood onset	SCN8A	Yes
HP:0011463	2.21219	11.5	Childhood onset	SCN8A	Yes
HP:0011463	2.19312	11.75	Childhood onset	SCN8A	Yes
HP:0011463	2.17609	12	Childhood onset	SCN8A	Yes
HP:0011463	2.17319	12.25	Childhood onset	SCN8A	Yes
[truncated: 4,580 more rows]
